# Supplementary material for: Catalytic oxidation of polystyrene to aromatic oxygenates over a graphitic carbon nitride catalyst
Source: Nat Commun. 2022 Aug 16;13:4809. doi: 10.1038/s41467-022-32510-x (PMC9381527; doi:10.1038/s41467-022-32510-x)
Supplement: Supplementary file 2 — Source Data [file 41467_2022_32510_MOESM2_ESM.zip]

Archive with 14 entries (14 files):
- Supplementary Figure 2.xlsx
- Supplementary Figure 3.xlsx
- Supplementary Figure 4.xlsx
- Supplementary Figure 5.xlsx
- Supplementary Figure 6.xlsx
- Supplementary Figure 12.xlsx
- Supplementary Figure 13.xlsx
- Supplementary Figure 14.xlsx
- Supplementary Figure 15.xlsx
- Supplementary Figure 16.xlsx
- Figure 1.xlsx
- Figure 2.xlsx
- Figure 3.xlsx
- Supplementary Figure 1.xlsx
