# Supplementary material for: Catalytic oxidation of polystyrene to aromatic oxygenates over a graphitic carbon nitride catalyst
Source: Nat Commun. 2022 Aug 16;13:4809. doi: 10.1038/s41467-022-32510-x (PMC9381527; doi:10.1038/s41467-022-32510-x)
Supplement: Supplementary file 2 — Source Data [file 41467_2022_32510_MOESM2_ESM.zip › Supplementary Figure 2.xlsx]

## Sheet: Sheet1
Supplementary Figure 2a
	Relative pressure	Quantity Adsorbed
	(P/P0)	(cm3/g STP)
	0.05686	7.42635
	0.09951	8.06626
	0.14987	8.71813
	0.20036	9.31527
	0.24997	9.91888
	0.30081	10.5526
	0.351	11.1921
	0.40207	11.8599
Supplementary Figure 2b
	Relative pressure
	(P/P0)	1/[Q(P\-(0)/P - 1)]
	0.05686	0.00812
	0.09951	0.0137
	0.14987	0.02022
	0.20036	0.0269
	0.24997	0.0336
