# Supplementary material for: Catalytic oxidation of polystyrene to aromatic oxygenates over a graphitic carbon nitride catalyst
Source: Nat Commun. 2022 Aug 16;13:4809. doi: 10.1038/s41467-022-32510-x (PMC9381527; doi:10.1038/s41467-022-32510-x)
Supplement: Supplementary file 2 — Source Data [file 41467_2022_32510_MOESM2_ESM.zip › Supplementary Figure 3.xlsx]

## Sheet: Sheet1
Supplementary Figure 3	FTIR
	wave number (cm-1)	Transmittance
	399.253	64.5225
	400.218	64.846
	401.182	65.0957
	402.146	65.2019
	403.111	65.2437
	404.075	65.267
	405.04	65.2789
	406.004	65.2768
	406.968	65.3221
	407.933	65.3443
	408.897	65.3398
	409.861	65.306
	410.826	65.2323
	411.79	65.1075
	412.755	64.9777
	413.719	64.8933
	414.683	64.8395
	415.648	64.7886
	416.612	64.732
	417.577	64.6784
	418.541	64.6303
	419.505	64.5882
	420.47	64.5547
	421.434	64.5277
	422.398	64.5017
	423.363	64.4733
	424.327	64.4517
	425.291	64.4628
	426.256	64.5268
	427.22	64.5971
	428.185	64.6189
	429.149	64.6043
	430.113	64.5848
	431.078	64.5732
	432.042	64.5611
	433.007	64.5445
	433.971	64.517
	434.935	64.4698
	435.9	64.4089
	436.864	64.3496
	437.829	64.3016
	438.793	64.262
	439.757	64.2203
	440.722	64.1765
	441.686	64.1383
	442.65	64.1079
	443.615	64.082
	444.579	64.0521
	445.543	64.0101
	446.508	63.9621
	447.472	63.9193
	448.437	63.8853
	449.401	63.8549
	450.365	63.8115
	451.33	63.7552
	452.294	63.7094
	453.259	63.6762
	454.223	63.6467
	455.187	63.6156
	456.152	63.5831
	457.116	63.5517
	458.08	63.5228
	459.045	63.4972
	460.009	63.4743
	460.974	63.4478
	461.938	63.4152
	462.902	63.3833
	463.867	63.3581
	464.831	63.3404
	465.796	63.3188
	466.76	63.2864
	467.724	63.2532
	468.689	63.2245
	469.653	63.196
	470.617	63.1636
	471.582	63.1283
	472.546	63.0916
	473.51	63.0552
	474.475	63.0233
	475.439	62.9965
	476.404	62.9654
	477.368	62.9248
	478.332	62.8862
	479.297	62.8654
	480.261	62.8622
	481.226	62.8536
	482.19	62.8295
	483.154	62.7981
	484.119	62.7618
	485.083	62.718
	486.048	62.6715
	487.012	62.6281
	487.976	62.5879
	488.941	62.5486
	489.905	62.5105
	490.869	62.4788
	491.834	62.4556
	492.798	62.4334
	493.762	62.405
	494.727	62.3654
	495.691	62.3183
	496.656	62.277
	497.62	62.2469
	498.584	62.2257
	499.549	62.2088
	500.513	62.1917
	501.478	62.1765
	502.442	62.164
	503.406	62.151
	504.371	62.1375
	505.335	62.1246
	506.299	62.1105
	507.264	62.094
	508.228	62.0782
	509.193	62.0656
	510.157	62.0519
	511.121	62.0309
	512.086	62.0034
	513.05	61.9756
	514.014	61.9553
	514.979	61.9407
	515.943	61.9225
	516.908	61.8995
	517.872	61.8725
	518.836	61.8368
	519.801	61.7965
	520.765	61.7624
	521.73	61.735
	522.694	61.7109
	523.658	61.6914
	524.623	61.6776
	525.587	61.6634
	526.551	61.6451
	527.516	61.6227
	528.48	61.5938
	529.444	61.559
	530.409	61.5221
	531.373	61.4851
	532.338	61.4514
	533.302	61.4254
	534.266	61.4013
	535.231	61.3699
	536.195	61.3325
	537.16	61.2928
	538.124	61.2515
	539.088	61.2088
	540.053	61.1659
	541.017	61.1241
	541.981	61.0836
	542.946	61.0437
	543.91	61.0053
	544.875	60.9696
	545.839	60.9355
	546.803	60.9016
	547.768	60.8683
	548.732	60.836
	549.697	60.8042
	550.661	60.7721
	551.625	60.7402
	552.59	60.7103
	553.554	60.683
	554.518	60.6576
	555.483	60.6322
	556.447	60.606
	557.412	60.5804
	558.376	60.5548
	559.34	60.5265
	560.305	60.495
	561.269	60.4622
	562.234	60.4294
	563.198	60.3979
	564.162	60.3689
	565.127	60.3424
	566.091	60.3172
	567.055	60.292
	568.02	60.2643
	568.984	60.2324
	569.948	60.2002
	570.913	60.1728
	571.877	60.149
	572.842	60.1241
	573.806	60.0965
	574.77	60.0699
	575.735	60.047
	576.699	60.0253
	577.663	60.0017
	578.628	59.9755
	579.592	59.9485
	580.557	59.9211
	581.521	59.8939
	582.485	59.8691
	583.45	59.8466
	584.414	59.8195
	585.379	59.7848
	586.343	59.7493
	587.307	59.7183
	588.272	59.6919
	589.236	59.6667
	590.201	59.6402
	591.165	59.6149
	592.129	59.5918
	593.094	59.5683
	594.058	59.545
	595.022	59.5241
	595.987	59.5054
	596.951	59.4876
	597.915	59.4723
	598.88	59.4631
	599.844	59.4591
	600.809	59.4536
	601.773	59.4451
	602.737	59.4364
	603.702	59.4286
	604.666	59.4212
	605.631	59.4126
	606.595	59.4031
	607.559	59.3933
	608.524	59.3789
	609.488	59.3514
	610.452	59.3098
	611.417	59.269
	612.381	59.2422
	613.346	59.225
	614.31	59.209
	615.274	59.1924
	616.239	59.1757
	617.203	59.1581
	618.168	59.1384
	619.132	59.1172
	620.096	59.0971
	621.061	59.0776
	622.025	59.0584
	622.989	59.0418
	623.954	59.034
	624.918	59.0364
	625.883	59.0347
	626.847	59.0158
	627.811	58.9839
	628.776	58.9471
	629.74	58.9081
	630.704	58.867
	631.669	58.8233
	632.633	58.777
	633.598	58.7277
	634.562	58.6739
	635.526	58.6152
	636.491	58.5521
	637.455	58.4853
	638.419	58.4159
	639.384	58.3438
	640.348	58.2666
	641.313	58.1803
	642.277	58.0889
	643.241	58.0019
	644.206	57.9222
	645.17	57.8464
	646.135	57.774
	647.099	57.7062
	648.063	57.6428
	649.028	57.5838
	649.992	57.5301
	650.956	57.4831
	651.921	57.4429
	652.885	57.4103
	653.85	57.3877
	654.814	57.3779
	655.778	57.3842
	656.743	57.4064
	657.707	57.4378
	658.671	57.4718
	659.636	57.496
	660.6	57.4292
	661.565	57.1512
	662.529	56.9087
	663.493	56.7957
	664.458	56.756
	665.422	56.7379
	666.386	56.7189
	667.351	56.6927
	668.315	56.657
	669.28	56.6131
	670.244	56.5621
	671.208	56.5015
	672.173	56.4299
	673.137	56.351
	674.101	56.281
	675.066	56.3036
	676.03	56.5395
	676.995	56.7421
	677.959	56.8176
	678.923	56.8221
	679.888	56.8065
	680.852	56.7915
	681.817	56.7819
	682.781	56.78
	683.745	56.787
	684.71	56.8021
	685.674	56.8232
	686.639	56.8486
	687.603	56.8776
	688.567	56.9099
	689.532	56.9444
	690.496	56.9798
	691.46	57.0156
	692.425	57.052
	693.389	57.0883
	694.354	57.124
	695.318	57.1598
	696.282	57.1962
	697.247	57.2311
	698.211	57.2629
	699.175	57.2913
	700.14	57.3175
	701.104	57.3421
	702.068	57.3652
	703.033	57.3862
	703.997	57.4046
	704.962	57.4207
	705.926	57.4344
	706.89	57.4453
	707.855	57.4545
	708.819	57.4626
	709.784	57.4697
	710.748	57.4748
	711.712	57.4731
	712.677	57.4566
	713.641	57.4291
	714.606	57.4086
	715.57	57.4009
	716.534	57.3973
	717.499	57.3921
	718.463	57.385
	719.427	57.3766
	720.392	57.3669
	721.356	57.3555
	722.321	57.3411
	723.285	57.3232
	724.249	57.3028
	725.214	57.2814
	726.178	57.2635
	727.142	57.2565
	728.107	57.2566
	729.071	57.2461
	730.035	57.2195
	731	57.186
	731.964	57.1523
	732.929	57.1197
	733.893	57.0891
	734.857	57.0622
	735.822	57.0403
	736.786	57.024
	737.751	57.0128
	738.715	57.0061
	739.679	57.0035
	740.644	57.0048
	741.608	57.0099
	742.572	57.019
	743.537	57.0313
	744.501	57.0455
	745.466	57.0605
	746.43	57.076
	747.394	57.0909
	748.359	57.1036
	749.323	57.1122
	750.288	57.1158
	751.252	57.115
	752.216	57.1109
	753.181	57.1043
	754.145	57.0955
	755.109	57.0853
	756.074	57.0746
	757.038	57.0636
	758.003	57.0526
	758.967	57.0427
	759.931	57.0345
	760.896	57.0277
	761.86	57.0222
	762.824	57.0189
	763.789	57.0181
	764.753	57.0196
	765.718	57.0234
	766.682	57.0289
	767.646	57.0355
	768.611	57.0432
	769.575	57.0515
	770.539	57.0597
	771.504	57.0676
	772.468	57.075
	773.433	57.0814
	774.397	57.0866
	775.361	57.091
	776.326	57.0945
	777.29	57.097
	778.255	57.0981
	779.219	57.0971
	780.183	57.0938
	781.148	57.0873
	782.112	57.0774
	783.076	57.0639
	784.041	57.0469
	785.005	57.0265
	785.97	57.0028
	786.934	56.9763
	787.898	56.9471
	788.863	56.9147
	789.827	56.8774
	790.792	56.8337
	791.756	56.7819
	792.72	56.7198
	793.685	56.6433
	794.649	56.546
	795.613	56.4197
	796.578	56.2565
	797.542	56.0496
	798.506	55.7955
	799.471	55.4958
	800.435	55.1564
	801.4	54.7858
	802.364	54.3931
	803.328	53.9883
	804.293	53.5807
	805.257	53.1788
	806.222	52.7901
	807.186	52.4222
	808.15	52.0842
	809.115	51.7878
	810.079	51.5463
	811.043	51.3727
	812.008	51.2784
	812.972	51.2709
	813.937	51.3516
	814.901	51.515
	815.865	51.7512
	816.83	52.047
	817.794	52.3885
	818.759	52.7621
	819.723	53.1562
	820.687	53.5617
	821.652	53.9712
	822.616	54.3771
	823.58	54.7729
	824.545	55.1526
	825.509	55.5104
	826.473	55.8406
	827.438	56.1387
	828.402	56.4014
	829.367	56.6279
	830.331	56.8196
	831.295	56.9797
	832.26	57.1126
	833.224	57.2233
	834.189	57.3167
	835.153	57.3964
	836.117	57.4647
	837.082	57.5237
	838.046	57.5754
	839.01	57.6209
	839.975	57.6611
	840.939	57.6969
	841.904	57.7287
	842.868	57.7569
	843.832	57.7817
	844.797	57.8032
	845.761	57.8217
	846.726	57.8374
	847.69	57.8509
	848.654	57.8622
	849.619	57.8711
	850.583	57.878
	851.547	57.8832
	852.512	57.8864
	853.476	57.8876
	854.441	57.887
	855.405	57.8848
	856.369	57.8809
	857.334	57.8751
	858.298	57.8671
	859.263	57.8571
	860.227	57.8452
	861.191	57.8321
	862.156	57.818
	863.12	57.802
	864.084	57.7836
	865.049	57.7625
	866.013	57.7383
	866.977	57.7118
	867.942	57.6838
	868.906	57.6549
	869.871	57.6257
	870.835	57.5965
	871.799	57.5675
	872.764	57.5389
	873.728	57.5106
	874.692	57.4823
	875.657	57.4528
	876.621	57.4218
	877.586	57.3893
	878.55	57.3556
	879.514	57.3203
	880.479	57.2829
	881.443	57.243
	882.408	57.1996
	883.372	57.1532
	884.336	57.1065
	885.301	57.0631
	886.265	57.0266
	887.23	56.9984
	888.194	56.9783
	889.158	56.9657
	890.123	56.9603
	891.087	56.9616
	892.051	56.9697
	893.016	56.9848
	893.98	57.0073
	894.944	57.0375
	895.909	57.0763
	896.873	57.1236
	897.838	57.1788
	898.802	57.2391
	899.766	57.3006
	900.731	57.3592
	901.695	57.4126
	902.659	57.4608
	903.624	57.5046
	904.588	57.5449
	905.553	57.5827
	906.517	57.6183
	907.481	57.6518
	908.446	57.6835
	909.41	57.713
	910.375	57.7395
	911.339	57.763
	912.303	57.7832
	913.268	57.7998
	914.232	57.8129
	915.197	57.8232
	916.161	57.8312
	917.125	57.8371
	918.09	57.8415
	919.054	57.8444
	920.018	57.8456
	920.983	57.8446
	921.947	57.8415
	922.912	57.8368
	923.876	57.8312
	924.84	57.8254
	925.805	57.8194
	926.769	57.813
	927.733	57.8061
	928.698	57.7985
	929.662	57.7904
	930.627	57.7821
	931.591	57.7734
	932.555	57.7639
	933.52	57.7536
	934.484	57.7429
	935.448	57.7326
	936.413	57.7225
	937.377	57.7121
	938.342	57.701
	939.306	57.6891
	940.27	57.6764
	941.235	57.6633
	942.199	57.6502
	943.163	57.6369
	944.128	57.6233
	945.092	57.6095
	946.057	57.5955
	947.021	57.581
	947.985	57.566
	948.95	57.5503
	949.914	57.534
	950.879	57.517
	951.843	57.4996
	952.807	57.4821
	953.772	57.4642
	954.736	57.446
	955.7	57.4274
	956.665	57.4084
	957.629	57.389
	958.594	57.3689
	959.558	57.3478
	960.522	57.326
	961.487	57.304
	962.451	57.2817
	963.415	57.259
	964.38	57.2356
	965.344	57.2114
	966.309	57.1863
	967.273	57.1605
	968.237	57.1345
	969.202	57.1087
	970.166	57.0831
	971.13	57.0578
	972.095	57.0329
	973.059	57.0085
	974.024	56.9849
	974.988	56.9621
	975.952	56.9398
	976.917	56.9182
	977.881	56.8974
	978.846	56.8778
	979.81	56.8595
	980.774	56.8426
	981.739	56.8267
	982.703	56.8114
	983.668	56.7959
	984.632	56.7801
	985.596	56.7639
	986.561	56.7481
	987.525	56.733
	988.489	56.7183
	989.454	56.7038
	990.418	56.6894
	991.383	56.6749
	992.347	56.6602
	993.311	56.6453
	994.276	56.6299
	995.24	56.6142
	996.204	56.5983
	997.169	56.5821
	998.133	56.5655
	999.097	56.5486
	1000.06	56.5311
	1001.03	56.5126
	1001.99	56.493
	1002.96	56.4724
	1003.92	56.4508
	1004.88	56.4288
	1005.85	56.4071
	1006.81	56.3861
	1007.78	56.3665
	1008.74	56.3487
	1009.71	56.3324
	1010.67	56.3173
	1011.63	56.3033
	1012.6	56.2904
	1013.56	56.2784
	1014.53	56.2672
	1015.49	56.2567
	1016.46	56.2466
	1017.42	56.2368
	1018.38	56.2271
	1019.35	56.2174
	1020.31	56.2072
	1021.28	56.1957
	1022.24	56.1822
	1023.21	56.1663
	1024.17	56.1482
	1025.14	56.128
	1026.1	56.1065
	1027.07	56.084
	1028.03	56.0607
	1028.99	56.0368
	1029.96	56.0123
	1030.92	55.9871
	1031.89	55.9615
	1032.85	55.9353
	1033.82	55.9089
	1034.78	55.8821
	1035.74	55.8554
	1036.71	55.8286
	1037.67	55.8017
	1038.64	55.7749
	1039.6	55.7481
	1040.57	55.7212
	1041.53	55.6939
	1042.49	55.6662
	1043.46	55.638
	1044.42	55.6096
	1045.39	55.5808
	1046.35	55.5516
	1047.32	55.5222
	1048.28	55.4922
	1049.24	55.4614
	1050.21	55.4295
	1051.17	55.3967
	1052.14	55.3631
	1053.1	55.3287
	1054.07	55.2933
	1055.03	55.2572
	1056	55.2211
	1056.96	55.1851
	1057.92	55.1491
	1058.89	55.1129
	1059.85	55.077
	1060.82	55.0416
	1061.78	55.0066
	1062.75	54.9717
	1063.71	54.9373
	1064.67	54.9041
	1065.64	54.8725
	1066.6	54.8423
	1067.57	54.8132
	1068.53	54.785
	1069.5	54.7578
	1070.46	54.7318
	1071.43	54.7071
	1072.39	54.6838
	1073.36	54.6619
	1074.32	54.6415
	1075.28	54.6227
	1076.25	54.606
	1077.21	54.5919
	1078.18	54.5805
	1079.14	54.5716
	1080.11	54.5647
	1081.07	54.5595
	1082.03	54.5565
	1083	54.5561
	1083.96	54.5579
	1084.93	54.5615
	1085.89	54.5667
	1086.86	54.5734
	1087.82	54.5811
	1088.79	54.5891
	1089.75	54.5969
	1090.71	54.6038
	1091.68	54.6089
	1092.64	54.612
	1093.61	54.6131
	1094.57	54.6121
	1095.54	54.6085
	1096.5	54.6021
	1097.46	54.5927
	1098.43	54.5798
	1099.39	54.563
	1100.36	54.5419
	1101.32	54.5169
	1102.29	54.4885
	1103.25	54.4566
	1104.21	54.4208
	1105.18	54.3813
	1106.14	54.3385
	1107.11	54.2923
	1108.07	54.2427
	1109.04	54.1903
	1110	54.1354
	1110.97	54.0781
	1111.93	54.0183
	1112.89	53.9562
	1113.86	53.8915
	1114.82	53.8243
	1115.79	53.7544
	1116.75	53.6814
	1117.72	53.6051
	1118.68	53.5259
	1119.64	53.4436
	1120.61	53.358
	1121.57	53.2683
	1122.54	53.1741
	1123.5	53.0753
	1124.47	52.9722
	1125.43	52.8654
	1126.4	52.7566
	1127.36	52.6474
	1128.32	52.5392
	1129.29	52.4331
	1130.25	52.3301
	1131.22	52.2305
	1132.18	52.1344
	1133.15	52.0421
	1134.11	51.9534
	1135.08	51.8681
	1136.04	51.7862
	1137	51.707
	1137.97	51.6297
	1138.93	51.554
	1139.9	51.4795
	1140.86	51.4052
	1141.83	51.3302
	1142.79	51.2544
	1143.76	51.1778
	1144.72	51.1008
	1145.68	51.0249
	1146.65	50.9509
	1147.61	50.8796
	1148.58	50.8119
	1149.54	50.7491
	1150.51	50.692
	1151.47	50.6415
	1152.43	50.5979
	1153.4	50.5609
	1154.36	50.5297
	1155.33	50.5035
	1156.29	50.4814
	1157.26	50.4624
	1158.22	50.4455
	1159.18	50.4295
	1160.15	50.4132
	1161.11	50.3958
	1162.08	50.3763
	1163.04	50.354
	1164.01	50.3278
	1164.97	50.2974
	1165.93	50.2627
	1166.9	50.228
	1167.86	50.194
	1168.83	50.1611
	1169.79	50.13
	1170.76	50.1008
	1171.72	50.0737
	1172.69	50.0489
	1172.56	50.0261
	1173.04	50.0052
	1173.52	49.9864
	1174	49.9701
	1174.49	49.9571
	1174.97	49.9477
	1175.45	49.942
	1175.93	49.9401
	1176.41	49.938
	1176.9	49.9357
	1177.38	49.9333
	1177.86	49.9311
	1178.34	49.929
	1178.83	49.9273
	1179.31	49.9257
	1179.79	49.9243
	1180.27	49.9228
	1180.75	49.9211
	1181.24	49.9189
	1181.72	49.9164
	1182.2	49.9134
	1182.68	49.9101
	1183.16	49.9067
	1183.65	49.9032
	1184.13	49.8994
	1184.61	49.8954
	1185.09	49.8909
	1185.58	49.8859
	1186.06	49.8804
	1186.54	49.8744
	1187.02	49.868
	1187.5	49.8612
	1187.99	49.8541
	1188.47	49.8465
	1188.95	49.8385
	1189.43	49.8299
	1189.91	49.8208
	1190.4	49.8111
	1190.88	49.8007
	1191.36	49.7897
	1191.84	49.7779
	1192.33	49.7654
	1192.81	49.7521
	1193.29	49.7382
	1193.77	49.7239
	1194.25	49.7093
	1194.73	49.6945
	1195.22	49.6795
	1195.7	49.6643
	1196.18	49.6489
	1196.66	49.6334
	1197.15	49.6177
	1197.63	49.6021
	1198.11	49.5867
	1198.59	49.5716
	1199.08	49.5571
	1199.56	49.543
	1200.04	49.5295
	1200.52	49.5164
	1201	49.504
	1201.48	49.4922
	1201.97	49.4812
	1202.45	49.4712
	1202.93	49.4624
	1203.41	49.4548
	1203.9	49.4485
	1204.38	49.4436
	1204.86	49.4401
	1205.34	49.4383
	1205.83	49.4382
	1206.31	49.44
	1206.79	49.4435
	1207.27	49.4487
	1207.75	49.4554
	1208.23	49.4636
	1208.72	49.4729
	1209.2	49.4832
	1209.68	49.4946
	1210.16	49.5066
	1210.65	49.5193
	1211.13	49.5322
	1211.61	49.5451
	1212.09	49.5577
	1212.57	49.5697
	1213.06	49.581
	1213.54	49.5911
	1214.02	49.6
	1214.5	49.6073
	1214.98	49.6128
	1215.47	49.6163
	1215.95	49.6176
	1216.43	49.6167
	1216.91	49.6136
	1217.4	49.6082
	1217.88	49.6007
	1218.36	49.5909
	1218.84	49.5789
	1219.32	49.5645
	1219.81	49.5478
	1220.29	49.5289
	1220.77	49.5081
	1221.25	49.4857
	1221.73	49.4619
	1222.22	49.437
	1222.7	49.4111
	1223.18	49.3844
	1223.66	49.357
	1224.15	49.3291
	1224.63	49.301
	1225.11	49.2728
	1225.59	49.2449
	1226.07	49.2173
	1226.56	49.1901
	1227.04	49.1634
	1227.52	49.1373
	1228	49.1117
	1228.48	49.087
	1228.97	49.0631
	1229.45	49.0403
	1229.93	49.0185
	1230.41	48.9977
	1230.9	48.9781
	1231.38	48.9595
	1231.86	48.9421
	1232.34	48.9259
	1232.82	48.9111
	1233.31	48.8979
	1233.79	48.8863
	1234.27	48.8763
	1234.75	48.868
	1235.23	48.8614
	1235.72	48.8565
	1236.2	48.8533
	1236.68	48.852
	1237.16	48.8526
	1237.65	48.855
	1238.13	48.8592
	1238.61	48.8651
	1239.09	48.8725
	1239.57	48.8815
	1240.06	48.8919
	1240.54	48.9038
	1241.02	48.9169
	1241.5	48.9313
	1241.98	48.9466
	1242.47	48.9627
	1242.95	48.9795
	1243.43	48.9969
	1243.91	49.0148
	1244.4	49.0334
	1244.88	49.0527
	1245.36	49.0728
	1245.84	49.0937
	1246.32	49.1152
	1246.81	49.1374
	1247.29	49.1602
	1247.77	49.1835
	1248.25	49.2074
	1248.73	49.2319
	1249.22	49.2569
	1249.7	49.2822
	1250.18	49.3079
	1250.66	49.3337
	1251.15	49.3597
	1251.63	49.3857
	1252.11	49.4119
	1252.59	49.4382
	1253.07	49.4645
	1253.56	49.4908
	1254.04	49.517
	1254.52	49.5432
	1255	49.5692
	1255.48	49.5954
	1255.97	49.6219
	1256.45	49.6489
	1256.93	49.6764
	1257.41	49.7044
	1257.89	49.7329
	1258.38	49.7618
	1258.86	49.791
	1259.34	49.8206
	1259.82	49.8505
	1260.31	49.8809
	1260.79	49.9116
	1261.27	49.9426
	1261.75	49.9738
	1262.23	50.0049
	1262.72	50.0357
	1263.2	50.0661
	1263.68	50.0959
	1264.16	50.1251
	1264.64	50.1536
	1265.13	50.1813
	1265.61	50.2083
	1266.09	50.2344
	1266.57	50.2597
	1267.06	50.2842
	1267.54	50.3078
	1268.02	50.3307
	1268.5	50.3528
	1268.98	50.374
	1269.47	50.3944
	1269.95	50.4142
	1270.43	50.4335
	1270.91	50.4524
	1271.39	50.4713
	1271.88	50.4902
	1272.36	50.5091
	1272.84	50.5281
	1273.32	50.5469
	1273.81	50.5657
	1274.29	50.5844
	1274.77	50.6031
	1275.25	50.622
	1275.73	50.6412
	1276.22	50.6607
	1276.7	50.6806
	1277.18	50.7011
	1277.66	50.722
	1278.14	50.7434
	1278.63	50.7655
	1279.11	50.7881
	1279.59	50.8114
	1280.07	50.8352
	1280.56	50.8595
	1281.04	50.884
	1281.52	50.9087
	1282	50.9334
	1282.48	50.9582
	1282.97	50.983
	1283.45	51.0077
	1283.93	51.0323
	1284.41	51.0568
	1284.89	51.0811
	1285.38	51.1053
	1285.86	51.1292
	1286.34	51.153
	1286.82	51.1766
	1287.31	51.1998
	1287.79	51.2227
	1288.27	51.2452
	1288.75	51.2672
	1289.23	51.2885
	1289.72	51.3092
	1290.2	51.3293
	1290.68	51.3486
	1291.16	51.367
	1291.64	51.3841
	1292.13	51.3999
	1292.61	51.4139
	1293.09	51.4261
	1293.57	51.4365
	1294.06	51.4453
	1294.54	51.4525
	1295.02	51.4584
	1295.5	51.4629
	1295.98	51.4662
	1296.47	51.468
	1296.95	51.4683
	1297.43	51.4671
	1297.91	51.4644
	1298.39	51.4601
	1298.88	51.4544
	1299.36	51.4472
	1299.84	51.4385
	1300.32	51.4284
	1300.81	51.4168
	1301.29	51.4035
	1301.77	51.3887
	1302.25	51.3723
	1302.73	51.3542
	1303.22	51.3344
	1303.7	51.3128
	1304.18	51.2896
	1304.66	51.2647
	1305.14	51.2384
	1305.63	51.2107
	1306.11	51.1818
	1306.59	51.1519
	1307.07	51.121
	1307.56	51.0891
	1308.04	51.0564
	1308.52	51.0232
	1309	50.9897
	1309.48	50.9564
	1309.97	50.9236
	1310.45	50.8918
	1310.93	50.8611
	1311.41	50.8317
	1311.89	50.8036
	1312.38	50.7772
	1312.86	50.7525
	1313.34	50.73
	1313.82	50.7099
	1314.31	50.6925
	1314.79	50.6781
	1315.27	50.6666
	1315.75	50.6582
	1316.23	50.6526
	1316.72	50.6498
	1317.2	50.6495
	1317.68	50.6516
	1318.16	50.656
	1318.64	50.6623
	1319.13	50.6704
	1319.61	50.68
	1320.09	50.6911
	1320.57	50.7034
	1321.06	50.7167
	1321.54	50.7311
	1322.02	50.7461
	1322.5	50.7615
	1322.98	50.777
	1323.47	50.7923
	1323.95	50.8073
	1324.43	50.822
	1324.91	50.8363
	1325.39	50.8505
	1325.88	50.8646
	1326.36	50.8786
	1326.84	50.8926
	1327.32	50.9064
	1327.81	50.92
	1328.29	50.9335
	1328.77	50.947
	1329.25	50.9606
	1329.73	50.9744
	1330.22	50.9883
	1330.7	51.0027
	1331.18	51.0174
	1331.66	51.0327
	1332.14	51.0489
	1332.63	51.0663
	1333.11	51.0852
	1333.59	51.1061
	1334.07	51.1294
	1334.56	51.1553
	1335.04	51.1842
	1335.52	51.2167
	1336	51.253
	1336.48	51.2934
	1336.97	51.3379
	1337.45	51.3865
	1337.93	51.4386
	1338.41	51.4939
	1338.89	51.5518
	1339.38	51.6119
	1339.86	51.674
	1340.34	51.7379
	1340.82	51.8032
	1341.31	51.8695
	1341.79	51.9364
	1342.27	52.003
	1342.75	52.0685
	1343.23	52.1323
	1343.72	52.1938
	1344.2	52.2529
	1344.68	52.3097
	1345.16	52.3643
	1345.64	52.4169
	1346.13	52.4677
	1346.61	52.5166
	1347.09	52.5635
	1347.57	52.6084
	1348.06	52.6512
	1348.54	52.6919
	1349.02	52.7304
	1349.5	52.7668
	1349.98	52.8014
	1350.47	52.8341
	1350.95	52.8651
	1351.43	52.8946
	1351.91	52.9226
	1352.39	52.9492
	1352.88	52.9741
	1353.36	52.9973
	1353.84	53.0186
	1354.32	53.0379
	1354.81	53.0551
	1355.29	53.07
	1355.77	53.0827
	1356.25	53.0931
	1356.73	53.1013
	1357.22	53.1072
	1357.7	53.1112
	1358.18	53.1134
	1358.66	53.1144
	1359.14	53.1145
	1359.63	53.114
	1360.11	53.113
	1360.59	53.1113
	1361.07	53.1084
	1361.56	53.1041
	1362.04	53.0979
	1362.52	53.0897
	1363	53.0798
	1363.48	53.0684
	1363.97	53.0558
	1364.45	53.0421
	1364.93	53.0273
	1365.41	53.011
	1365.89	52.9926
	1366.38	52.9716
	1366.86	52.9475
	1367.34	52.9203
	1367.82	52.8902
	1368.31	52.8578
	1368.79	52.8235
	1369.27	52.7881
	1369.75	52.7523
	1370.23	52.7166
	1370.71	52.6813
	1371.2	52.6464
	1371.68	52.6117
	1372.16	52.5766
	1372.64	52.5406
	1373.13	52.5037
	1373.61	52.4656
	1374.09	52.4269
	1374.57	52.3878
	1375.06	52.3489
	1375.54	52.3103
	1376.02	52.2719
	1376.5	52.2331
	1376.98	52.1931
	1377.46	52.1513
	1377.95	52.1073
	1378.43	52.0608
	1378.91	52.0122
	1379.39	51.9619
	1379.88	51.9105
	1380.36	51.8583
	1380.84	51.8057
	1381.32	51.7529
	1381.81	51.7005
	1382.29	51.6493
	1382.77	51.6003
	1383.25	51.5546
	1383.73	51.513
	1384.21	51.4757
	1384.7	51.4428
	1385.18	51.4135
	1385.66	51.3872
	1386.14	51.3631
	1386.63	51.3408
	1387.11	51.3197
	1387.59	51.2995
	1388.07	51.2798
	1388.56	51.2601
	1389.04	51.2399
	1389.52	51.2188
	1390	51.1966
	1390.48	51.1732
	1390.96	51.1487
	1391.45	51.1232
	1391.93	51.097
	1392.41	51.0699
	1392.89	51.0419
	1393.38	51.0132
	1393.86	50.9843
	1394.34	50.9559
	1394.82	50.9293
	1395.3	50.9053
	1395.79	50.8847
	1396.27	50.8673
	1396.75	50.8523
	1397.23	50.8385
	1397.71	50.8242
	1398.2	50.8087
	1398.68	50.7913
	1399.16	50.7726
	1399.64	50.7535
	1400.13	50.7353
	1400.61	50.7188
	1401.09	50.7048
	1401.57	50.6931
	1402.05	50.6833
	1402.54	50.6746
	1403.02	50.666
	1403.5	50.6572
	1403.98	50.6481
	1404.46	50.6392
	1404.95	50.6312
	1405.43	50.6246
	1405.91	50.62
	1406.39	50.6175
	1406.88	50.6171
	1407.36	50.6183
	1407.84	50.6205
	1408.32	50.6229
	1408.8	50.6252
	1409.29	50.6271
	1409.77	50.6288
	1410.25	50.6305
	1410.73	50.6323
	1411.21	50.6341
	1411.7	50.6355
	1412.18	50.636
	1412.66	50.6351
	1413.14	50.6328
	1413.63	50.6292
	1414.11	50.6254
	1414.59	50.623
	1415.07	50.6236
	1415.55	50.6286
	1416.04	50.6383
	1416.52	50.6519
	1417	50.6682
	1417.48	50.6856
	1417.96	50.7029
	1418.45	50.7197
	1418.93	50.7363
	1419.41	50.7535
	1419.89	50.7724
	1420.38	50.7938
	1420.86	50.8176
	1421.34	50.8428
	1421.82	50.8674
	1422.3	50.8889
	1422.79	50.9053
	1423.27	50.9158
	1423.75	50.921
	1424.23	50.9227
	1424.71	50.9231
	1425.2	50.9242
	1425.68	50.9275
	1426.16	50.9334
	1426.64	50.9416
	1427.12	50.9511
	1427.61	50.9609
	1428.09	50.9699
	1428.57	50.9777
	1429.05	50.984
	1429.54	50.9888
	1430.02	50.9922
	1430.5	50.9944
	1430.98	50.9958
	1431.46	50.9972
	1431.95	50.9999
	1432.43	51.0056
	1432.91	51.016
	1433.39	51.0316
	1433.88	51.0519
	1434.36	51.0751
	1434.84	51.0992
	1435.32	51.1228
	1435.8	51.1451
	1436.29	51.1664
	1436.77	51.1875
	1437.25	51.2095
	1437.73	51.2332
	1438.21	51.2586
	1438.7	51.2849
	1439.18	51.31
	1439.66	51.3317
	1440.14	51.3477
	1440.62	51.3569
	1441.11	51.3596
	1441.59	51.3572
	1442.07	51.3516
	1442.55	51.3449
	1443.04	51.3384
	1443.52	51.3333
	1444	51.3301
	1444.48	51.329
	1444.96	51.3295
	1445.45	51.3308
	1445.93	51.3319
	1446.41	51.3318
	1446.89	51.3299
	1447.38	51.3263
	1447.86	51.321
	1448.34	51.3145
	1448.82	51.3069
	1449.3	51.298
	1449.79	51.2869
	1450.27	51.2725
	1450.75	51.2537
	1451.23	51.2299
	1451.71	51.202
	1452.2	51.1722
	1452.68	51.144
	1453.16	51.1211
	1453.64	51.1062
	1454.12	51.0998
	1454.61	51.1005
	1455.09	51.1062
	1455.57	51.1149
	1456.05	51.1252
	1456.54	51.1367
	1457.02	51.1494
	1457.5	51.1637
	1457.98	51.1797
	1458.46	51.1972
	1458.95	51.2153
	1459.43	51.2327
	1459.91	51.2477
	1460.39	51.2589
	1460.88	51.2661
	1461.36	51.2701
	1461.84	51.2726
	1462.32	51.2752
	1462.8	51.279
	1463.29	51.2843
	1463.77	51.2912
	1464.25	51.2996
	1464.73	51.3094
	1465.21	51.3202
	1465.7	51.3316
	1466.18	51.3429
	1466.66	51.3538
	1467.14	51.3636
	1467.62	51.3725
	1468.11	51.381
	1468.59	51.3901
	1469.07	51.4008
	1469.55	51.4137
	1470.04	51.429
	1470.52	51.4462
	1471	51.4652
	1471.48	51.486
	1471.96	51.5091
	1472.45	51.5353
	1472.93	51.5652
	1473.41	51.5992
	1473.89	51.6366
	1474.38	51.676
	1474.86	51.7153
	1475.34	51.7522
	1475.82	51.7847
	1476.3	51.8119
	1476.79	51.8339
	1477.27	51.8522
	1477.75	51.8686
	1478.23	51.8843
	1478.71	51.8998
	1479.2	51.915
	1479.68	51.9291
	1480.16	51.9412
	1480.64	51.9509
	1481.12	51.9583
	1481.61	51.9638
	1482.09	51.9682
	1482.57	51.972
	1483.05	51.9757
	1483.54	51.9795
	1484.02	51.9829
	1484.5	51.9859
	1484.98	51.9885
	1485.46	51.9914
	1485.95	51.9956
	1486.43	52.0024
	1486.91	52.0129
	1487.39	52.0273
	1487.88	52.0451
	1488.36	52.0651
	1488.84	52.0858
	1489.32	52.1056
	1489.8	52.1236
	1490.29	52.1393
	1490.77	52.1527
	1491.25	52.1646
	1491.73	52.1758
	1492.21	52.1872
	1492.7	52.1991
	1493.18	52.2112
	1493.66	52.223
	1494.14	52.2338
	1494.62	52.2436
	1495.11	52.2528
	1495.59	52.2625
	1496.07	52.2739
	1496.55	52.2879
	1497.04	52.3049
	1497.52	52.3244
	1498	52.3456
	1498.48	52.3665
	1498.96	52.385
	1499.45	52.3988
	1499.93	52.4061
	1500.41	52.4057
	1500.89	52.3977
	1501.38	52.3836
	1501.86	52.3663
	1502.34	52.3498
	1502.82	52.338
	1503.3	52.334
	1503.79	52.3382
	1504.27	52.3492
	1504.75	52.3645
	1505.23	52.3821
	1505.71	52.4012
	1506.2	52.4217
	1506.68	52.4446
	1507.16	52.4709
	1507.64	52.5015
	1508.12	52.5366
	1508.61	52.5751
	1509.09	52.6142
	1509.57	52.6499
	1510.05	52.6777
	1510.54	52.6946
	1511.02	52.7
	1511.5	52.6962
	1511.98	52.6865
	1512.46	52.6747
	1512.95	52.6636
	1513.43	52.6547
	1513.91	52.6478
	1514.39	52.6415
	1514.87	52.6339
	1515.36	52.6236
	1515.84	52.6098
	1516.32	52.5933
	1516.8	52.5763
	1517.29	52.5618
	1517.77	52.5521
	1518.25	52.5487
	1518.73	52.5506
	1519.21	52.5554
	1519.7	52.56
	1520.18	52.5621
	1520.66	52.5605
	1521.14	52.5557
	1521.62	52.5494
	1522.11	52.544
	1522.59	52.5414
	1523.07	52.5421
	1523.55	52.5456
	1524.04	52.5497
	1524.52	52.5518
	1525	52.5494
	1525.48	52.5413
	1525.96	52.5275
	1526.45	52.5092
	1526.93	52.4878
	1527.41	52.4644
	1527.89	52.4396
	1528.37	52.4139
	1528.86	52.3883
	1529.34	52.3636
	1529.82	52.3411
	1530.3	52.3212
	1530.79	52.3034
	1531.27	52.2861
	1531.75	52.2675
	1532.23	52.2457
	1532.71	52.2194
	1533.2	52.1883
	1533.68	52.153
	1534.16	52.1149
	1534.64	52.0761
	1535.12	52.0389
	1535.61	52.0054
	1536.09	51.9769
	1536.57	51.9534
	1537.05	51.9336
	1537.54	51.9158
	1538.02	51.8991
	1538.5	51.8833
	1538.98	51.8693
	1539.46	51.8586
	1539.95	51.853
	1540.43	51.8539
	1540.91	51.8623
	1541.39	51.8781
	1541.87	51.8998
	1542.36	51.9244
	1542.84	51.9479
	1543.32	51.9665
	1543.8	51.9773
	1544.29	51.9797
	1544.77	51.9751
	1545.25	51.9661
	1545.73	51.9558
	1546.21	51.9466
	1546.69	51.939
	1547.18	51.9326
	1547.66	51.9258
	1548.14	51.9167
	1548.62	51.9043
	1549.11	51.8886
	1549.59	51.8706
	1550.07	51.8519
	1550.55	51.8336
	1551.04	51.8158
	1551.52	51.7977
	1552	51.7771
	1552.48	51.7517
	1552.96	51.7196
	1553.44	51.6805
	1553.93	51.6363
	1554.41	51.5916
	1554.89	51.553
	1555.37	51.527
	1555.86	51.5165
	1556.34	51.52
	1556.82	51.5323
	1557.3	51.548
	1557.79	51.5632
	1558.27	51.576
	1558.75	51.5867
	1559.23	51.597
	1559.71	51.6093
	1560.19	51.6259
	1560.68	51.6478
	1561.16	51.6743
	1561.64	51.7017
	1562.12	51.724
	1562.61	51.7351
	1563.09	51.7313
	1563.57	51.7136
	1564.05	51.6867
	1564.54	51.6561
	1565.02	51.627
	1565.5	51.6033
	1565.98	51.5869
	1566.46	51.5785
	1566.94	51.5766
	1567.43	51.5786
	1567.91	51.5816
	1568.39	51.5829
	1568.87	51.5805
	1569.36	51.574
	1569.84	51.5636
	1570.32	51.5506
	1570.8	51.5369
	1571.28	51.5246
	1571.77	51.5157
	1572.25	51.5119
	1572.73	51.5134
	1573.21	51.5192
	1573.69	51.5276
	1574.18	51.5366
	1574.66	51.5453
	1575.14	51.5538
	1575.62	51.563
	1576.11	51.574
	1576.59	51.5884
	1577.07	51.6072
	1577.55	51.6306
	1578.03	51.6579
	1578.52	51.6872
	1579	51.716
	1579.48	51.7415
	1579.96	51.7621
	1580.44	51.7775
	1580.93	51.7891
	1581.41	51.7991
	1581.89	51.8095
	1582.37	51.8219
	1582.86	51.837
	1583.34	51.8547
	1583.82	51.8747
	1584.3	51.8964
	1584.78	51.9192
	1585.27	51.9425
	1585.75	51.966
	1586.23	51.9894
	1586.71	52.0125
	1587.19	52.0351
	1587.68	52.057
	1588.16	52.0781
	1588.64	52.0983
	1589.12	52.1176
	1589.61	52.136
	1590.09	52.1536
	1590.57	52.1705
	1591.05	52.1869
	1591.53	52.2028
	1592.02	52.2182
	1592.5	52.2329
	1592.98	52.2468
	1593.46	52.2596
	1593.94	52.2713
	1594.43	52.2816
	1594.91	52.2906
	1595.39	52.2983
	1595.87	52.3048
	1596.36	52.31
	1596.84	52.3139
	1597.32	52.3166
	1597.8	52.3177
	1598.28	52.3173
	1598.77	52.3155
	1599.25	52.3122
	1599.73	52.3077
	1600.21	52.302
	1600.69	52.2953
	1601.18	52.2877
	1601.66	52.2792
	1602.14	52.2697
	1602.62	52.2593
	1603.11	52.2482
	1603.59	52.2366
	1604.07	52.2246
	1604.55	52.2124
	1605.03	52.1998
	1605.52	52.1868
	1606	52.1734
	1606.48	52.1593
	1606.96	52.1449
	1607.44	52.13
	1607.93	52.1149
	1608.41	52.0993
	1608.89	52.0827
	1609.37	52.0645
	1609.86	52.044
	1610.34	52.0205
	1610.82	51.9941
	1611.3	51.9653
	1611.78	51.9355
	1612.27	51.9066
	1612.75	51.8807
	1613.23	51.8592
	1613.71	51.8424
	1614.19	51.8294
	1614.68	51.8184
	1615.16	51.8074
	1615.64	51.7953
	1616.12	51.7812
	1616.61	51.7655
	1617.09	51.7488
	1617.57	51.7323
	1618.05	51.717
	1618.53	51.7038
	1619.02	51.6928
	1619.5	51.6831
	1619.98	51.6731
	1620.46	51.661
	1620.94	51.6455
	1621.43	51.6265
	1621.91	51.6049
	1622.39	51.5821
	1622.87	51.56
	1623.36	51.5402
	1623.84	51.5239
	1624.32	51.512
	1624.8	51.5044
	1625.28	51.5
	1625.77	51.4973
	1626.25	51.4943
	1626.73	51.489
	1627.21	51.4802
	1627.69	51.4673
	1628.18	51.4503
	1628.66	51.4297
	1629.14	51.406
	1629.62	51.38
	1630.11	51.3527
	1630.59	51.3253
	1631.07	51.2996
	1631.55	51.2779
	1632.03	51.2618
	1632.52	51.2523
	1633	51.2489
	1633.48	51.2502
	1633.96	51.2543
	1634.44	51.26
	1634.93	51.2669
	1635.41	51.2751
	1635.89	51.2857
	1636.37	51.2993
	1636.86	51.3165
	1637.34	51.3368
	1637.82	51.3585
	1638.3	51.3787
	1638.78	51.3937
	1639.27	51.4003
	1639.75	51.3967
	1640.23	51.3835
	1640.71	51.363
	1641.19	51.3387
	1641.68	51.3142
	1642.16	51.293
	1642.64	51.2776
	1643.12	51.2697
	1643.61	51.2694
	1644.09	51.2755
	1644.57	51.2857
	1645.05	51.2972
	1645.53	51.3077
	1646.02	51.3153
	1646.5	51.3186
	1646.98	51.3174
	1647.46	51.3122
	1647.94	51.3049
	1648.43	51.2995
	1648.91	51.3014
	1649.39	51.3154
	1649.87	51.3428
	1650.36	51.38
	1650.84	51.4207
	1651.32	51.4599
	1651.8	51.4952
	1652.28	51.5272
	1652.77	51.5583
	1653.25	51.5913
	1653.73	51.6289
	1654.21	51.6727
	1654.69	51.7228
	1655.18	51.7771
	1655.66	51.8308
	1656.14	51.877
	1656.62	51.9091
	1657.11	51.9241
	1657.59	51.9246
	1658.07	51.9169
	1658.55	51.9079
	1659.03	51.9027
	1659.52	51.9041
	1660	51.9124
	1660.48	51.9264
	1660.96	51.9439
	1661.44	51.9626
	1661.93	51.9805
	1662.41	51.9964
	1662.89	52.0097
	1663.37	52.0209
	1663.86	52.0307
	1664.34	52.0404
	1664.82	52.0512
	1665.3	52.0638
	1665.78	52.0782
	1666.27	52.0939
	1666.75	52.1101
	1667.23	52.1258
	1667.71	52.1405
	1668.19	52.1539
	1668.68	52.1664
	1669.16	52.1786
	1669.64	52.1914
	1670.12	52.2059
	1670.61	52.2237
	1671.09	52.246
	1671.57	52.2734
	1672.05	52.3052
	1672.53	52.3392
	1673.02	52.3722
	1673.5	52.4015
	1673.98	52.4257
	1674.46	52.4449
	1674.94	52.4605
	1675.43	52.4749
	1675.91	52.4899
	1676.39	52.5068
	1676.87	52.5253
	1677.36	52.5434
	1677.84	52.5582
	1678.32	52.5669
	1678.8	52.568
	1679.28	52.563
	1679.77	52.5567
	1680.25	52.5556
	1680.73	52.5656
	1681.21	52.5888
	1681.69	52.6236
	1682.18	52.6659
	1682.66	52.7116
	1683.14	52.7576
	1683.62	52.8028
	1684.1	52.8479
	1684.59	52.8946
	1685.07	52.9453
	1685.55	53.0014
	1686.03	53.0633
	1686.52	53.129
	1687	53.1943
	1687.48	53.2541
	1687.96	53.304
	1688.44	53.3424
	1688.93	53.3706
	1689.41	53.3917
	1689.89	53.4091
	1690.37	53.4259
	1690.85	53.4453
	1691.34	53.4705
	1691.82	53.5037
	1692.3	53.5457
	1692.78	53.5944
	1693.27	53.646
	1693.75	53.6964
	1694.23	53.7427
	1694.71	53.7844
	1695.19	53.8239
	1695.68	53.8666
	1696.16	53.9195
	1696.64	53.9887
	1697.12	54.0767
	1697.6	54.1807
	1698.09	54.2941
	1698.57	54.4092
	1699.05	54.5194
	1699.53	54.6218
	1700.02	54.7175
	1700.5	54.8108
	1700.98	54.9078
	1701.46	55.0133
	1701.94	55.1302
	1702.43	55.2577
	1702.91	55.3917
	1703.39	55.5261
	1703.87	55.6546
	1704.35	55.7742
	1704.84	55.886
	1705.32	55.9942
	1705.8	56.1032
	1706.28	56.2163
	1706.77	56.3347
	1707.25	56.4582
	1707.73	56.585
	1708.21	56.7124
	1708.69	56.8378
	1709.18	56.9589
	1709.66	57.0747
	1710.14	57.1853
	1710.62	57.2916
	1711.1	57.3948
	1711.59	57.4961
	1712.07	57.5966
	1712.55	57.6973
	1713.03	57.7993
	1713.52	57.9041
	1714	58.0132
	1714.48	58.1277
	1714.96	58.2477
	1715.44	58.3722
	1715.93	58.4995
	1716.41	58.6278
	1716.89	58.7554
	1717.37	58.8813
	1717.85	59.005
	1718.34	59.1268
	1718.82	59.2471
	1719.3	59.3665
	1719.78	59.4848
	1720.27	59.6011
	1720.75	59.7134
	1721.23	59.82
	1721.71	59.9192
	1722.19	60.011
	1722.67	60.0964
	1723.16	60.1775
	1723.64	60.2561
	1724.12	60.334
	1724.6	60.412
	1725.09	60.4903
	1725.57	60.5685
	1726.05	60.6458
	1726.53	60.7211
	1727.02	60.7932
	1727.5	60.8612
	1727.98	60.9248
	1728.46	60.9839
	1728.94	61.0398
	1729.42	61.0946
	1729.91	61.1515
	1730.39	61.2135
	1730.87	61.2825
	1731.35	61.3581
	1731.84	61.438
	1732.32	61.5191
	1732.8	61.5988
	1733.28	61.6755
	1733.77	61.749
	1734.25	61.8205
	1734.73	61.892
	1735.21	61.9657
	1735.69	62.043
	1736.17	62.1238
	1736.66	62.2063
	1737.14	62.2869
	1737.62	62.3623
	1738.1	62.4304
	1738.59	62.4915
	1739.07	62.5478
	1739.55	62.6025
	1740.03	62.658
	1740.52	62.7156
	1741	62.7755
	1741.48	62.8371
	1741.96	62.8991
	1742.44	62.9601
	1742.92	63.0189
	1743.41	63.0749
	1743.89	63.1281
	1744.37	63.1788
	1744.85	63.2278
	1745.34	63.276
	1745.82	63.324
	1746.3	63.3729
	1746.78	63.4234
	1747.26	63.4761
	1747.75	63.5314
	1748.23	63.5889
[truncated: 4,670 more rows]
