# Supplementary material for: Catalytic oxidation of polystyrene to aromatic oxygenates over a graphitic carbon nitride catalyst
Source: Nat Commun. 2022 Aug 16;13:4809. doi: 10.1038/s41467-022-32510-x (PMC9381527; doi:10.1038/s41467-022-32510-x)
Supplement: Supplementary file 2 — Source Data [file 41467_2022_32510_MOESM2_ESM.zip › Supplementary Figure 4.xlsx]

## Sheet: Sheet1
Supplementary Figure 4a
	Wave lenth	Absorbance
	nm
		C3N4-fresh	C3N4-used
	200	1.60229	1.02638
	201	1.09652	1.42419
	202	1.01279	0.939045
	203	1.06898	1.41102
	204	0.956382	1.22782
	205	1.37343
	206	1.50693	1.33669
	207	1.27379	1.05635
	208	1.06102	0.995842
	209	0.950185	1.10753
	210	1.07865	1.68233
	211	1.0511	1.07698
	212	1.09832	1.33746
	213	0.974838	1.08744
	214	1.00953	1.31048
	215	1.06507	1.36695
	216	1.09601	1.30426
	217	1.08778	1.42934
	218	1.16018	1.24838
	219	1.00281	1.29599
	220	1.08596	1.35249
	221	1.03435	1.40735
	222	1.07306	1.12016
	223	1.05137	1.30251
	224	1.13229	1.41007
	225	1.13363	1.29891
	226	1.04335	1.30413
	227	1.07669	1.21763
	228	0.952281	1.12939
	229	1.04758	1.11482
	230	1.11581	1.23106
	231	0.975084	1.26223
	232	0.967796	1.23635
	233	1.08197	1.21269
	234	1.05823	1.17303
	235	1.12478	1.16513
	236	1.05808	1.15909
	237	1.0743	1.24368
	238	1.05422	1.1686
	239	1.02297	1.18778
	240	1.0635	1.14885
	241	1.05945	1.21102
	242	1.09784	1.22848
	243	1.11326	1.24701
	244	1.10558	1.25122
	245	1.12892	1.29019
	246	1.15006	1.29081
	247	1.13503	1.28456
	248	1.14614	1.3319
	249	1.16355	1.36094
	250	1.21515	1.36233
	251	1.22427	1.37997
	252	1.16313	1.38101
	253	1.2162	1.38619
	254	1.21945	1.35926
	255	1.22178	1.37791
	256	1.23939	1.37787
	257	1.21572	1.4554
	258	1.22435	1.43438
	259	1.21309	1.4219
	260	1.22217	1.42152
	261	1.23421	1.41187
	262	1.25136	1.4736
	263	1.22938	1.42505
	264	1.24784	1.46558
	265	1.26388	1.46138
	266	1.25599	1.43916
	267	1.27232	1.47348
	268	1.21282	1.49045
	269	1.24083	1.41835
	270	1.26721	1.44676
	271	1.23941	1.44887
	272	1.23121	1.43274
	273	1.26086	1.46199
	274	1.23569	1.47417
	275	1.2118	1.43996
	276	1.22729	1.43421
	277	1.25148	1.4362
	278	1.24788	1.41308
	279	1.22157	1.43987
	280	1.26622	1.41876
	281	1.2387	1.47995
	282	1.24306	1.41387
	283	1.22993	1.43549
	284	1.22942	1.41166
	285	1.2076	1.44651
	286	1.22602	1.44363
	287	1.22351	1.4552
	288	1.21121	1.45648
	289	1.2319	1.40105
	290	1.22673	1.42168
	291	1.23152	1.43412
	292	1.20733	1.43562
	293	1.21733	1.39078
	294	1.23385	1.41876
	295	1.21353	1.40448
	296	1.22392	1.42455
	297	1.21769	1.40578
	298	1.21629	1.42073
	299	1.23299	1.40476
	300	1.20708	1.42338
	301	1.18991	1.42107
	302	1.19784	1.3964
	303	1.19587	1.38792
	304	1.18572	1.39928
	305	1.18432	1.41889
	306	1.17324	1.40816
	307	1.19194	1.40107
	308	1.20647	1.41729
	309	1.17393	1.36004
	310	1.21158	1.39642
	311	1.21039	1.35462
	312	1.22446	1.36644
	313	1.1842	1.39022
	314	1.17898	1.36509
	315	1.19716	1.3928
	316	1.18902	1.38193
	317	1.21171	1.403
	318	1.19211	1.39033
	319	1.20353	1.38978
	320	1.19663	1.38694
	321	1.22635	1.39302
	322	1.19879	1.3836
	323	1.23235	1.37665
	324	1.201	1.36859
	325	1.21184	1.37657
	326	1.22874	1.39503
	327	1.22404	1.39514
	328	1.23459	1.36703
	329	1.21981	1.38428
	330	1.22483	1.37215
	331	1.24515	1.36736
	332	1.19948	1.35888
	333	1.21589	1.37517
	334	1.21038	1.37134
	335	1.23806	1.38622
	336	1.22155	1.33017
	337	1.22838	1.35774
	338	1.21791	1.33792
	339	1.21807	1.37022
	340	1.20616	1.3344
	341	1.21009	1.34713
	342	1.20563	1.33427
	343	1.20854	1.33619
	344	1.21362	1.34639
	345	1.21769	1.33381
	346	1.22016	1.33213
	347	1.20924	1.33625
	348	1.2068	1.33129
	349	1.21988	1.32405
	350	1.20409	1.34218
	351	1.19949	1.32459
	352	1.19992	1.31673
	353	1.19379	1.33703
	354	1.2095	1.32792
	355	1.18117	1.31927
	356	1.21476	1.33226
	357	1.19888	1.3291
	358	1.2058	1.32877
	359	1.21486	1.32382
	360	1.20686	1.33523
	361	1.21332	1.32394
	362	1.21643	1.33654
	363	1.22275	1.32857
	364	1.21184	1.32429
	365	1.1984	1.32037
	366	1.2159	1.33762
	367	1.21683	1.30905
	368	1.2194	1.32674
	369	1.21568	1.32007
	370	1.22108	1.33901
	371	1.21332	1.32756
	372	1.19408	1.30491
	373	1.20103	1.31149
	374	1.20296	1.31576
	375	1.20606	1.30927
	376	1.19539	1.31035
	377	1.19282	1.2834
	378	1.19517	1.29746
	379	1.1821	1.29194
	380	1.18992	1.29265
	381	1.19682	1.2851
	382	1.18228	1.2632
	383	1.17556	1.26536
	384	1.17692	1.27499
	385	1.17312	1.27508
	386	1.16451	1.25239
	387	1.15521	1.24552
	388	1.15155	1.23119
	389	1.15772	1.23214
	390	1.13978	1.22527
	391	1.13026	1.20443
	392	1.12134	1.18776
	393	1.10935	1.17279
	394	1.10732	1.16957
	395	1.09158	1.14454
	396	1.07204	1.14096
	397	1.05601	1.11325
	398	1.05424	1.08701
	399	1.03348	1.07893
	400	1.01521	1.04677
	401	1.00451	1.04798
	402	0.984347	1.02846
	403	0.975847	1.00272
	404	0.955053	0.982441
	405	0.939907	0.975416
	406	0.915867	0.947564
	407	0.902101	0.928593
	408	0.887385	0.905969
	409	0.866474	0.885759
	410	0.856667	0.873083
	411	0.833857	0.846484
	412	0.816676	0.825847
	413	0.792789	0.813538
	414	0.778203	0.789486
	415	0.754865	0.776092
	416	0.736973	0.754463
	417	0.71856	0.736414
	418	0.70486	0.719624
	419	0.678565	0.695077
	420	0.657844	0.674548
	421	0.644143	0.651487
	422	0.625133	0.633639
	423	0.60488	0.619179
	424	0.586363	0.601009
	425	0.570278	0.583394
	426	0.554629	0.569902
	427	0.534147	0.548315
	428	0.513598	0.529953
	429	0.496979	0.510326
	430	0.486323	0.499508
	431	0.466824	0.48232
	432	0.449079	0.465356
	433	0.436857	0.450561
	434	0.425323	0.44085
	435	0.407385	0.425888
	436	0.395288	0.418852
	437	0.385819	0.403997
	438	0.370356	0.386539
	439	0.362494	0.381299
	440	0.350894	0.37083
	441	0.345015	0.364801
	442	0.334266	0.354498
	443	0.322454	0.350223
	444	0.316138	0.338401
	445	0.3102	0.329958
	446	0.303203	0.328518
	447	0.294665	0.317868
	448	0.287533	0.312135
	449	0.280255	0.30623
	450	0.278985	0.300997
	451	0.27305	0.300337
	452	0.269859	0.290408
	453	0.265085	0.289904
	454	0.258453	0.286574
	455	0.249558	0.275955
	456	0.246779	0.275936
	457	0.24437	0.275146
	458	0.240671	0.270111
	459	0.239076	0.266059
	460	0.234671	0.262774
	461	0.233804	0.258987
	462	0.225814	0.255778
	463	0.224592	0.249762
	464	0.219745	0.247488
	465	0.217735	0.248308
	466	0.21415	0.243308
	467	0.208733	0.239306
	468	0.20845	0.237885
	469	0.20646	0.234165
	470	0.200678	0.232024
	471	0.202002	0.232504
	472	0.196967	0.224925
	473	0.194947	0.227302
	474	0.19186	0.222528
	475	0.189883	0.216776
	476	0.188121	0.220674
	477	0.186619	0.216498
	478	0.182503	0.214171
	479	0.18095	0.212973
	480	0.180525	0.208561
	481	0.174539	0.210282
	482	0.175784	0.206998
	483	0.173312	0.203982
	484	0.168725	0.201477
	485	0.16853	0.199321
	486	0.166861	0.198728
	487	0.167187	0.197312
	488	0.162642	0.192786
	489	0.16154	0.19113
	490	0.162249	0.193017
	491	0.163684	0.191483
	492	0.159226	0.188906
	493	0.155788	0.186643
	494	0.151632	0.186879
	495	0.15239	0.185439
	496	0.150196	0.182365
	497	0.150598	0.182452
	498	0.152963	0.180127
	499	0.146914	0.178885
	500	0.146123	0.178453
	501	0.147851	0.176294
	502	0.145239	0.1754
	503	0.147344	0.173312
	504	0.145758	0.176651
	505	0.1421	0.171146
	506	0.143043	0.171102
	507	0.141457	0.169937
	508	0.1408	0.170393
	509	0.136834	0.167026
	510	0.135385	0.164145
	511	0.137132	0.165697
	512	0.133301	0.164186
	513	0.132517	0.162395
	514	0.131602	0.161737
	515	0.130761	0.162453
	516	0.128216	0.159997
	517	0.129747	0.15811
	518	0.127484	0.156473
	519	0.126067	0.157022
	520	0.12991	0.159807
	521	0.12998	0.158186
	522	0.130099	0.156358
	523	0.125562	0.156478
	524	0.126378	0.152192
	525	0.123479	0.151574
	526	0.127267	0.156389
	527	0.124747	0.150538
	528	0.122525	0.147892
	529	0.122195	0.149404
	530	0.120555	0.14575
	531	0.121871	0.145945
	532	0.119292	0.148033
	533	0.121555	0.148655
	534	0.115933	0.143815
	535	0.119207	0.146319
	536	0.121296	0.146767
	537	0.122616	0.146367
	538	0.118436	0.144789
	539	0.115092	0.143301
	540	0.116137	0.142955
	541	0.115192	0.144443
	542	0.118551	0.140506
	543	0.117619	0.140284
	544	0.115856	0.13978
	545	0.117703	0.140641
	546	0.116944	0.139932
	547	0.11762	0.140372
	548	0.118281	0.137251
	549	0.117024	0.140484
	550	0.113794	0.136616
	551	0.113974	0.137352
	552	0.113211	0.135956
	553	0.109823	0.136414
	554	0.110461	0.133814
	555	0.114932	0.136934
	556	0.112782	0.133187
	557	0.109695	0.131762
	558	0.113293	0.13411
	559	0.109135	0.132068
	560	0.112184	0.134179
	561	0.110135	0.130911
	562	0.11031	0.132406
	563	0.110498	0.131914
	564	0.111041	0.13346
	565	0.109219	0.129645
	566	0.107057	0.131386
	567	0.109564	0.131243
	568	0.109368	0.129079
	569	0.108056	0.129182
	570	0.10779	0.129101
	571	0.105317	0.125801
	572	0.109611	0.128015
	573	0.107259	0.125107
	574	0.109994	0.129275
	575	0.105274	0.124676
	576	0.106368	0.125114
	577	0.108031	0.125739
	578	0.107822	0.129508
	579	0.105434	0.124508
	580	0.10946	0.126395
	581	0.106661	0.124692
	582	0.106372	0.125458
	583	0.109044	0.12495
	584	0.106426	0.125512
	585	0.105051	0.121853
	586	0.103882	0.120007
	587	0.107147	0.124807
	588	0.104985	0.123166
	589	0.105755	0.122157
	590	0.105711	0.122169
	591	0.106123	0.122672
	592	0.102229	0.120663
	593	0.106018	0.120909
	594	0.106259	0.122965
	595	0.102161	0.120911
	596	0.103673	0.120581
	597	0.100649	0.118752
	598	0.103319	0.12053
	599	0.101561	0.117302
	600	0.103892	0.119575
	601	0.102689	0.117197
	602	0.102729	0.116684
	603	0.101759	0.116638
	604	0.0998072	0.119349
	605	0.101759	0.118248
	606	0.102527	0.117733
	607	0.101473	0.115416
	608	0.101984	0.115087
	609	0.100667	0.113402
	610	0.102692	0.118639
	611	0.0999296	0.114263
	612	0.100752	0.114923
	613	0.102434	0.113068
	614	0.102075	0.114179
	615	0.100135	0.112727
	616	0.101558	0.115184
	617	0.10084	0.115649
	618	0.0979024	0.111546
	619	0.100329	0.113777
	620	0.100779	0.116366
	621	0.101559	0.113036
	622	0.0996809	0.114875
	623	0.103589	0.117422
	624	0.0973804	0.109922
	625	0.100539	0.113028
	626	0.0987123	0.111104
	627	0.0991333	0.111699
	628	0.100239	0.113619
	629	0.101079	0.113646
	630	0.0981305	0.111842
	631	0.100235	0.114614
	632	0.096496	0.108193
	633	0.102525	0.11344
	634	0.0993958	0.110591
	635	0.100996	0.109736
	636	0.10053	0.108348
	637	0.0950098	0.10818
	638	0.100523	0.113532
	639	0.0991366	0.111524
	640	0.0972141	0.10832
	641	0.103704	0.113703
	642	0.099171	0.105735
	643	0.100908	0.109348
	644	0.0988109	0.109736
	645	0.0985558	0.110533
	646	0.0991786	0.110779
	647	0.098113	0.110589
	648	0.0972201	0.105391
	649	0.101344	0.106047
	650	0.0974592	0.108183
	651	0.0978584	0.109001
	652	0.0962179	0.107864
	653	0.0994679	0.108217
	654	0.0970452	0.106166
	655	0.0964982	0.105596
	656	0.0978094	0.107872
	657	0.0935373	0.106809
	658	0.0954722	0.106391
	659	0.0959643	0.106294
	660	0.0984992	0.107073
	661	0.0973125	0.106992
	662	0.097257	0.107342
	663	0.0942181	0.104707
	664	0.0960921	0.108223
	665	0.100403	0.107516
	666	0.0950768	0.10839
	667	0.0968899	0.107044
	668	0.097674	0.106912
	669	0.0956242	0.104324
	670	0.0961252	0.103756
	671	0.0956112	0.102672
	672	0.0961723	0.109566
	673	0.0949087	0.10435
	674	0.0934371	0.104465
	675	0.0991088	0.102269
	676	0.0989189	0.109161
	677	0.0993593	0.104958
	678	0.0932255	0.0996826
	679	0.0972576	0.108292
	680	0.0965247	0.10745
	681	0.0968356	0.105783
	682	0.0938951	0.104647
	683	0.0965936	0.103711
	684	0.0946489	0.101163
	685	0.0902087	0.100974
	686	0.0969583	0.101884
	687	0.0934527	0.101081
	688	0.0921003	0.101615
	689	0.0975168	0.10524
	690	0.0943293	0.104127
	691	0.0972527	0.10091
	692	0.0991546	0.108842
	693	0.0951947	0.102613
	694	0.0940299	0.097587
	695	0.0936881	0.095516
	696	0.094529	0.10082
	697	0.0968074	0.102501
	698	0.0935055	0.100796
	699	0.0948147	0.0968492
	700	0.0965367	0.104035
	701	0.0943908	0.0994865
	702	0.094236	0.103992
	703	0.0926768	0.105959
	704	0.0947953	0.100478
	705	0.093582	0.0995793
	706	0.0942025	0.104858
	707	0.0932648	0.103064
	708	0.0913976	0.0993271
	709	0.0907099	0.100862
	710	0.0952774	0.106026
	711	0.0924156	0.100977
	712	0.0959529	0.102707
	713	0.0911564	0.0975821
	714	0.0954121	0.100283
	715	0.0938768	0.100316
	716	0.0931098	0.0962249
	717	0.0937975	0.0983347
	718	0.089525	0.0981392
	719	0.0908994	0.101037
	720	0.0932815	0.097903
	721	0.0933041	0.0959979
	722	0.0907912	0.0967683
	723	0.0973505	0.100258
	724	0.0976517	0.0951952
	725	0.0925112	0.101254
	726	0.088196	0.0990618
	727	0.087593	0.0977403
	728	0.091862	0.103549
	729	0.0943984	0.102275
	730	0.0954981	0.108857
	731	0.0952374	0.103491
	732	0.0959583	0.100499
	733	0.0939965	0.0989566
	734	0.0925478	0.0940315
	735	0.0913579	0.098848
	736	0.0930398	0.101285
	737	0.0917139	0.096656
	738	0.0944281	0.100754
	739	0.0954581	0.0976033
	740	0.0919758	0.0938444
	741	0.0944659	0.0916195
	742	0.0950293	0.101594
	743	0.0897332	0.0983989
	744	0.0911152	0.0984807
	745	0.0926897	0.102398
	746	0.0957558	0.0964185
	747	0.088428	0.092722
	748	0.0912239	0.0966023
	749	0.0898138	0.0930522
	750	0.09211	0.102756
	751	0.0922319	0.0964326
	752	0.0876594	0.0945166
	753	0.0878035	0.0970816
	754	0.0900249	0.0958424
	755	0.0899228	0.0982072
	756	0.0870147	0.0941658
	757	0.0873975	0.0988993
	758	0.0883567	0.0962764
	759	0.0866228	0.0945765
	760	0.093155	0.0966663
	761	0.0900174	0.096381
	762	0.0978214	0.104772
	763	0.0915783	0.0960672
	764	0.0915911	0.101281
	765	0.093506	0.0947024
	766	0.0901622	0.100337
	767	0.0912995	0.0956892
	768	0.0927596	0.094999
	769	0.08575	0.0957525
	770	0.0878885	0.0911977
	771	0.0888637	0.0964331
	772	0.0934926	0.0999619
	773	0.0933046	0.098063
	774	0.0907484	0.0986452
	775	0.0860707	0.0897754
	776	0.084834	0.0903948
	777	0.0914313	0.0985079
	778	0.0896339	0.0956962
	779	0.0878098	0.0974717
	780	0.0916903	0.0934926
	781	0.0893126	0.0953937
	782	0.0875165	0.0897738
	783	0.0898293	0.0940078
	784	0.0872196	0.0967645
	785	0.084616	0.0940245
	786	0.0840022	0.0985722
	787	0.0902974	0.0938121
	788	0.0909481	0.0974592
	789	0.0908067	0.0977398
	790	0.0882822	0.0943914
	791	0.0887539	0.0952163
	792	0.0903151	0.0944864
	793	0.0894092	0.0943914
	794	0.0903188	0.097866
	795	0.0929473	0.0935793
	796	0.0873784	0.0969252
	797	0.0845849	0.0942149
	798	0.0889053	0.0971403
	799	0.0850706	0.100285
	800	0.0851361	0.0875186
Supplementary Figure 4b
	hν	(αhν)^2
	eV
	6.2075	98.9267
	6.17662	45.871
	6.14604	38.7462
	6.11576	42.7406
	6.08578	33.8763
	6.0561	69.1833
	6.0267	82.4796
	5.99758	58.3649
	5.96875	40.1061
	5.94019	31.8579
	5.9119	40.6647
	5.88389	38.2486
	5.85613	41.3693
	5.82864	32.2848
	5.8014	34.3007
	5.77442	37.8246
	5.74769	39.6839
	5.7212	38.7306
	5.69495	43.6544
	5.66895	32.3182
	5.64318	37.5556
	5.61765	33.763
	5.59234	36.0108
	5.56726	34.2607
	5.54241	39.383
	5.51778	39.1265
	5.49336	32.8499
	5.46916	34.6758
	5.44518	26.8877
	5.4214	32.2547
	5.39783	36.2756
	5.37446	27.4633
	5.35129	26.8217
	5.32833	33.2362
	5.30556	31.5226
	5.28298	35.3098
	5.26059	30.9819
	5.2384	31.6701
	5.21639	30.2412
	5.19456	28.2374
	5.17292	30.2652
	5.15145	29.7865
	5.13017	31.7205
	5.10905	32.3501
	5.08811	31.6444
	5.06735	32.7255
	5.04675	33.6871
	5.02632	32.547
	5.00605	32.9203
	4.98594	33.6561
	4.966	36.4147
	4.94622	36.6693
	4.92659	32.8356
	4.90711	35.6176
	4.8878	35.5263
	4.86863	35.3836
	4.84961	36.1268
	4.83074	34.49
	4.81202	34.711
	4.79344	33.8128
	4.775	34.0571
	4.7567	34.4661
	4.73855	35.1607
	4.72053	33.6784
	4.70265	34.4355
	4.68491	35.0603
	4.66729	34.3638
	4.64981	34.9997
	4.63246	31.5659
	4.61524	32.7955
	4.59815	33.9519
	4.58118	32.2393
	4.56434	31.5804
	4.54762	32.8775
	4.53102	31.3481
	4.51455	29.9287
	4.49819	30.4768
	4.48195	31.4616
	4.46583	31.0564
	4.44982	29.5474
	4.43393	31.5206
	4.41815	29.9513
	4.40248	29.9488
	4.38693	29.1126
	4.37148	28.884
	4.35614	27.6727
	4.34091	28.3239
	4.32578	28.012
	4.31076	27.2613
	4.29585	28.0059
	4.28103	27.5799
	4.26632	27.605
	4.25171	26.3499
	4.2372	26.6059
	4.22279	27.147
	4.20847	26.0827
	4.19426	26.352
	4.18013	25.909
	4.16611	25.6764
	4.15217	26.21
	4.13833	24.9532
	4.12458	24.0873
	4.11093	24.2482
	4.09736	24.0093
	4.08388	23.4482
	4.07049	23.2396
	4.05719	22.6581
	4.04397	23.234
	4.03084	23.6496
	4.0178	22.2465
	4.00484	23.5436
	3.99196	23.3466
	3.97917	23.7394
	3.96645	22.0626
	3.95382	21.7295
	3.94127	22.2626
	3.9288	21.8222
	3.9164	22.5203
	3.90409	21.6606
	3.89185	21.9395
	3.87969	21.5533
	3.8676	22.4962
	3.85559	21.3632
	3.84365	22.4367
	3.83179	21.1781
	3.82	21.4297
	3.80828	21.8968
	3.79664	21.5968
	3.78506	21.837
	3.77356	21.1879
	3.76212	21.2332
	3.75076	21.8114
	3.73946	20.1187
	3.72823	20.5491
	3.71707	20.2417
	3.70597	21.0516
	3.69494	20.3722
	3.68398	20.4784
	3.67308	20.0119
	3.66224	19.8992
	3.65147	19.3975
	3.64076	19.4097
	3.63012	19.1545
	3.61953	19.135
	3.60901	19.1843
	3.59855	19.2013
	3.58815	19.1679
	3.57781	18.7181
	3.56753	18.5355
	3.55731	18.8311
	3.54714	18.2422
	3.53704	18
	3.52699	17.9106
	3.517	17.628
	3.50706	17.9929
	3.49718	17.0632
	3.48736	17.9464
	3.47759	17.3825
	3.46788	17.4856
	3.45822	17.6506
	3.44861	17.3222
	3.43906	17.4112
	3.42956	17.4039
	3.42011	17.4885
	3.41071	17.0836
	3.40137	16.6155
	3.39208	17.0108
	3.38283	16.9443
	3.37364	16.9235
	3.3645	16.7294
	3.35541	16.7873
	3.34636	16.4853
	3.33737	15.8808
	3.32842	15.9803
	3.31952	15.9461
	3.31067	15.9428
	3.30186	15.5789
	3.2931	15.4297
	3.28439	15.4089
	3.27573	14.9941
	3.26711	15.1134
	3.25853	15.2091
	3.25	14.764
	3.24151	14.5207
	3.23307	14.4786
	3.22468	14.3105
	3.21632	14.0284
	3.20801	13.7339
	3.19974	13.5767
	3.19152	13.652
	3.18333	13.1646
	3.17519	12.8795
	3.16709	12.6124
	3.15903	12.2813
	3.15102	12.1743
	3.14304	11.771
	3.1351	11.296
	3.1272	10.9055
	3.11935	10.8145
	3.11153	10.3408
	3.10375	9.92848
	3.09601	9.67201
	3.08831	9.2414
	3.08065	9.03747
	3.07302	8.61362
	3.06543	8.30143
	3.05788	7.84344
	3.05037	7.57207
	3.04289	7.29117
	3.03545	6.91764
	3.02805	6.72898
	3.02068	6.34444
	3.01335	6.05618
	3.00605	5.67947
	2.99879	5.446
	2.99157	5.0996
	2.98438	4.83737
	2.97722	4.57664
	2.9701	4.38275
	2.96301	4.04249
	2.95595	3.7813
	2.94893	3.60822
	2.94194	3.38231
	2.93499	3.15174
	2.92807	2.94778
	2.92118	2.77517
	2.91432	2.61264
	2.90749	2.4119
	2.9007	2.21949
	2.89394	2.0685
	2.88721	1.97154
	2.88051	1.8082
	2.87384	1.6656
	2.86721	1.56891
	2.8606	1.48031
	2.85402	1.35184
	2.84748	1.26692
	2.84096	1.20143
	2.83447	1.10201
	2.82802	1.05091
	2.82159	0.98026
	2.81519	0.94339
	2.80882	0.88152
	2.80248	0.81662
	2.79617	0.78141
	2.78989	0.74896
	2.78363	0.71234
	2.7774	0.66978
	2.77121	0.63491
	2.76503	0.60049
	2.75889	0.59242
	2.75277	0.56497
	2.74668	0.5494
	2.74062	0.5278
	2.73458	0.49951
	2.72857	0.46367
	2.72259	0.45142
	2.71663	0.44071
	2.7107	0.42561
	2.70479	0.41816
	2.69891	0.40114
	2.69306	0.39646
	2.68723	0.36822
	2.68143	0.36268
	2.67565	0.3457
	2.66989	0.33794
	2.66416	0.32551
	2.65846	0.30792
	2.65278	0.30578
	2.64712	0.29869
	2.64149	0.28099
	2.63588	0.28351
	2.6303	0.26841
	2.62474	0.26182
	2.6192	0.25253
	2.61368	0.24631
	2.60819	0.24074
	2.60273	0.23592
	2.59728	0.22469
	2.59186	0.21996
	2.58646	0.21801
	2.58108	0.20295
	2.57573	0.205
	2.57039	0.19845
	2.56508	0.18731
	2.55979	0.18611
	2.55453	0.18169
	2.54928	0.18165
	2.54406	0.17121
	2.53885	0.1682
	2.53367	0.16899
	2.52851	0.17129
	2.52337	0.16143
	2.51826	0.15391
	2.51316	0.14522
	2.50808	0.14608
	2.50302	0.14133
	2.49799	0.14152
	2.49297	0.14541
	2.48798	0.1336
	2.483	0.13164
	2.47804	0.13423
	2.47311	0.12902
	2.46819	0.13226
	2.46329	0.12891
	2.45842	0.12204
	2.45356	0.12318
	2.44872	0.11998
	2.4439	0.11841
	2.4391	0.11139
	2.43431	0.10862
	2.42955	0.111
	2.4248	0.10448
	2.42008	0.10285
	2.41537	0.10104
	2.41068	0.09936
	2.40601	0.09517
	2.40135	0.09707
	2.39672	0.09336
	2.3921	0.09094
	2.3875	0.0962
	2.38292	0.09593
	2.37835	0.09574
	2.3738	0.08884
	2.36927	0.08966
	2.36476	0.08526
	2.36027	0.09023
	2.35579	0.08636
	2.35133	0.083
	2.34688	0.08224
	2.34245	0.07975
	2.33804	0.08119
	2.33365	0.0775
	2.32927	0.08017
	2.32491	0.07265
	2.32056	0.07652
	2.31623	0.07893
	2.31192	0.08036
	2.30762	0.0747
	2.30334	0.07028
	2.29907	0.07129
	2.29482	0.06988
	2.29059	0.07374
	2.28637	0.07232
	2.28217	0.06991
	2.27798	0.07189
	2.27381	0.07071
	2.26965	0.07127
	2.26551	0.07181
	2.26138	0.07003
	2.25727	0.06598
	2.25318	0.06595
	2.24909	0.06483
	2.24503	0.06079
	2.24097	0.06128
	2.23694	0.0661
	2.23291	0.06342
	2.2289	0.05978
	2.22491	0.06354
	2.22093	0.05875
	2.21696	0.06186
	2.21301	0.0594
	2.20907	0.05938
	2.20515	0.05937
	2.20124	0.05975
	2.19735	0.0576
	2.19346	0.05514
	2.18959	0.05755
	2.18574	0.05715
	2.1819	0.05559
	2.17807	0.05512
	2.17426	0.05244
	2.17045	0.0566
	2.16667	0.05401
	2.16289	0.0566
	2.15913	0.05167
	2.15538	0.05256
	2.15165	0.05403
	2.14792	0.05364
	2.14421	0.05111
	2.14052	0.0549
	2.13683	0.05195
	2.13316	0.05149
	2.1295	0.05392
	2.12586	0.05119
	2.12222	0.0497
	2.1186	0.04844
	2.11499	0.05135
	2.11139	0.04914
	2.10781	0.04969
	2.10424	0.04948
	2.10068	0.0497
	2.09713	0.04596
	2.09359	0.04927
	2.09007	0.04932
	2.08655	0.04544
	2.08305	0.04664
	2.07956	0.04381
	2.07609	0.04601
	2.07262	0.04431
	2.06917	0.04621
	2.06572	0.045
	2.06229	0.04488
	2.05887	0.04389
	2.05546	0.04209
	2.05207	0.0436
	2.04868	0.04412
	2.0453	0.04307
	2.04194	0.04337
	2.03859	0.04211
	2.03525	0.04368
	2.03191	0.04123
	2.02859	0.04177
	2.02529	0.04304
	2.02199	0.0426
	2.0187	0.04086
	2.01542	0.0419
	2.01216	0.04117
	2.0089	0.03868
	2.00565	0.04049
	2.00242	0.04072
	1.99919	0.04122
	1.99598	0.03959
	1.99278	0.04261
	1.98958	0.03754
	1.9864	0.03988
	1.98323	0.03833
	1.98006	0.03853
	1.97691	0.03927
	1.97377	0.0398
	1.97063	0.0374
	1.96751	0.03889
	1.9644	0.03593
	1.9613	0.04043
	1.9582	0.03788
	1.95512	0.03899
	1.95204	0.03851
	1.94898	0.03429
	1.94592	0.03826
	1.94288	0.0371
	1.93984	0.03556
	1.93682	0.04034
	1.9338	0.03678
	1.93079	0.03796
	1.9278	0.03629
	1.92481	0.03599
	1.92183	0.03633
	1.91886	0.03544
	1.9159	0.03469
	1.91294	0.03758
	1.91	0.03465
	1.90707	0.03483
	1.90414	0.03357
	1.90123	0.03576
	1.89832	0.03394
	1.89542	0.03345
	1.89253	0.03426
	1.88965	0.03124
	1.88678	0.03245
	1.88392	0.03268
	1.88106	0.03433
	1.87821	0.03341
	1.87538	0.03327
	1.87255	0.03113
	1.86973	0.03228
	1.86692	0.03514
	1.86411	0.03141
	1.86132	0.03252
	1.85853	0.03295
	1.85575	0.03149
	1.85299	0.03173
	1.85022	0.03129
	1.84747	0.03157
	1.84473	0.03065
	1.84199	0.02962
	1.83926	0.03323
	1.83654	0.033
	1.83383	0.0332
	1.83112	0.02914
	1.82842	0.03162
	1.82574	0.03106
	1.82305	0.03117
	1.82038	0.02922
	1.81772	0.03083
	1.81506	0.02951
	1.81241	0.02673
	1.80977	0.03079
	1.80713	0.02852
	1.80451	0.02762
	1.80189	0.03088
	1.79928	0.02881
	1.79667	0.03053
	1.79408	0.03165
	1.79149	0.02908
	1.7889	0.02829
	1.78633	0.02801
	1.78376	0.02843
	1.78121	0.02973
	1.77865	0.02766
	1.77611	0.02836
	1.77357	0.02931
	1.77104	0.02795
	1.76852	0.02777
	1.766	0.02679
	1.76349	0.02795
	1.76099	0.02716
	1.7585	0.02744
	1.75601	0.02682
	1.75353	0.02569
	1.75106	0.02523
	1.74859	0.02776
	1.74613	0.02604
	1.74368	0.02799
	1.74123	0.02519
	1.7388	0.02752
	1.73636	0.02657
	1.73394	0.02607
	1.73152	0.02638
	1.72911	0.02396
	1.7267	0.02464
	1.72431	0.02587
	1.72191	0.02581
	1.71953	0.02437
	1.71715	0.02794
	1.71478	0.02804
	1.71241	0.0251
	1.71006	0.02275
	1.7077	0.02238
	1.70536	0.02454
	1.70302	0.02584
	1.70068	0.02638
	1.69836	0.02616
	1.69604	0.02649
	1.69372	0.02535
	1.69142	0.0245
	1.68912	0.02381
	1.68682	0.02463
	1.68453	0.02387
	1.68225	0.02523
	1.67997	0.02572
	1.6777	0.02381
	1.67544	0.02505
	1.67318	0.02528
	1.67093	0.02248
	1.66868	0.02312
	1.66644	0.02386
	1.66421	0.02539
	1.66198	0.0216
	1.65976	0.02292
	1.65754	0.02216
	1.65533	0.02325
	1.65313	0.02325
	1.65093	0.02094
	1.64874	0.02096
	1.64655	0.02197
	1.64437	0.02186
	1.6422	0.02042
	1.64003	0.02054
	1.63786	0.02094
	1.6357	0.02008
	1.63355	0.02316
	1.63141	0.02157
	1.62927	0.0254
	1.62713	0.0222
	1.625	0.02215
	1.62288	0.02303
	1.62076	0.02135
	1.61864	0.02184
	1.61654	0.02248
	1.61443	0.01916
	1.61234	0.02008
	1.61025	0.02048
	1.60816	0.02261
	1.60608	0.02246
	1.60401	0.02119
	1.60194	0.01901
	1.59987	0.01842
	1.59781	0.02134
	1.59576	0.02046
	1.59371	0.01958
	1.59167	0.0213
	1.58963	0.02016
	1.5876	0.0193
	1.58557	0.02029
	1.58355	0.01908
	1.58153	0.01791
	1.57952	0.0176
	1.57751	0.02029
	1.57551	0.02053
	1.57351	0.02042
	1.57152	0.01925
	1.56953	0.01941
	1.56755	0.02004
	1.56557	0.01959
	1.5636	0.01994
	1.56164	0.02107
	1.55967	0.01857
	1.55772	0.01736
	1.55576	0.01913
	1.55382	0.01747
	1.55188	0.01746
Supplementary Figure 4c
	hν	(αhν)^2
	eV
	6.2075	98.9267
	6.17662	45.871
	6.14604	38.7462
	6.11576	42.7406
	6.08578	33.8763
	6.0561	69.1833
	6.0267	82.4796
	5.99758	58.3649
	5.96875	40.1061
	5.94019	31.8579
	5.9119	40.6647
	5.88389	38.2486
	5.85613	41.3693
	5.82864	32.2848
	5.8014	34.3007
	5.77442	37.8246
	5.74769	39.6839
	5.7212	38.7306
	5.69495	43.6544
	5.66895	32.3182
	5.64318	37.5556
	5.61765	33.763
	5.59234	36.0108
	5.56726	34.2607
	5.54241	39.383
	5.51778	39.1265
	5.49336	32.8499
	5.46916	34.6758
	5.44518	26.8877
	5.4214	32.2547
	5.39783	36.2756
	5.37446	27.4633
	5.35129	26.8217
	5.32833	33.2362
	5.30556	31.5226
	5.28298	35.3098
	5.26059	30.9819
	5.2384	31.6701
	5.21639	30.2412
	5.19456	28.2374
	5.17292	30.2652
	5.15145	29.7865
	5.13017	31.7205
	5.10905	32.3501
	5.08811	31.6444
	5.06735	32.7255
	5.04675	33.6871
	5.02632	32.547
	5.00605	32.9203
	4.98594	33.6561
	4.966	36.4147
	4.94622	36.6693
	4.92659	32.8356
	4.90711	35.6176
	4.8878	35.5263
	4.86863	35.3836
	4.84961	36.1268
	4.83074	34.49
	4.81202	34.711
	4.79344	33.8128
	4.775	34.0571
	4.7567	34.4661
	4.73855	35.1607
	4.72053	33.6784
	4.70265	34.4355
	4.68491	35.0603
	4.66729	34.3638
	4.64981	34.9997
	4.63246	31.5659
	4.61524	32.7955
	4.59815	33.9519
	4.58118	32.2393
	4.56434	31.5804
	4.54762	32.8775
	4.53102	31.3481
	4.51455	29.9287
	4.49819	30.4768
	4.48195	31.4616
	4.46583	31.0564
	4.44982	29.5474
	4.43393	31.5206
	4.41815	29.9513
	4.40248	29.9488
	4.38693	29.1126
	4.37148	28.884
	4.35614	27.6727
	4.34091	28.3239
	4.32578	28.012
	4.31076	27.2613
	4.29585	28.0059
	4.28103	27.5799
	4.26632	27.605
	4.25171	26.3499
	4.2372	26.6059
	4.22279	27.147
	4.20847	26.0827
	4.19426	26.352
	4.18013	25.909
	4.16611	25.6764
	4.15217	26.21
	4.13833	24.9532
	4.12458	24.0873
	4.11093	24.2482
	4.09736	24.0093
	4.08388	23.4482
	4.07049	23.2396
	4.05719	22.6581
	4.04397	23.234
	4.03084	23.6496
	4.0178	22.2465
	4.00484	23.5436
	3.99196	23.3466
	3.97917	23.7394
	3.96645	22.0626
	3.95382	21.7295
	3.94127	22.2626
	3.9288	21.8222
	3.9164	22.5203
	3.90409	21.6606
	3.89185	21.9395
	3.87969	21.5533
	3.8676	22.4962
	3.85559	21.3632
	3.84365	22.4367
	3.83179	21.1781
	3.82	21.4297
	3.80828	21.8968
	3.79664	21.5968
	3.78506	21.837
	3.77356	21.1879
	3.76212	21.2332
	3.75076	21.8114
	3.73946	20.1187
	3.72823	20.5491
	3.71707	20.2417
	3.70597	21.0516
	3.69494	20.3722
	3.68398	20.4784
	3.67308	20.0119
	3.66224	19.8992
	3.65147	19.3975
	3.64076	19.4097
	3.63012	19.1545
	3.61953	19.135
	3.60901	19.1843
	3.59855	19.2013
	3.58815	19.1679
	3.57781	18.7181
	3.56753	18.5355
	3.55731	18.8311
	3.54714	18.2422
	3.53704	18
	3.52699	17.9106
	3.517	17.628
	3.50706	17.9929
	3.49718	17.0632
	3.48736	17.9464
	3.47759	17.3825
	3.46788	17.4856
	3.45822	17.6506
	3.44861	17.3222
	3.43906	17.4112
	3.42956	17.4039
	3.42011	17.4885
	3.41071	17.0836
	3.40137	16.6155
	3.39208	17.0108
	3.38283	16.9443
	3.37364	16.9235
	3.3645	16.7294
	3.35541	16.7873
	3.34636	16.4853
	3.33737	15.8808
	3.32842	15.9803
	3.31952	15.9461
	3.31067	15.9428
	3.30186	15.5789
	3.2931	15.4297
	3.28439	15.4089
	3.27573	14.9941
	3.26711	15.1134
	3.25853	15.2091
	3.25	14.764
	3.24151	14.5207
	3.23307	14.4786
	3.22468	14.3105
	3.21632	14.0284
	3.20801	13.7339
	3.19974	13.5767
	3.19152	13.652
	3.18333	13.1646
	3.17519	12.8795
	3.16709	12.6124
	3.15903	12.2813
	3.15102	12.1743
	3.14304	11.771
	3.1351	11.296
	3.1272	10.9055
	3.11935	10.8145
	3.11153	10.3408
	3.10375	9.92848
	3.09601	9.67201
	3.08831	9.2414
	3.08065	9.03747
	3.07302	8.61362
	3.06543	8.30143
	3.05788	7.84344
	3.05037	7.57207
	3.04289	7.29117
	3.03545	6.91764
	3.02805	6.72898
	3.02068	6.34444
	3.01335	6.05618
	3.00605	5.67947
	2.99879	5.446
	2.99157	5.0996
	2.98438	4.83737
	2.97722	4.57664
	2.9701	4.38275
	2.96301	4.04249
	2.95595	3.7813
	2.94893	3.60822
	2.94194	3.38231
	2.93499	3.15174
	2.92807	2.94778
	2.92118	2.77517
	2.91432	2.61264
	2.90749	2.4119
	2.9007	2.21949
	2.89394	2.0685
	2.88721	1.97154
	2.88051	1.8082
	2.87384	1.6656
	2.86721	1.56891
	2.8606	1.48031
	2.85402	1.35184
	2.84748	1.26692
	2.84096	1.20143
	2.83447	1.10201
	2.82802	1.05091
	2.82159	0.98026
	2.81519	0.94339
	2.80882	0.88152
	2.80248	0.81662
	2.79617	0.78141
	2.78989	0.74896
	2.78363	0.71234
	2.7774	0.66978
	2.77121	0.63491
	2.76503	0.60049
	2.75889	0.59242
	2.75277	0.56497
	2.74668	0.5494
	2.74062	0.5278
	2.73458	0.49951
	2.72857	0.46367
	2.72259	0.45142
	2.71663	0.44071
	2.7107	0.42561
	2.70479	0.41816
	2.69891	0.40114
	2.69306	0.39646
	2.68723	0.36822
	2.68143	0.36268
	2.67565	0.3457
	2.66989	0.33794
	2.66416	0.32551
	2.65846	0.30792
	2.65278	0.30578
	2.64712	0.29869
	2.64149	0.28099
	2.63588	0.28351
	2.6303	0.26841
	2.62474	0.26182
	2.6192	0.25253
	2.61368	0.24631
	2.60819	0.24074
	2.60273	0.23592
	2.59728	0.22469
	2.59186	0.21996
	2.58646	0.21801
	2.58108	0.20295
	2.57573	0.205
	2.57039	0.19845
	2.56508	0.18731
	2.55979	0.18611
	2.55453	0.18169
	2.54928	0.18165
	2.54406	0.17121
	2.53885	0.1682
	2.53367	0.16899
	2.52851	0.17129
	2.52337	0.16143
	2.51826	0.15391
	2.51316	0.14522
	2.50808	0.14608
	2.50302	0.14133
	2.49799	0.14152
	2.49297	0.14541
	2.48798	0.1336
	2.483	0.13164
	2.47804	0.13423
	2.47311	0.12902
	2.46819	0.13226
	2.46329	0.12891
	2.45842	0.12204
	2.45356	0.12318
	2.44872	0.11998
	2.4439	0.11841
	2.4391	0.11139
	2.43431	0.10862
	2.42955	0.111
	2.4248	0.10448
	2.42008	0.10285
	2.41537	0.10104
	2.41068	0.09936
	2.40601	0.09517
	2.40135	0.09707
	2.39672	0.09336
	2.3921	0.09094
	2.3875	0.0962
	2.38292	0.09593
	2.37835	0.09574
	2.3738	0.08884
	2.36927	0.08966
	2.36476	0.08526
	2.36027	0.09023
	2.35579	0.08636
	2.35133	0.083
	2.34688	0.08224
	2.34245	0.07975
	2.33804	0.08119
	2.33365	0.0775
	2.32927	0.08017
	2.32491	0.07265
	2.32056	0.07652
	2.31623	0.07893
	2.31192	0.08036
	2.30762	0.0747
	2.30334	0.07028
	2.29907	0.07129
	2.29482	0.06988
	2.29059	0.07374
	2.28637	0.07232
	2.28217	0.06991
	2.27798	0.07189
	2.27381	0.07071
	2.26965	0.07127
	2.26551	0.07181
	2.26138	0.07003
	2.25727	0.06598
	2.25318	0.06595
	2.24909	0.06483
	2.24503	0.06079
	2.24097	0.06128
	2.23694	0.0661
	2.23291	0.06342
	2.2289	0.05978
	2.22491	0.06354
	2.22093	0.05875
	2.21696	0.06186
	2.21301	0.0594
	2.20907	0.05938
	2.20515	0.05937
	2.20124	0.05975
	2.19735	0.0576
	2.19346	0.05514
	2.18959	0.05755
	2.18574	0.05715
	2.1819	0.05559
	2.17807	0.05512
	2.17426	0.05244
	2.17045	0.0566
	2.16667	0.05401
	2.16289	0.0566
	2.15913	0.05167
	2.15538	0.05256
	2.15165	0.05403
	2.14792	0.05364
	2.14421	0.05111
	2.14052	0.0549
	2.13683	0.05195
	2.13316	0.05149
	2.1295	0.05392
	2.12586	0.05119
	2.12222	0.0497
	2.1186	0.04844
	2.11499	0.05135
	2.11139	0.04914
	2.10781	0.04969
	2.10424	0.04948
	2.10068	0.0497
	2.09713	0.04596
	2.09359	0.04927
	2.09007	0.04932
	2.08655	0.04544
	2.08305	0.04664
	2.07956	0.04381
	2.07609	0.04601
	2.07262	0.04431
	2.06917	0.04621
	2.06572	0.045
	2.06229	0.04488
	2.05887	0.04389
	2.05546	0.04209
	2.05207	0.0436
	2.04868	0.04412
	2.0453	0.04307
	2.04194	0.04337
	2.03859	0.04211
	2.03525	0.04368
	2.03191	0.04123
	2.02859	0.04177
	2.02529	0.04304
	2.02199	0.0426
	2.0187	0.04086
	2.01542	0.0419
	2.01216	0.04117
	2.0089	0.03868
	2.00565	0.04049
	2.00242	0.04072
	1.99919	0.04122
	1.99598	0.03959
	1.99278	0.04261
	1.98958	0.03754
	1.9864	0.03988
	1.98323	0.03833
	1.98006	0.03853
	1.97691	0.03927
	1.97377	0.0398
	1.97063	0.0374
	1.96751	0.03889
	1.9644	0.03593
	1.9613	0.04043
	1.9582	0.03788
	1.95512	0.03899
	1.95204	0.03851
	1.94898	0.03429
	1.94592	0.03826
	1.94288	0.0371
	1.93984	0.03556
	1.93682	0.04034
	1.9338	0.03678
	1.93079	0.03796
	1.9278	0.03629
	1.92481	0.03599
	1.92183	0.03633
	1.91886	0.03544
	1.9159	0.03469
	1.91294	0.03758
	1.91	0.03465
	1.90707	0.03483
	1.90414	0.03357
	1.90123	0.03576
	1.89832	0.03394
	1.89542	0.03345
	1.89253	0.03426
	1.88965	0.03124
	1.88678	0.03245
	1.88392	0.03268
	1.88106	0.03433
	1.87821	0.03341
	1.87538	0.03327
	1.87255	0.03113
	1.86973	0.03228
	1.86692	0.03514
	1.86411	0.03141
	1.86132	0.03252
	1.85853	0.03295
	1.85575	0.03149
	1.85299	0.03173
	1.85022	0.03129
	1.84747	0.03157
	1.84473	0.03065
	1.84199	0.02962
	1.83926	0.03323
	1.83654	0.033
	1.83383	0.0332
	1.83112	0.02914
	1.82842	0.03162
	1.82574	0.03106
	1.82305	0.03117
	1.82038	0.02922
	1.81772	0.03083
	1.81506	0.02951
	1.81241	0.02673
	1.80977	0.03079
	1.80713	0.02852
	1.80451	0.02762
	1.80189	0.03088
	1.79928	0.02881
	1.79667	0.03053
	1.79408	0.03165
	1.79149	0.02908
	1.7889	0.02829
	1.78633	0.02801
	1.78376	0.02843
	1.78121	0.02973
	1.77865	0.02766
	1.77611	0.02836
	1.77357	0.02931
	1.77104	0.02795
	1.76852	0.02777
	1.766	0.02679
	1.76349	0.02795
	1.76099	0.02716
	1.7585	0.02744
	1.75601	0.02682
	1.75353	0.02569
	1.75106	0.02523
	1.74859	0.02776
	1.74613	0.02604
	1.74368	0.02799
	1.74123	0.02519
	1.7388	0.02752
	1.73636	0.02657
	1.73394	0.02607
	1.73152	0.02638
	1.72911	0.02396
	1.7267	0.02464
	1.72431	0.02587
	1.72191	0.02581
	1.71953	0.02437
	1.71715	0.02794
	1.71478	0.02804
	1.71241	0.0251
	1.71006	0.02275
	1.7077	0.02238
	1.70536	0.02454
	1.70302	0.02584
	1.70068	0.02638
	1.69836	0.02616
	1.69604	0.02649
	1.69372	0.02535
	1.69142	0.0245
	1.68912	0.02381
	1.68682	0.02463
	1.68453	0.02387
	1.68225	0.02523
	1.67997	0.02572
	1.6777	0.02381
	1.67544	0.02505
	1.67318	0.02528
	1.67093	0.02248
	1.66868	0.02312
	1.66644	0.02386
	1.66421	0.02539
	1.66198	0.0216
	1.65976	0.02292
	1.65754	0.02216
	1.65533	0.02325
	1.65313	0.02325
	1.65093	0.02094
	1.64874	0.02096
	1.64655	0.02197
	1.64437	0.02186
	1.6422	0.02042
	1.64003	0.02054
	1.63786	0.02094
	1.6357	0.02008
	1.63355	0.02316
	1.63141	0.02157
	1.62927	0.0254
	1.62713	0.0222
	1.625	0.02215
	1.62288	0.02303
	1.62076	0.02135
	1.61864	0.02184
	1.61654	0.02248
	1.61443	0.01916
	1.61234	0.02008
	1.61025	0.02048
	1.60816	0.02261
	1.60608	0.02246
	1.60401	0.02119
	1.60194	0.01901
	1.59987	0.01842
	1.59781	0.02134
	1.59576	0.02046
	1.59371	0.01958
	1.59167	0.0213
	1.58963	0.02016
	1.5876	0.0193
	1.58557	0.02029
	1.58355	0.01908
	1.58153	0.01791
	1.57952	0.0176
	1.57751	0.02029
	1.57551	0.02053
	1.57351	0.02042
	1.57152	0.01925
	1.56953	0.01941
	1.56755	0.02004
	1.56557	0.01959
	1.5636	0.01994
	1.56164	0.02107
	1.55967	0.01857
	1.55772	0.01736
	1.55576	0.01913
	1.55382	0.01747
	1.55188	0.01746
