# Supplementary material for: Catalytic oxidation of polystyrene to aromatic oxygenates over a graphitic carbon nitride catalyst
Source: Nat Commun. 2022 Aug 16;13:4809. doi: 10.1038/s41467-022-32510-x (PMC9381527; doi:10.1038/s41467-022-32510-x)
Supplement: Supplementary file 2 — Source Data [file 41467_2022_32510_MOESM2_ESM.zip › Supplementary Figure 5.xlsx]

## Sheet: Sheet1
Supplementary Figure 5a
	C 1s XPS
	B.E.	C 1s:CPS
	306	4880
	305	4330
	305	4210
	305	4490
	305	4620
	305	4530
	305	4370
	305	4570
	305	4290
	305	4520
	305	4430
	304	4450
	304	4200
	304	3960
	304	4360
	304	4210
	304	4110
	304	3930
	304	4270
	304	4090
	304	4250
	303	4330
	303	4180
	303	3810
	303	3850
	303	3890
	303	4170
	303	3680
	303	3960
	303	3880
	303	3850
	302	4230
	302	4040
	302	3950
	302	3980
	302	3970
	302	3980
	302	4100
	302	4180
	302	4330
	302	4260
	301	4360
	301	4460
	301	4430
	301	4430
	301	3860
	301	4220
	301	4610
	301	4090
	301	4300
	301	4100
	300	4580
	300	4540
	300	4510
	300	4600
	300	4470
	300	4590
	300	4410
	300	4240
	300	4460
	300	4800
	299	4630
	299	4700
	299	4690
	299	4840
	299	4840
	299	4790
	299	4640
	299	4340
	299	4620
	299	4410
	298	4560
	298	4230
	298	4040
	298	4030
	298	4010
	298	3690
	298	3620
	298	3770
	298	3830
	298	3780
	297	3490
	297	3930
	297	3830
	297	3790
	297	3980
	297	3790
	297	3790
	297	3900
	297	3930
	297	3990
	296	3670
	296	3960
	296	3620
	296	3970
	296	3910
	296	3850
	296	3830
	296	3920
	296	4210
	296	3860
	295	3930
	295	4140
	295	4370
	295	4300
	295	4110
	295	4240
	295	4520
	295	4580
	295	4700
	295	5270
	294	5280
	294	5460
	294	5340
	294	5150
	294	5690
	294	5520
	294	5440
	294	5620
	294	5830
	294	5830
	293	5810
	293	5240
	293	5160
	293	5170
	293	5230
	293	5160
	293	4820
	293	4810
	293	4590
	293	4470
	292	4270
	292	4240
	292	3910
	292	3770
	292	3500
	292	3490
	292	3120
	292	2860
	292	2830
	292	2710
	291	2640
	291	2810
	291	2790
	291	2930
	291	2640
	291	2600
	291	2830
	291	2810
	291	2740
	291	2410
	290	2850
	290	3040
	290	3110
	290	3020
	290	3320
	290	3690
	290	3750
	290	4190
	290	5390
	290	5980
	289	7220
	289	8720
	289	10400
	289	13200
	289	17900
	289	22700
	289	29200
	289	37000
	289	45100
	289	54900
	288	63000
	288	69400
	288	75800
	288	77400
	288	75500
	288	70200
	288	63300
	288	53900
	288	43300
	288	33400
	287	24900
	287	18100
	287	13500
	287	10200
	287	7440
	287	6470
	287	5330
	287	4720
	287	4500
	287	3820
	286	3810
	286	4160
	286	4000
	286	3870
	286	3950
	286	4190
	286	4320
	286	4390
	286	4460
	286	4610
	285	4960
	285	5410
	285	5890
	285	6110
	285	6670
	285	6720
	285	6700
	285	6680
	285	6620
	285	6270
	284	6260
	284	5690
	284	4690
	284	3900
	284	3220
	284	2800
	284	2520
	284	1940
	284	1680
	284	1370
	283	1320
	283	1160
	283	980
	283	1170
	283	1040
	283	930
	283	950
	283	1050
	283	940
	283	1000
	282	800
	282	860
	282	880
	282	870
	282	780
	282	750
	282	770
	282	770
	282	830
	282	840
	281	680
	281	770
	281	710
	281	720
	281	950
	281	790
	281	720
	281	770
	281	780
	281	720
Supplementary Figure 5b	O 1s XPS
	B.E.	O 1s:CPS
	541	15800
	541	15900
	541	16000
	541	16200
	541	16100
	541	16100
	540	16000
	540	15900
	540	15900
	540	16000
	540	16000
	540	16100
	540	16100
	540	16100
	540	16200
	540	16200
	539	16100
	539	16200
	539	16100
	539	16000
	539	16000
	539	15900
	539	16000
	539	16100
	539	16000
	539	16100
	538	15900
	538	16000
	538	16100
	538	16100
	538	16000
	538	16400
	538	16200
	538	16100
	538	16200
	538	16000
	537	16000
	537	16200
	537	15900
	537	15900
	537	16100
	537	16000
	537	16200
	537	16100
	537	16000
	537	15900
	536	16200
	536	16000
	536	16200
	536	16000
	536	16000
	536	15700
	536	16200
	536	16100
	536	16100
	536	15900
	535	16000
	535	16200
	535	15900
	535	16100
	535	16200
	535	16300
	535	16300
	535	16700
	535	16700
	535	16800
	534	16700
	534	17300
	534	17700
	534	17700
	534	18000
	534	18000
	534	18400
	534	18800
	534	19000
	534	19300
	533	19800
	533	20300
	533	21100
	533	21400
	533	21800
	533	22200
	533	22600
	533	23200
	533	23700
	533	24000
	532	24600
	532	24700
	532	24500
	532	24400
	532	24200
	532	23900
	532	23600
	532	23000
	532	22400
	532	22000
	531	21400
	531	20300
	531	20000
	531	19400
	531	19200
	531	18900
	531	18100
	531	18000
	531	17800
	531	17600
	530	17400
	530	17200
	530	16600
	530	16600
	530	16600
	530	16600
	530	16300
	530	16100
	530	16100
	530	16100
	529	16000
	529	16100
	529	16200
	529	16000
	529	16200
	529	16000
	529	15700
	529	16100
	529	16000
	529	16000
	528	15800
	528	15700
	528	16000
	528	16000
	528	16000
	528	16000
	528	15900
	528	15900
	528	16100
	528	16100
	527	15900
	527	15700
	527	15700
	527	16200
	527	16000
	527	16100
	527	16200
	527	16200
	527	16100
	527	15900
	526	15900
	526	16100
	526	16000
	526	15900
	526	15900
	526	16000
	526	15800
	526	16200
	526	16000
	526	15600
	525	15900
	525	16100
	525	16200
	525	16000
	525	16000
	525	16100
	525	15700
	525	16300
	525	16000
	525	16300
	524	15800
	524	16000
	524	16100
	524	15900
	524	16100
	524	16500
	524	16000
	524	15800
	524	16200
	524	16000
	523	16100
	523	15900
	523	15800
	523	16000
	523	16100
Supplementary Figure 5c	N 1s XPS
	B.E.	N 1s:CPS
	413	13800
	413	13700
	413	13900
	413	13400
	413	13300
	413	13600
	412	13400
	412	13800
	412	13700
	412	14000
	412	13900
	412	13900
	412	13500
	412	13300
	412	13300
	412	13800
	411	13400
	411	13800
	411	13400
	411	13300
	411	13100
	411	13100
	411	12800
	411	13200
	411	12700
	411	12900
	410	12800
	410	12800
	410	12700
	410	12400
	410	12900
	410	12100
	410	11900
	410	11700
	410	12600
	410	12900
	409	12200
	409	12400
	409	12500
	409	12400
	409	12600
	409	12300
	409	12300
	409	12100
	409	12000
	409	12300
	408	12500
	408	12500
	408	12900
	408	12400
	408	12800
	408	13100
	408	12900
	408	13100
	408	13900
	408	13400
	407	13600
	407	13100
	407	13700
	407	13700
	407	13900
	407	13300
	407	13300
	407	13500
	407	13900
	407	14300
	406	13800
	406	13900
	406	14200
	406	14000
	406	14400
	406	14400
	406	14200
	406	14900
	406	14200
	406	13900
	405	14700
	405	15400
	405	15500
	405	15500
	405	16000
	405	16000
	405	16200
	405	16200
	405	17200
	405	16600
	404	16400
	404	16700
	404	17500
	404	16600
	404	17200
	404	16400
	404	16400
	404	15800
	404	16100
	404	15100
	403	14800
	403	14200
	403	14400
	403	13300
	403	13100
	403	13200
	403	12700
	403	12100
	403	12200
	403	12800
	402	12800
	402	12800
	402	13400
	402	13800
	402	14800
	402	16900
	402	18400
	402	19900
	402	22700
	402	24200
	401	26800
	401	28000
	401	29300
	401	31200
	401	32100
	401	33000
	401	32700
	401	33800
	401	34900
	401	35000
	400	35500
	400	36600
	400	38200
	400	38900
	400	39600
	400	41900
	400	43100
	400	46900
	400	50700
	400	54100
	399	62500
	399	70100
	399	79600
	399	90600
	399	102000
	399	115000
	399	123000
	399	128000
	399	133000
	399	131000
	398	126000
	398	116000
	398	101000
	398	86200
	398	70000
	398	53900
	398	41200
	398	30700
	398	23300
	398	18400
	397	14200
	397	11400
	397	10100
	397	9260
	397	8190
	397	8150
	397	7170
	397	6550
	397	6650
	397	6710
	396	6460
	396	6430
	396	6150
	396	5850
	396	5880
	396	6120
	396	6140
	396	6100
	396	6190
	396	6150
	395	5840
	395	6090
	395	6040
	395	5660
	395	5570
	395	5690
	395	5560
	395	6000
	395	5630
	395	5530
	394	5550
	394	5270
	394	5480
	394	5670
	394	5670
	394	5730
	394	5260
	394	5410
	394	5450
	394	5780
	393	5720
	393	5840
	393	5620
	393	5540
	393	5410
