# Supplementary material for: Catalytic oxidation of polystyrene to aromatic oxygenates over a graphitic carbon nitride catalyst
Source: Nat Commun. 2022 Aug 16;13:4809. doi: 10.1038/s41467-022-32510-x (PMC9381527; doi:10.1038/s41467-022-32510-x)
Supplement: Supplementary file 2 — Source Data [file 41467_2022_32510_MOESM2_ESM.zip › Supplementary Figure 6.xlsx]

## Sheet: Sheet1
Supplementary Figure 6
		Raman shift	Intensity	Raman shift	Intensity
		cm-1	a.u.	cm-1	a.u.
			fresh		used
		98.9274	13384.7	50.7157	17047.1
		100.856	13388.4	52.6442	17930.5
		102.784	13424.7	54.5726	18470.4
		104.713	13348.4	56.5011	18758.6
		106.641	13296.8	58.4296	18941.8
		108.57	13279.7	60.358	19108.4
		110.498	13275.7	62.2865	19242.2
		112.427	13265.3	64.215	19257
		114.355	13251.7	66.1434	19388.9
		116.284	13268.3	68.0719	19436.6
		118.212	13252.9	70.0004	19412.8
		120.141	13213.6	71.9288	19389.4
		122.069	13169.9	73.8573	19415.1
		123.997	13125.5	75.7858	19474.1
		125.926	13079.3	77.7142	19509.8
		127.854	13039.1	79.6427	19390.8
		129.783	13011.9	81.5712	19374.6
		131.711	12986.9	83.4996	19415.7
		133.64	12942.1	85.4281	19434.3
		135.568	12913.7	87.3566	19420.1
		137.497	12902.9	89.285	19428
		139.425	12884	91.2135	19363.9
		141.354	12844.6	93.142	19377
		143.282	12791.3	95.0704	19329.6
		145.211	12834.9	96.9989	19259.6
		147.139	12810.2	98.9274	19228.1
		149.067	12764.9	100.856	19224.6
		150.996	12720.1	102.784	19180.9
		152.924	12661.8	104.713	19211.8
		154.853	12605.8	106.641	19176.4
		156.781	12582.5	108.57	19163.9
		158.71	12542.3	110.498	19156.4
		160.638	12514	112.427	19110.8
		162.567	12468.4	114.355	19056.4
		164.495	12415.4	116.284	19090
		166.424	12385	118.212	18960.5
		168.352	12381.4	120.141	18921.5
		170.281	12376.5	122.069	18891.4
		172.209	12351.9	123.997	18852.3
		174.138	12336.3	125.926	18832.6
		176.066	12311.6	127.854	18809.3
		177.994	12280	129.783	18707.7
		179.923	12257	131.711	18633.6
		181.851	12249.7	133.64	18642.4
		183.78	12246	135.568	18643.7
		185.708	12187	137.497	18603.5
		187.637	12162.4	139.425	18549.7
		189.565	12140.4	141.354	18505.2
		191.494	12109.3	143.282	18449.2
		193.422	12076.1	145.211	18389.2
		195.351	12055.7	147.139	18343.2
		197.279	12065.5	149.067	18325.5
		199.208	12071.2	150.996	18310.7
		201.136	12061.7	152.924	18265
		203.065	12042.9	154.853	18187.7
		204.993	12038	156.781	18103.6
		206.922	12048.2	158.71	18025.7
		208.85	12049.4	160.638	18026.6
		210.778	12023.4	162.567	18014.7
		212.707	12013.3	164.495	17959.7
		214.635	12069.6	166.424	17897.2
		216.564	12035.8	168.352	17859.2
		218.492	11951.9	170.281	17841.4
		220.421	11886	172.209	17781.3
		222.349	11866.5	174.138	17743.9
		224.278	11851.7	176.066	17697.9
		226.206	11756.7	177.994	17647.1
		228.135	11785.5	179.923	17613.4
		230.063	11745	181.851	17599.1
		231.992	11670.7	183.78	17587.7
		233.92	11626.8	185.708	17565.3
		235.849	11648.5	187.637	17456.3
		237.777	11695.7	189.565	17450.8
		239.705	11681.1	191.494	17481.6
		241.634	11630	193.422	17446.1
		243.562	11613.9	195.351	17377.6
		245.491	11610.3	197.279	17388.6
		247.419	11591.2	199.208	17360
		249.348	11550.6	201.136	17414.4
		251.276	11532.7	203.065	17373.9
		253.205	11552.5	204.993	17304.4
		255.133	11532.5	206.922	17275.3
		257.062	11538.6	208.85	17269.3
		258.99	11523.7	210.778	17252.5
		260.919	11497.4	212.707	17338.9
		262.847	11490.6	214.635	17251.5
		264.776	11466.4	216.564	17259.9
		266.704	11421.7	218.492	17239.9
		268.632	11397.4	220.421	17142.5
		270.561	11389.6	222.349	17045.8
		272.489	11398.6	224.278	17007
		274.418	11386.3	226.206	16900
		276.346	11317.8	228.135	16876.1
		278.275	11309	230.063	16827.8
		280.203	11303.7	231.992	16785.8
		282.132	11249.6	233.92	16767.7
		284.06	11196.5	235.849	16767
		285.989	11181.1	237.777	16776.1
		287.917	11185.9	239.705	16780.9
		289.846	11154.9	241.634	16678
		291.774	11094.8	243.562	16580.7
		293.702	11089.3	245.491	16585.3
		295.631	11061.6	247.419	16617.7
		297.559	11012.9	249.348	16563.8
		299.488	11028.4	251.276	16500
		301.416	11063.8	253.205	16519.8
		303.345	11022.8	255.133	16480.7
		305.273	10996.9	257.062	16558.7
		307.202	11025.6	258.99	16539.3
		309.13	11024.3	260.919	16422.6
		311.059	10996.5	262.847	16338.6
		312.987	10967.3	264.776	16320.6
		314.916	10945.1	266.704	16315.7
		316.844	10931.1	268.632	16289.7
		318.773	10912.6	270.561	16295.7
		320.701	10874.4	272.489	16297.1
		322.63	10878.4	274.418	16269.9
		324.558	10874.4	276.346	16200.2
		326.486	10841.2	278.275	16158.7
		328.415	10805.5	280.203	16092.4
		330.343	10777.9	282.132	16005.4
		332.272	10732.6	284.06	15979.5
		334.2	10669.3	285.989	15992.3
		336.129	10626.9	287.917	16014.1
		338.057	10608.8	289.846	15994.5
		339.986	10604.2	291.774	15875
		341.914	10590.2	293.702	15811.1
		343.843	10532.3	295.631	15776.9
		345.771	10492.1	297.559	15753
		347.7	10516.3	299.488	15777.7
		349.628	10528.6	301.416	15805.9
		351.557	10505.1	303.345	15765.5
		353.485	10480.2	305.273	15740.6
		355.413	10509.3	307.202	15698.5
		357.342	10518.3	309.13	15713.2
		359.27	10533.6	311.059	15718
		361.199	10519.8	312.987	15656.8
		363.127	10471	314.916	15572.2
		365.056	10426.9	316.844	15545.4
		366.984	10392.5	318.773	15555.9
		368.913	10362.4	320.701	15556.9
		370.841	10334.8	322.63	15528
		372.77	10309.5	324.558	15456.9
		374.698	10296.2	326.486	15381
		376.627	10257	328.415	15368.3
		378.555	10201	330.343	15394.5
		380.483	10171.5	332.272	15348.8
		382.412	10156.6	334.2	15214.1
		384.341	10098.9	336.129	15131.8
		386.269	10120.7	338.057	15141
		388.197	10122.4	339.986	15184.4
		390.126	10098.3	341.914	15174.3
		392.054	10063.8	343.843	15104.9
		393.983	10028.8	345.771	15055
		395.911	10022.5	347.7	15044.5
		397.84	9999.33	349.628	14998.3
		399.768	9926.74	351.557	14988.8
		401.697	9875.23	353.485	15023.1
		403.625	9843.21	355.413	15065.6
		405.554	9825.98	357.342	15054.4
		407.482	9834.42	359.27	15040.2
		409.411	9813.19	361.199	15008.6
		411.339	9762.87	363.127	14962.9
		413.267	9744.19	365.056	14918.9
		415.196	9746.96	366.984	14831.5
		417.124	9720.3	368.913	14706.3
		419.053	9663.33	370.841	14765.5
		420.981	9619.78	372.77	14627.4
		422.91	9593.34	374.698	14605.1
		424.838	9644.64	376.627	14620.3
		426.767	9639.47	378.555	14590.8
		428.695	9590.41	380.483	14538.8
		430.624	9539.17	382.412	14491
		432.552	9521.48	384.341	14424
		434.481	9540.12	386.269	14424.5
		436.409	9538.87	388.197	14424.1
		438.337	9473.27	390.126	14412.4
		440.266	9448.08	392.054	14365.5
		442.195	9448.55	393.983	14265.1
		444.123	9456.42	395.911	14235.8
		446.051	9433.2	397.84	14248.9
		447.98	9379.12	399.768	14194.6
		449.908	9367.4	401.697	14120.9
		451.837	9385.78	403.625	14064
		453.765	9412.34	405.554	14033.9
		455.694	9452.41	407.482	14040.8
		457.622	9480.46	409.411	14031.6
		459.551	9466.93	411.339	13956.9
		461.479	9506.14	413.267	13896.2
		463.408	9478.59	415.196	13880.4
		465.336	9491.22	417.124	13865.4
		467.264	9513.95	419.053	13817.7
		469.193	9521.85	420.981	13757.5
		471.122	9528.91	422.91	13728.1
		473.05	9533.87	424.838	13713.6
		474.978	9524.01	426.767	13692.5
		476.907	9504.73	428.695	13635.9
		478.835	9470.47	430.624	13586.9
		480.764	9405.03	432.552	13615.7
		482.692	9351.28	434.481	13634.4
		484.621	9363.39	436.409	13568.6
		486.549	9343.44	438.337	13525.9
		488.478	9314.55	440.266	13505.1
		490.406	9275.16	442.195	13512.4
		492.335	9224.31	444.123	13528.6
		494.263	9165.99	446.051	13486.4
		496.192	9093.53	447.98	13464.9
		498.12	9002.72	449.908	13452.1
		500.048	8912.93	451.837	13430
		501.977	8872.81	453.765	13415.1
		503.905	8836.26	455.694	13436
		505.834	8821.64	457.622	13490.2
		507.762	8814.19	459.551	13535.5
		509.691	8791.45	461.479	13571.5
		511.619	8731.89	463.408	13506.6
		513.548	8681.66	465.336	13471.6
		515.476	8667.62	467.264	13531.8
		517.405	8649	469.193	13635.1
		519.333	8614.23	471.122	13661.4
		521.262	8574.23	473.05	13605.2
		523.19	8561.55	474.978	13571.7
		525.119	8549.43	476.907	13582.2
		527.047	8536.19	478.835	13506.9
		528.976	8517.75	480.764	13416.2
		530.904	8500.78	482.692	13371.9
		532.832	8494.81	484.621	13355.5
		534.761	8490.01	486.549	13342.3
		536.689	8458.61	488.478	13260.8
		538.618	8419.74	490.406	13205
		540.546	8418.03	492.335	13165.5
		542.475	8365.3	494.263	13076.7
		544.403	8346.67	496.192	12981.2
		546.332	8393.68	498.12	12915.7
		548.26	8377.29	500.048	12715.8
		550.189	8326.67	501.977	12719.5
		552.117	8281.6	503.905	12666.6
		554.045	8289.83	505.834	12616.5
		555.974	8286.99	507.762	12608.2
		557.903	8222.92	509.691	12621.4
		559.831	8171.06	511.619	12494.9
		561.759	8198.75	513.548	12367.2
		563.688	8211	515.476	12364.8
		565.616	8141.63	517.405	12351.1
		567.545	8105.19	519.333	12309.5
		569.473	8102.6	521.262	12262.7
		571.402	8101.97	523.19	12252
		573.33	8060.14	525.119	12222.3
		575.259	8048.98	527.047	12189.7
		577.187	8047.56	528.976	12178.5
		579.116	8041.51	530.904	12144
		581.044	8028.87	532.832	12083.1
		582.972	8006.47	534.761	12060.3
		584.901	7990.21	536.689	12077.9
		586.83	8001.82	538.618	12064.3
		588.758	8019.79	540.546	12013.7
		590.686	8024.18	542.475	11983.1
		592.615	7985.45	544.403	11973
		594.543	7947.81	546.332	11975.3
		596.472	7947.41	548.26	11945.9
		598.4	7907.07	550.189	11894
		600.329	7864.52	552.117	11840.7
		602.257	7799.71	554.045	11827.1
		604.186	7759.17	555.974	11824.9
		606.114	7769.43	557.903	11804.3
		608.043	7777.43	559.831	11770.6
		609.971	7749.79	561.759	11735.6
		611.899	7709.02	563.688	11705.3
		613.828	7685.36	565.616	11661.1
		615.756	7664.57	567.545	11613.3
		617.685	7644.46	569.473	11586.8
		619.613	7615.76	571.402	11583
		621.542	7587.5	573.33	11519.5
		623.47	7591.72	575.259	11497.9
		625.399	7559.08	577.187	11470.8
		627.327	7540.69	579.116	11439.3
		629.256	7533.34	581.044	11417.3
		631.184	7509.12	582.972	11389.6
		633.113	7489.42	584.901	11367.1
		635.041	7496.7	586.83	11382.2
		636.97	7488.66	588.758	11412.9
		638.898	7415.04	590.686	11430.9
		640.827	7443.04	592.615	11439.7
		642.755	7448.91	594.543	11397.4
		644.683	7421.54	596.472	11314.8
		646.612	7421.22	598.4	11256.6
		648.54	7378.7	600.329	11185.1
		650.469	7334.83	602.257	11148.4
		652.397	7313.13	604.186	11136.2
		654.326	7313.15	606.114	11107.8
		656.254	7320.38	608.043	11072.3
		658.183	7323.56	609.971	11049.1
		660.111	7321.94	611.899	11016
		662.04	7298.26	613.828	10951.7
		663.968	7239.01	615.756	10977.6
		665.897	7206.81	617.685	10926.9
		667.825	7217.98	619.613	10854.3
		669.754	7214.4	621.542	10863.1
		671.682	7161.17	623.47	10862.5
		673.611	7222.1	625.399	10847
		675.539	7214.46	627.327	10800.7
		677.467	7182.19	629.256	10729.5
		679.396	7161.38	631.184	10671.4
		681.324	7162.76	633.113	10665.3
		683.253	7185.85	635.041	10688.1
		685.181	7194.27	636.97	10674.7
		687.11	7181.54	638.898	10655.5
		689.038	7185.84	640.827	10608
		690.967	7200.11	642.755	10593.3
		692.895	7176.13	644.683	10605.1
		694.824	7151.29	646.612	10613
		696.752	7185.85	648.54	10537.6
		698.681	7232.86	650.469	10476.5
		700.609	7305.85	652.397	10444
		702.538	7383.64	654.326	10455.9
		704.466	7481.93	656.254	10481.7
		706.394	7618.86	658.183	10460.5
		708.323	7776.41	660.111	10393.2
		710.251	7898.48	662.04	10360.8
		712.18	7868.59	663.968	10372.4
		714.108	7727.59	665.897	10301.8
		716.037	7568.42	667.825	10254
		717.965	7443.63	669.754	10273.6
		719.894	7366.52	671.682	10323.2
		721.822	7314.08	673.611	10264.4
		723.751	7248.09	675.539	10213.8
		725.679	7155.39	677.467	10268.8
		727.607	7065.39	679.396	10289.4
		729.536	6992.91	681.324	10230.1
		731.465	6941.05	683.253	10214.8
		733.393	6919.74	685.181	10260.8
		735.321	6873.57	687.11	10257.7
		737.25	6851.82	689.038	10220.2
		739.178	6831.4	690.967	10226.3
		741.107	6842.37	692.895	10220.6
		743.035	6871.14	694.824	10226.7
		744.964	6858.64	696.752	10285.5
		746.892	6850.24	698.681	10320
		748.821	6886.12	700.609	10416.2
		750.749	6922.57	702.538	10473.7
		752.678	6931.53	704.466	10619
		754.606	6935.47	706.394	10849.8
		756.534	6931.82	708.323	10983.8
		758.463	6904	710.251	11129.2
		760.391	6880.63	712.18	11127.7
		762.32	6873.89	714.108	10955.5
		764.248	6824.8	716.037	10726.6
		766.177	6781.94	717.965	10544.5
		768.105	6793.43	719.894	10446.8
		770.034	6774.95	721.822	10394.9
		771.962	6750.67	723.751	10325
		773.891	6720.75	725.679	10221.3
		775.819	6644.04	727.607	10111.1
		777.748	6560.54	729.536	10016.5
		779.676	6533.05	731.465	9919.29
		781.605	6520.42	733.393	9809.85
		783.533	6461.72	735.321	9808.04
		785.462	6426.21	737.25	9785.01
		787.39	6423.95	739.178	9770.89
		789.318	6396.87	741.107	9767.88
		791.247	6348.82	743.035	9743.57
		793.175	6322.33	744.964	9724.5
		795.104	6321.6	746.892	9772.1
		797.032	6311.35	748.821	9815.06
		798.961	6296.58	750.749	9841.94
		800.889	6267.09	752.678	9873.17
		802.818	6245.98	754.606	9866.09
		804.746	6242.42	756.534	9861.07
		806.675	6184.59	758.463	9880.27
		808.603	6208.14	760.391	9785.78
		810.532	6189.59	762.32	9722.4
		812.46	6196.5	764.248	9641.11
		814.389	6235.08	766.177	9615.15
		816.317	6213.52	768.105	9674.01
		818.245	6121.44	770.034	9623.69
		820.174	6108.43	771.962	9622.65
		822.102	6125.71	773.891	9550.57
		824.031	6121.35	775.819	9471.27
		825.959	6098.23	777.748	9402.96
		827.888	6085.92	779.676	9325.6
		829.816	6052.15	781.605	9223.54
		831.745	6027.07	783.533	9188.48
		833.673	6032.54	785.462	9168.72
		835.602	6020.89	787.39	9140.82
		837.53	6018.78	789.318	9128.84
		839.459	6017.84	791.247	9106.75
		841.387	5989.32	793.175	9075.98
		843.316	5966.82	795.104	9042.61
		845.244	5966.26	797.032	8989.08
		847.173	5966.58	798.961	8976.4
		849.101	5956.46	800.889	9006.79
		851.029	5958.18	802.818	8984.14
		852.958	5962.9	804.746	8879.6
		854.886	5908.82	806.675	8940.33
		856.815	5893.58	808.603	8851.37
		858.743	5894.81	810.532	8812.17
		860.672	5891.75	812.46	8812.73
		862.6	5882.92	814.389	8835.21
		864.529	5868.07	816.317	8835.15
		866.457	5869.45	818.245	8749.3
		868.386	5855.61	820.174	8746.27
		870.314	5835.1	822.102	8738.97
		872.243	5830.1	824.031	8701.38
		874.171	5838.35	825.959	8669.73
		876.1	5818.65	827.888	8660.2
		878.028	5800.43	829.816	8643.18
		879.956	5777.91	831.745	8590.48
		881.885	5752.69	833.673	8523.77
		883.813	5752.47	835.602	8485.33
		885.742	5747.33	837.53	8493.94
		887.67	5738.06	839.459	8519.19
		889.599	5721.98	841.387	8500.04
		891.527	5671.77	843.316	8451.44
		893.456	5667.1	845.244	8451.12
		895.384	5677.27	847.173	8448.38
		897.313	5657.52	849.101	8429.07
		899.241	5623.18	851.029	8401.18
		901.17	5661.64	852.958	8335.21
		903.098	5633.88	854.886	8373.71
		905.027	5599.34	856.815	8434.92
		906.955	5586.09	858.743	8435.14
		908.883	5569.88	860.672	8392.43
		910.812	5524.84	862.6	8372.17
		912.74	5549.51	864.529	8393.5
		914.669	5510.51	866.457	8325.03
		916.597	5509	868.386	8324.25
		918.526	5527.14	870.314	8338.44
		920.454	5527.49	872.243	8309.18
		922.383	5507.54	874.171	8260.09
		924.311	5553.33	876.1	8250.34
		926.24	5499.32	878.028	8287.89
		928.168	5497.24	879.956	8272.08
		930.097	5522.27	881.885	8210.61
		932.025	5509	883.813	8185.53
		933.953	5486.98	885.742	8176.95
		935.882	5503.55	887.67	8182.42
		937.81	5498.69	889.599	8177.24
		939.739	5479.86	891.527	8109.51
		941.667	5469.36	893.456	8096.53
		943.596	5467.99	895.384	8104.03
		945.524	5466.98	897.313	8076.83
		947.453	5454.34	899.241	8020.32
		949.381	5461.71	901.17	8027.27
		951.31	5480.9	903.098	7973.99
		953.238	5471.1	905.027	7946.43
		955.167	5451.85	906.955	7923.58
		957.095	5434.98	908.883	7899.17
		959.024	5430.43	910.812	7879.79
		960.952	5437.6	912.74	7899.32
		962.88	5430.96	914.669	7842.99
		964.809	5456.03	916.597	7816.65
		966.737	5469.42	918.526	7839.15
		968.666	5457.07	920.454	7867.88
		970.594	5469.07	922.383	7849.39
		972.523	5553.31	924.311	7789.78
		974.451	5585.89	926.24	7769.23
		976.38	5536.79	928.168	7797.39
		978.308	5519.17	930.097	7781.98
		980.237	5592.35	932.025	7722.17
		982.165	5632.1	933.953	7747.51
		984.094	5604.23	935.882	7758.18
		986.022	5556.34	937.81	7775.97
		987.951	5528.99	939.739	7770.65
		989.879	5511.13	941.667	7736.4
		991.808	5472.73	943.596	7728.97
		993.736	5450.3	945.524	7719.81
		995.664	5450.35	947.453	7717.65
		997.593	5410.76	949.381	7751.96
		999.521	5372.84	951.31	7786.7
		1001.45	5350.5	953.238	7788.12
		1003.38	5330.26	955.167	7759.65
		1005.31	5353.37	957.095	7712.11
		1007.24	5328.4	959.024	7679.77
		1009.16	5290.44	960.952	7696.53
		1011.09	5283.95	962.88	7704.11
		1013.02	5304.48	964.809	7701.89
		1014.95	5311.21	966.737	7728.43
		1016.88	5241.9	968.666	7752.17
		1018.81	5275.51	970.594	7745.01
		1020.73	5248.81	972.523	7859.64
		1022.66	5220.83	974.451	7857.98
		1024.59	5240.82	976.38	7854.71
		1026.52	5225.9	978.308	7904.17
		1028.45	5228.89	980.237	7955.22
		1030.38	5230	982.165	7897.19
		1032.31	5207.67	984.094	7868.5
		1034.23	5197.95	986.022	7839.67
		1036.16	5214.09	987.951	7818.43
		1038.09	5182.39	989.879	7804.73
		1040.02	5207.51	991.808	7765.42
		1041.95	5201.9	993.736	7671.98
		1043.88	5195.98	995.664	7649.22
		1045.81	5178.6	997.593	7634.09
		1047.73	5124.86	999.521	7593.65
		1049.66	5144.02	1001.45	7550.17
		1051.59	5138.76	1003.38	7536.79
		1053.52	5175.64	1005.31	7525.27
		1055.45	5186.56	1007.24	7514.12
		1057.38	5147.56	1009.16	7467.56
		1059.3	5127.42	1011.09	7474.48
		1061.23	5163.6	1013.02	7504.01
		1063.16	5172.46	1014.95	7446.54
		1065.09	5133.82	1016.88	7417.09
		1067.02	5116.31	1018.81	7410.89
		1068.95	5147.46	1020.73	7357.33
		1070.88	5185.14	1022.66	7363.17
		1072.8	5162	1024.59	7447.06
		1074.73	5156.93	1026.52	7439.13
		1076.66	5153.66	1028.45	7335.59
		1078.59	5156.87	1030.38	7307.14
		1080.52	5169.59	1032.31	7325.4
		1082.44	5146.91	1034.23	7331.55
		1084.37	5131.06	1036.16	7315.74
		1086.3	5129.9	1038.09	7306.7
		1088.23	5115.19	1040.02	7291.16
		1090.16	5097.2	1041.95	7300.6
		1092.09	5094.56	1043.88	7313.1
		1094.02	5086.68	1045.81	7300.14
		1095.94	5109.61	1047.73	7250.54
		1097.87	5106.85	1049.66	7223.3
		1099.8	5069.88	1051.59	7228.95
		1101.73	5038.97	1053.52	7214.67
		1103.66	5052.63	1055.45	7212.06
		1105.59	5071.03	1057.38	7230.92
		1107.52	5073.67	1059.3	7247.29
		1109.44	5069.83	1061.23	7289.18
		1111.37	5086.69	1063.16	7258.44
		1113.3	5112.5	1065.09	7251.88
		1115.23	5133.29	1067.02	7259.93
		1117.16	5143.45	1068.95	7266.41
		1119.09	5168.03	1070.88	7309.66
		1121.02	5183.35	1072.8	7290.97
		1122.94	5175.16	1074.73	7256.57
		1124.87	5143.71	1076.66	7271.51
		1126.8	5101.15	1078.59	7262.03
		1128.73	5094.59	1080.52	7218.62
		1130.66	5128.52	1082.44	7232.15
		1132.59	5127.56	1084.37	7223.5
		1134.51	5111.83	1086.3	7210.89
		1136.44	5124.19	1088.23	7213.56
		1138.37	5167.92	1090.16	7212.53
		1140.3	5127.12	1092.09	7197.67
		1142.23	5166.49	1094.02	7148.58
		1144.16	5166.11	1095.94	7089.74
		1146.09	5178.07	1097.87	7097.11
		1148.01	5226.28	1099.8	7096.51
		1149.94	5256.56	1101.73	7077.79
		1151.87	5249.52	1103.66	7111.36
		1153.8	5343.86	1105.59	7155.42
		1155.73	5318.75	1107.52	7102.22
		1157.66	5270.52	1109.44	7125.67
		1159.58	5266.51	1111.37	7141.64
		1161.51	5236.82	1113.3	7123.62
		1163.44	5278.74	1115.23	7156.15
		1165.37	5278.36	1117.16	7179.05
		1167.3	5235.95	1119.09	7155.47
		1169.23	5209.83	1121.02	7202.48
		1171.15	5209.84	1122.94	7212.72
		1173.08	5185.69	1124.87	7157.21
		1175.01	5219.84	1126.8	7113.49
		1176.94	5195.22	1128.73	7094.45
		1178.87	5193.16	1130.66	7115.25
		1180.8	5200.79	1132.59	7120.54
		1182.73	5188.78	1134.51	7154.38
		1184.65	5167.51	1136.44	7190.12
		1186.58	5126.99	1138.37	7167.2
		1188.51	5108.04	1140.3	7168.28
		1190.44	5130.15	1142.23	7143.45
		1192.37	5137.25	1144.16	7169.49
		1194.3	5123.56	1146.09	7252.35
		1196.22	5141.92	1148.01	7309.58
		1198.15	5130.08	1149.94	7283.2
		1200.08	5164.2	1151.87	7318.69
		1202.01	5136.77	1153.8	7385.6
		1203.94	5133.98	1155.73	7395.86
		1205.87	5208.92	1157.66	7363.15
		1207.8	5280.86	1159.58	7331.46
		1209.72	5323.55	1161.51	7327.39
		1211.65	5306.73	1163.44	7316.35
		1213.58	5361.32	1165.37	7337.35
		1215.51	5410.65	1167.3	7313.46
		1217.44	5397.23	1169.23	7285.55
		1219.37	5421.31	1171.15	7291.28
		1221.3	5441.69	1173.08	7305.28
		1223.22	5418.9	1175.01	7293.82
		1225.15	5418.29	1176.94	7273
		1227.08	5445.77	1178.87	7260.28
		1229.01	5508.41	1180.8	7236.84
		1230.94	5599.13	1182.73	7212.8
		1232.87	5721.73	1184.65	7229.19
		1234.79	5823.63	1186.58	7182.07
		1236.72	5834	1188.51	7198.43
		1238.65	5804.93	1190.44	7185.98
		1240.58	5736.21	1192.37	7160.14
		1242.51	5683.52	1194.3	7158.06
		1244.44	5594.93	1196.22	7133.37
		1246.37	5501.98	1198.15	7082.45
		1248.29	5461.17	1200.08	7080.87
		1250.22	5435.42	1202.01	7102.14
		1252.15	5396.3	1203.94	7140.66
		1254.08	5331.68	1205.87	7192.11
		1256.01	5298.64	1207.8	7240.54
		1257.94	5301.17	1209.72	7291.65
		1259.86	5279.75	1211.65	7349.12
		1261.79	5201	1213.58	7409.19
		1263.72	5217.88	1215.51	7465.02
		1265.65	5210.27	1217.44	7454.31
		1267.58	5190.83	1219.37	7420.24
		1269.51	5198.58	1221.3	7444.52
		1271.43	5207.69	1223.22	7461.77
		1273.36	5149.65	1225.15	7443.87
		1275.29	5130.69	1227.08	7480.72
		1277.22	5126.62	1229.01	7582.54
		1279.15	5094.86	1230.94	7736.38
		1281.08	5074.28	1232.87	7903.94
		1283.01	5066.98	1234.79	8020.62
		1284.93	5030.43	1236.72	8035.31
		1286.86	4993.03	1238.65	7948.54
		1288.79	4968.44	1240.58	7859.3
		1290.72	4978	1242.51	7752.22
		1292.65	5004.69	1244.44	7662.11
		1294.58	5007.73	1246.37	7603.78
		1296.51	5001.1	1248.29	7549.66
		1298.43	4989.23	1250.22	7518.35
		1300.36	4989.76	1252.15	7440.56
		1302.29	5019.94	1254.08	7372.33
		1304.22	5017.94	1256.01	7309.22
		1306.15	5027.24	1257.94	7289.04
		1308.08	5074.34	1259.86	7292.86
		1310.01	5104.65	1261.79	7173.96
		1311.93	5113.71	1263.72	7140.43
		1313.86	5121.2	1265.65	7137.56
		1315.79	5097.03	1267.58	7173.59
		1317.72	5098.04	1269.51	7163.61
		1319.65	5016.54	1271.43	7090.17
		1321.58	5011.55	1273.36	7114.5
		1323.5	5042.76	1275.29	7081.09
		1325.43	5010.35	1277.22	7025.09
		1327.36	4980.22	1279.15	6969.43
		1329.29	4960.18	1281.08	6958.93
		1331.22	4961.27	1283.01	6943.66
		1333.15	4956.4	1284.93	6906.23
		1335.08	4953.18	1286.86	6893.94
		1337	4964.69	1288.79	6882.41
		1338.93	4954.58	1290.72	6896.26
		1340.86	4923.14	1292.65	6828.32
		1342.79	4931.69	1294.58	6828.16
		1344.72	4992.9	1296.51	6847.12
		1346.64	4975.33	1298.43	6831.23
		1348.57	4930.32	1300.36	6807.52
		1350.5	4897.06	1302.29	6803.55
		1352.43	4896.62	1304.22	6857.1
		1354.36	4908.9	1306.15	6860.24
		1356.29	4901.06	1308.08	6849.08
		1358.22	4869.83	1310.01	6878.28
		1360.14	4850.1	1311.93	6927.01
		1362.07	4815.66	1313.86	6944.15
		1364	4809.61	1315.79	6951.34
		1365.93	4817.67	1317.72	6941.66
		1367.86	4786.12	1319.65	6894.11
		1369.79	4755.17	1321.58	6863.53
		1371.71	4762.6	1323.5	6859.73
		1373.64	4733.69	1325.43	6834.29
		1375.57	4715.45	1327.36	6779.92
		1377.5	4737.24	1329.29	6786.35
		1379.43	4716.19	1331.22	6758.71
		1381.36	4721	1333.15	6782.43
		1383.29	4713.57	1335.08	6829.26
		1385.21	4692.94	1337	6836.31
		1387.14	4717.06	1338.93	6804.56
		1389.07	4734.1	1340.86	6793.67
		1391	4739.9	1342.79	6814.97
		1392.93	4746.05	1344.72	6836.72
		1394.86	4727.44	1346.64	6865.11
		1396.79	4724.96	1348.57	6721.98
		1398.71	4767.71	1350.5	6746.81
		1400.64	4772.92	1352.43	6753.42
		1402.57	4779.82	1354.36	6719.85
		1404.5	4766.48	1356.29	6731.23
		1406.43	4758.27	1358.22	6663.75
		1408.36	4783.89	1360.14	6669.87
		1410.29	4804.45	1362.07	6647.63
		1412.21	4817.84	1364	6541.61
		1414.14	4839.19	1365.93	6474.28
		1416.07	4838.83	1367.86	6477.07
		1418	4824.65	1369.79	6452.38
		1419.93	4811.87	1371.71	6445.52
		1421.86	4826.56	1373.64	6402.3
		1423.78	4802.93	1375.57	6413.93
		1425.71	4817.82	1377.5	6440.77
		1427.64	4827.76	1379.43	6422.79
		1429.57	4803.22	1381.36	6451.6
		1431.5	4784.98	1383.29	6465.34
		1433.43	4753.7	1385.21	6442.98
		1435.36	4778.68	1387.14	6438.92
		1437.28	4750.86	1389.07	6431.34
		1439.21	4731.56	1391	6396.89
		1441.14	4763.78	1392.93	6409.72
		1443.07	4762.12	1394.86	6378.35
		1445	4732.7	1396.79	6372.95
		1446.93	4738.5	1398.71	6446.3
		1448.85	4743.66	1400.64	6447.9
		1450.78	4719.93	1402.57	6474.77
		1452.71	4706.36	1404.5	6502.58
		1454.64	4724.45	1406.43	6473.41
		1456.57	4720.09	1408.36	6482.71
		1458.5	4682.8	1410.29	6457.62
		1460.42	4656.8	1412.21	6435.35
		1462.35	4672.19	1414.14	6477.71
		1464.28	4653.84	1416.07	6470.74
		1466.21	4670.87	1418	6445.32
		1468.14	4677.78	1419.93	6476.73
		1470.07	4658.88	1421.86	6505.67
		1472	4623.23	1423.78	6547.48
		1473.92	4666.39	1425.71	6507.42
		1475.85	4657.15	1427.64	6465.96
		1477.78	4649.86	1429.57	6467.53
		1479.71	4663.05	1431.5	6465.07
		1481.64	4628.52	1433.43	6459.48
		1483.57	4675.52	1435.36	6477.75
		1485.49	4667.62	1437.28	6482.65
		1487.42	4658.83	1439.21	6451.12
		1489.35	4659.62	1441.14	6464.77
		1491.28	4628.81	1443.07	6417.13
		1493.21	4603.31	1445	6331.93
		1495.14	4624.04	1446.93	6364.66
		1497.07	4586.16	1448.85	6386.13
		1498.99	4565.09	1450.78	6298.81
		1500.92	4565.47	1452.71	6297.36
		1502.85	4604.81	1454.64	6263.49
		1504.78	4580.49	1456.57	6274.33
		1506.71	4564.8	1458.5	6303.85
		1508.64	4532.84	1460.42	6308.94
		1510.57	4518.73	1462.35	6294.32
		1512.49	4516.04	1464.28	6271.95
		1514.42	4478.32	1466.21	6239.22
		1516.35	4503.53	1468.14	6233.05
		1518.28	4470.94	1470.07	6258.7
		1520.21	4467.52	1472	6212.56
		1522.14	4437.49	1473.92	6230.82
		1524.06	4412.47	1475.85	6230.38
		1525.99	4447.35	1477.78	6193.54
		1527.92	4447.84	1479.71	6210.81
		1529.85	4420.07	1481.64	6230.57
		1531.78	4416.14	1483.57	6178.82
		1533.71	4421.85	1485.49	6181.02
		1535.63	4467.95	1487.42	6184.43
		1537.56	4406.36	1489.35	6181.91
		1539.49	4393.74	1491.28	6173.92
		1541.42	4371.61	1493.21	6156.29
		1543.35	4360.55	1495.14	6126.33
		1545.28	4379.37	1497.07	6108.81
		1547.21	4380.77	1498.99	6126.86
		1549.13	4364.32	1500.92	6118.09
		1551.06	4370.07	1502.85	6091.34
		1552.99	4390.86	1504.78	6069.04
		1554.92	4378.82	1506.71	6033.52
		1556.85	4351.46	1508.64	6020.19
		1558.78	4343.83	1510.57	6020.74
		1560.7	4354.19	1512.49	6009.87
		1562.63	4374.44	1514.42	5979
		1564.56	4367.65	1516.35	5965.64
		1566.49	4355.23	1518.28	5919.39
		1568.42	4360.83	1520.21	5906.86
		1570.35	4334.61	1522.14	5927.27
		1572.28	4359.09	1524.06	5904.44
		1574.2	4353.06	1525.99	5862.84
		1576.13	4325.8	1527.92	5876.98
		1578.06	4328.33	1529.85	5875.67
		1579.99	4304.76	1531.78	5871.28
		1581.92	4298.79	1533.71	5898.02
		1583.85	4294.86	1535.63	5926.19
		1585.78	4262.06	1537.56	5861.37
		1587.7	4242.08	1539.49	5784.86
		1589.63	4221.08	1541.42	5791.86
		1591.56	4201.83	1543.35	5834.25
		1593.49	4186.51	1545.28	5829.14
		1595.42	4137.44	1547.21	5820.38
		1597.35	4153.94	1549.13	5819.84
		1599.28	4112.46	1551.06	5814.68
		1601.2	4081.53	1552.99	5821.37
		1603.13	4086.98	1554.92	5863.82
		1605.06	4096.15	1556.85	5849.9
		1606.99	4080.18	1558.78	5789.42
		1608.92	4051.72	1560.7	5792.71
		1610.85	4069.88	1562.63	5833.91
		1612.77	4059.09	1564.56	5841.83
		1614.7	4075.46	1566.49	5820.51
		1616.63	4058.36	1568.42	5806.64
		1618.56	4060.7	1570.35	5774.97
		1620.49	4034.49	1572.28	5764.53
		1622.42	4030.85	1574.2	5794.14
		1624.35	4046.47	1576.13	5764.11
		1626.27	4016.88	1578.06	5806.98
		1628.2	3978.95	1579.99	5787.05
		1630.13	3971.67	1581.92	5745.85
		1632.06	3981.57	1583.85	5727.53
		1633.99	3956.24	1585.78	5726.36
		1635.91	3991.87	1587.7	5688.88
		1637.84	3981.2	1589.63	5641.79
		1639.77	3905.36	1591.56	5651.52
		1641.7	3908.91	1593.49	5608.43
		1643.63	3919.49	1595.42	5546.21
		1645.56	3886.29	1597.35	5494.89
		1647.49	3881.41	1599.28	5520.81
		1649.41	3847.27	1601.2	5508.26
		1651.34	3812.76	1603.13	5480.95
		1653.27	3787.21	1605.06	5471.52
		1655.2	3802.79	1606.99	5450.06
		1657.13	3787.6	1608.92	5455.75
		1659.06	3774.96	1610.85	5441.55
		1660.98	3777.53	1612.77	5390.24
		1662.91	3784.34	1614.7	5369.75
		1664.84	3764.03	1616.63	5375.17
		1666.77	3688.94	1618.56	5346.89
		1668.7	3645.57	1620.49	5356.58
		1670.63	3657.69	1622.42	5382.43
		1672.56	3673.88	1624.35	5352.72
		1674.48	3686.18	1626.27	5275.05
		1676.41	3616.78	1628.2	5288.32
		1678.34	3647.89	1630.13	5275.47
		1680.27	3604.8	1632.06	5242.71
		1682.2	3561.92	1633.99	5224.05
		1684.13	3566.88	1635.91	5241.24
		1686.06	3583.75	1637.84	5232.58
		1687.98	3526.03	1639.77	5159.37
		1689.91	3523.66	1641.7	5133.8
		1691.84	3566.24	1643.63	5137.79
		1693.77	3548.76	1645.56	5112.62
		1695.7	3488.77	1647.49	5108.86
		1697.63	3456.52	1649.41	5162.1
		1699.56	3426.18	1651.34	5123.74
		1701.48	3432.5	1653.27	5021.29
		1703.41	3430.61	1655.2	5002.84
		1705.34	3386.12	1657.13	4983.81
		1707.27	3389.76	1659.06	4957.15
		1709.2	3385.59	1660.98	4960.92
		1711.13	3390.76	1662.91	4979.09
		1713.05	3382.51	1664.84	4980.75
		1714.98	3354.35	1666.77	4928.54
		1716.91	3363.73	1668.7	4871.45
		1718.84	3363	1670.63	4857.28
		1720.77	3319.05	1672.56	4849.27
		1722.7	3275.59	1674.48	4851.49
		1724.62	3282.18	1676.41	4878.72
		1726.55	3279.08	1678.34	4912.65
		1728.48	3220.55	1680.27	4810.48
		1730.41	3246.45	1682.2	4718.49
		1732.34	3235.71	1684.13	4741.52
		1734.27	3212.33	1686.06	4772.52
		1736.2	3190.48	1687.98	4723.86
		1738.12	3201	1689.91	4674.52
		1740.05	3197.19	1691.84	4701.8
		1741.98	3162.38	1693.77	4720.06
		1743.91	3183.11	1695.7	4605.39
		1745.84	3191.47	1697.63	4633.77
		1747.77	3156	1699.56	4562.51
		1749.69	3139.47	1701.48	4584.77
		1751.62	3125.35	1703.41	4589.73
		1753.55	3139.07	1705.34	4581.23
		1755.48	3104.32	1707.27	4579
		1757.41	3099.73	1709.2	4499.55
		1759.34	3063.41	1711.13	4478.51
		1761.27	3050.07	1713.05	4496.13
		1763.19	3057.62	1714.98	4480.04
		1765.12	3035.86	1716.91	4481.71
		1767.05	3057.61	1718.84	4457.69
		1768.98	3036.95	1720.77	4391.41
		1770.91	2971.53	1722.7	4415.21
		1772.84	3008.74	1724.62	4411.8
		1774.77	3019.59	1726.55	4373.55
		1776.69	3010.3	1728.48	4337.42
		1778.62	2995.41	1730.41	4342.03
		1780.55	2966.78	1732.34	4325.98
		1782.48	3026.71	1734.27	4316.78
		1784.41	3032.14	1736.2	4276.87
		1786.34	3030.8	1738.12	4227.11
		1788.26	2987.42	1740.05	4198.86
		1790.19	2934.7	1741.98	4203.22
		1792.12	2946.49	1743.91	4264.28
		1794.05	2979.28	1745.84	4260.73
		1795.98	2964.55	1747.77	4184.64
		1797.91	2961.23	1749.69	4203.77
		1799.84	2953.52	1751.62	4179.75
		1801.76	2968.87	1753.55	4169.62
		1803.69	2884.86	1755.48	4128.65
		1805.62	2915.66	1757.41	4090.55
		1807.55	2895.44	1759.34	4063.85
		1809.48	2860.66	1761.27	4032.48
		1811.41	2856.51	1763.19	4039.93
		1813.33	2876.38	1765.12	4078.86
		1815.26	2845.8	1767.05	4083.19
		1817.19	2859.48	1768.98	4047.18
		1819.12	2862.28	1770.91	3953.65
		1821.05	2819.02	1772.84	3924.11
		1822.98	2800.67	1774.77	3990.28
		1824.9	2818.1	1776.69	3994.8
		1826.83	2773.84	1778.62	3894.95
		1828.76	2749.87	1780.55	3865.21
		1830.69	2785.65	1782.48	3936.39
		1832.62	2755.75	1784.41	3940.13
		1834.55	2779.49	1786.34	3951.5
		1836.48	2725.37	1788.26	3899.19
		1838.4	2728.92	1790.19	3846.23
		1840.33	2709.67	1792.12	3893.08
		1842.26	2679.48	1794.05	3994.96
		1844.19	2669.1	1795.98	3963.35
		1846.12	2698.64	1797.91	3896.73
		1848.05	2674.02	1799.84	3912.97
		1849.97	2636.94	1801.76	3917.13
		1851.9	2619.47	1803.69	3882.43
		1853.83	2598.36	1805.62	3847.88
		1855.76	2598.77	1807.55	3793.33
		1857.69	2601.75	1809.48	3795.98
		1859.62	2608.53	1811.41	3777.23
		1861.55	2622.58	1813.33	3775.2
		1863.47	2594.7	1815.26	3780.37
		1865.4	2595.04	1817.19	3774.87
		1867.33	2600.5	1819.12	3768.57
		1869.26	2553.6	1821.05	3747.12
		1871.19	2582.55	1822.98	3713.61
		1873.12	2591.69	1824.9	3744.37
		1875.05	2576.86	1826.83	3737.01
		1876.97	2557.19	1828.76	3682.01
		1878.9	2572.85	1830.69	3713.78
		1880.83	2534.69	1832.62	3730.22
		1882.76	2536.24	1834.55	3670.3
		1884.69	2533.32	1836.48	3656.22
		1886.62	2538.99	1838.4	3648.92
		1888.55	2487.94	1840.33	3640.21
		1890.47	2452.75	1842.26	3603.08
		1892.4	2437.64	1844.19	3570.8
		1894.33	2409.03	1846.12	3586.81
		1896.26	2462.57	1848.05	3550.37
		1898.19	2464.88	1849.97	3526.32
		1900.12	2422.06	1851.9	3525.32
		1902.04	2420.41	1853.83	3485.68
		1903.97	2432.75	1855.76	3434.47
		1905.9	2459.42	1857.69	3414.7
		1907.83	2425.12	1859.62	3426.48
		1909.76	2453.49	1861.55	3414.68
		1911.69	2367.45	1863.47	3442.25
		1913.62	2403.54	1865.4	3415.57
		1915.54	2424.74	1867.33	3427.42
		1917.47	2357.48	1869.26	3358.77
		1919.4	2373.81	1871.19	3395.53
		1921.33	2389.85	1873.12	3368.42
		1923.26	2398.86	1875.05	3334.55
		1925.18	2394.09	1876.97	3347.78
		1927.11	2380.66	1878.9	3314.01
		1929.04	2354.32	1880.83	3311.88
		1930.97	2348.61	1882.76	3319.92
		1932.9	2338.04	1884.69	3282.95
		1934.83	2316.32	1886.62	3287.4
		1936.76	2314.4	1888.55	3275.99
		1938.68	2309.42	1890.47	3246.56
		1940.61	2322.97	1892.4	3223.31
		1942.54	2303.69	1894.33	3192.1
		1944.47	2314.31	1896.26	3233.29
		1946.4	2293.16	1898.19	3250.88
		1948.33	2237.54	1900.12	3192.12
		1950.26	2255.53	1902.04	3147.04
		1952.18	2276.86	1903.97	3195.16
		1954.11	2233.95	1905.9	3225.09
		1956.04	2214.2	1907.83	3169.75
		1957.97	2238.28	1909.76	3229.66
		1959.9	2224.1	1911.69	3169.06
		1961.83	2211.49	1913.62	3137.05
		1963.76	2235.39	1915.54	3104.7
		1965.68	2215.47	1917.47	3053.56
		1967.61	2228.24	1919.4	3077.16
		1969.54	2191.61	1921.33	3137.16
		1971.47	2152.51	1923.26	3148.44
		1973.4	2161.86	1925.18	3084
		1975.33	2170.64	1927.11	3076.84
		1977.25	2124.68	1929.04	3089.98
		1979.18	2126.31	1930.97	3049.37
		1981.11	2155.08	1932.9	3045.41
		1983.04	2169.86	1934.83	3031.89
		1984.97	2155.85	1936.76	3008.63
		1986.9	2117.05	1938.68	3076.27
		1988.83	2142.64	1940.61	3052.92
		1990.75	2128.98	1942.54	2983.51
		1992.68	2160.3	1944.47	2974.59
		1994.61	2115.4	1946.4	2995.84
		1996.54	2087.31	1948.33	2969.76
		1998.47	2096.82	1950.26	2964.4
		2000.4	2047.88	1952.18	2950.53
		2002.32	2099.64	1954.11	2925.14
		2004.25	2011.68	1956.04	2892.57
		2006.18	2007.12	1957.97	2907.77
		2008.11	1979.62	1959.9	2979.22
		2010.04	2014.57	1961.83	2973.72
		2011.97	2010.31	1963.76	2974.02
		2013.89	1980.22	1965.68	2900.04
		2015.82	1968.56	1967.61	2918.88
		2017.75	1947.84	1969.54	2881.71
		2019.68	1961.81	1971.47	2863.42
		2021.61	1969.64	1973.4	2854.34
		2023.54	1950.57	1975.33	2855.82
		2025.47	2004.1	1977.25	2878.13
		2027.39	1998.63	1979.18	2836.01
		2029.32	1970.54	1981.11	2793.11
		2031.25	2000.07	1983.04	2828.67
		2033.18	2014.22	1984.97	2838.61
		2035.11	1966	1986.9	2786.44
		2037.04	1920.15	1988.83	2794.82
		2038.96	1924.7	1990.75	2791.39
		2040.89	1911.03	1992.68	2773.33
		2042.82	1930.87	1994.61	2724.35
		2044.75	1961.74	1996.54	2746.87
		2046.68	1947.76	1998.47	2728.44
		2048.61	1895.56	2000.4	2632.48
		2050.54	1850.21	2002.32	2655.88
		2052.46	1871.1	2004.25	2669.99
		2054.39	1885.37	2006.18	2637.92
		2056.32	1842.63	2008.11	2611.39
		2058.25	1865.37	2010.04	2655.85
		2060.18	1924.13	2011.97	2583.82
		2062.11	1927.07	2013.89	2650.28
		2064.03	1894.84	2015.82	2579.92
		2065.96	1874.82	2017.75	2563.64
		2067.89	1844.33	2019.68	2604.58
		2069.82	1828.7	2021.61	2614.62
		2071.75	1801.44	2023.54	2584.33
		2073.68	1802.82	2025.47	2599.29
		2075.61	1829.45	2027.39	2581.41
		2077.53	1788.58	2029.32	2518.14
		2079.46	1825.3	2031.25	2569.54
		2081.39	1787.91	2033.18	2564.09
		2083.32	1753.69	2035.11	2547.61
		2085.25	1788.21	2037.04	2522.23
		2087.18	1781.03	2038.96	2552.85
		2089.11	1758.3	2040.89	2529.97
		2091.03	1718.54	2042.82	2516.11
		2092.96	1652.83	2044.75	2562.42
		2094.89	1701.81	2046.68	2556.03
		2096.82	1687.73	2048.61	2555.06
		2098.75	1675.27	2050.54	2505.59
		2100.68	1681.25	2052.46	2453.56
		2102.6	1730.2	2054.39	2449.38
		2104.53	1701.12	2056.32	2438.26
		2106.46	1626.18	2058.25	2441.27
		2108.39	1641.47	2060.18	2504.35
		2110.32	1669.42	2062.11	2485.22
		2112.25	1652.4	2064.03	2472.96
		2114.18	1640.59	2065.96	2458.56
		2116.1	1620.98	2067.89	2444.22
		2118.03	1645.39	2069.82	2468.41
		2119.96	1639.35	2071.75	2447.51
		2121.89	1556.05	2073.68	2404.44
		2123.82	1562.19	2075.61	2427.48
		2125.75	1633.59	2077.53	2366.96
		2127.67	1649.17	2079.46	2400.81
		2129.6	1586.07	2081.39	2351.45
		2131.53	1576.65	2083.32	2305.16
		2133.46	1625.07	2085.25	2378.71
		2135.39	1639.53	2087.18	2308.74
		2137.32	1612.32	2089.11	2250.41
		2139.24	1627.99	2091.03	2266.16
		2141.17	1653.53	2092.96	2232.31
		2143.1	1660.84	2094.89	2223.37
		2145.03	1624.99	2096.82	2225.38
		2146.96	1573.02	2098.75	2177.97
		2148.89	1590.24	2100.68	2176.28
		2150.82	1581.29	2102.6	2198.66
		2152.74	1584.62	2104.53	2253.05
		2154.67	1584.91	2106.46	2172.29
		2156.6	1563.9	2108.39	2172.02
		2158.53	1552.41	2110.32	2172.4
		2160.46	1569.39	2112.25	2123.66
		2162.39	1573.91	2114.18	2121.31
		2164.32	1531.62	2116.1	2136.07
		2166.24	1495.61	2118.03	2142.95
		2168.17	1475.21	2119.96	2123.23
		2170.1	1461.38	2121.89	2058.87
		2172.03	1484.73	2123.82	2050.14
		2173.96	1542.98	2125.75	2106.35
		2175.89	1499.96	2127.67	2136.07
		2177.81	1502.51	2129.6	2093.24
		2179.74	1505.21	2131.53	2111.8
		2181.67	1459.09	2133.46	2099.27
		2183.6	1496.07	2135.39	2146.06
		2185.53	1490.77	2137.32	2188.86
		2187.46	1395.65	2139.24	2126.7
		2189.39	1391.91	2141.17	2138.75
		2191.31	1483.76	2143.1	2154.71
		2193.24	1476.61	2145.03	2138
		2195.17	1417.1	2146.96	2148.54
		2197.1	1416.64	2148.89	2139.34
		2199.03	1448.65	2150.82	2086.98
		2200.96	1458.24	2152.74	2091.68
		2202.89	1469.03	2154.67	2089.64
		2204.81	1451.84	2156.6	2047.6
		2206.74	1433.09	2158.53	2023.72
		2208.67	1423.78	2160.46	2032.36
		2210.6	1452.38	2162.39	2018.93
		2212.53	1438.89	2164.32	2025.67
		2214.45	1442.02	2166.24	2009.85
		2216.38	1425.54	2168.17	2005.15
		2218.31	1409.49	2170.1	1948.8
		2220.24	1490.44	2172.03	1907.14
		2222.17	1428.04	2173.96	1959.7
		2224.1	1427.1	2175.89	1941.34
		2226.03	1431.32	2177.81	1916.2
		2227.95	1413.29	2179.74	1947.51
		2229.88	1410.08	2181.67	1952.62
		2231.81	1411.98	2183.6	1918.67
		2233.74	1403.55	2185.53	1889.26
		2235.67	1422.69	2187.46	1816.26
		2237.6	1403.97	2189.39	1850.41
		2239.53	1406.06	2191.31	1931.06
		2241.45	1370.58	2193.24	1863.47
		2243.38	1370.71	2195.17	1818.59
		2245.31	1379.39	2197.1	1879.17
		2247.24	1391.47	2199.03	1896.66
		2249.17	1357.27	2200.96	1848.49
		2251.1	1312.24	2202.89	1861.81
		2253.03	1327.76	2204.81	1880.99
		2254.95	1314.9	2206.74	1906.85
		2256.88	1295.26	2208.67	1880.28
		2258.81	1273.03	2210.6	1875.07
		2260.74	1284.18	2212.53	1900.38
		2262.67	1241.22	2214.45	1886.88
		2264.59	1317.37	2216.38	1822.77
		2266.52	1343.75	2218.31	1836.55
		2268.45	1289.61	2220.24	1902.14
		2270.38	1306.6	2222.17	1841.09
		2272.31	1257.96	2224.1	1826.47
		2274.24	1301.08	2226.03	1886.29
		2276.17	1319.14	2227.95	1895.04
		2278.09	1290.79	2229.88	1871.32
		2280.02	1353.4	2231.81	1826.4
		2281.95	1314.81	2233.74	1807.26
		2283.88	1315.34	2235.67	1846.32
		2285.81	1362.58	2237.6	1868.68
		2287.74	1313.94	2239.53	1788.92
		2289.67	1286.78	2241.45	1770.04
		2291.59	1274.09	2243.38	1774.59
		2293.52	1323.49	2245.31	1795.24
		2295.45	1323.81	2247.24	1785.28
		2297.38	1299.03	2249.17	1775.9
		2299.31	1293.42	2251.1	1698.62
		2301.24	1326.45	2253.03	1674.67
		2303.16	1347.98	2254.95	1700.26
		2305.09	1363.53	2256.88	1679.18
		2307.02	1266.58	2258.81	1655.88
		2308.95	1310.39	2260.74	1636.46
		2310.88	1310.08	2262.67	1616.41
		2312.81	1345.69	2264.59	1696.67
		2314.74	1327.72	2266.52	1698.7
		2316.66	1251.86	2268.45	1656.69
		2318.59	1264.43	2270.38	1637.7
		2320.52	1265.23	2272.31	1697.85
		2322.45	1214.73	2274.24	1701
		2324.38	1211.95	2276.17	1664.02
		2326.31	1190.4	2278.09	1636.74
		2328.24	1170.13	2280.02	1709.76
		2330.16	1171.24	2281.95	1711.18
		2332.09	1215.89	2283.88	1689.76
		2334.02	1198.94	2285.81	1764.18
		2335.95	1169.59	2287.74	1642.08
		2337.88	1186.04	2289.67	1723.51
		2339.81	1185.62	2291.59	1679.92
		2341.73	1174.44	2293.52	1704.88
		2343.66	1136.68	2295.45	1687.01
		2345.59	1136.88	2297.38	1652.46
		2347.52	1177.09	2299.31	1728.31
		2349.45	1194.82	2301.24	1757.87
		2351.38	1142.05	2303.16	1725.76
		2353.3	1142.9	2305.09	1744.55
		2355.23	1090.75	2307.02	1675.18
		2357.16	1152.39	2308.95	1713.76
		2359.09	1156.46	2310.88	1749.68
		2361.02	1150.64	2312.81	1761.65
		2362.95	1158.13	2314.74	1716.48
		2364.88	1092.22	2316.66	1650.66
		2366.8	1097.1	2318.59	1644.65
		2368.73	1181.52	2320.52	1615.3
		2370.66	1177.83	2322.45	1615.26
		2372.59	1192.57	2324.38	1605.19
		2374.52	1117.46	2326.31	1548.74
		2376.45	1155.41	2328.24	1545.02
		2378.38	1157.01	2330.16	1533.82
		2380.3	1132.31	2332.09	1540.7
		2382.23	1151.73	2334.02	1570.48
		2384.16	1152.33	2335.95	1514.61
		2386.09	1090.02	2337.88	1493.85
		2388.02	1137.69	2339.81	1548.53
		2389.95	1199.26	2341.73	1540.5
		2391.87	1168.36	2343.66	1519.27
		2393.8	1123.11	2345.59	1521.39
		2395.73	1158.45	2347.52	1565.32
		2397.66	1181.24	2349.45	1515.24
		2399.59	1193.76	2351.38	1443.35
		2401.52	1161.7	2353.3	1419.56
		2403.45	1186.25	2355.23	1443.61
		2405.37	1167.22	2357.16	1444.78
		2407.3	1089.69	2359.09	1478.74
		2409.23	1147.13	2361.02	1443.34
		2411.16	1108.59	2362.95	1434.25
		2413.09	1101.74	2364.88	1434.5
		2415.02	1061.16	2366.8	1418.27
		2416.94	1067.4	2368.73	1500.48
		2418.87	1083.09	2370.66	1496.01
		2420.8	1046.36	2372.59	1518.02
		2422.73	1082.12	2374.52	1414.69
		2424.66	1093.65	2376.45	1444.89
		2426.59	1057.73	2378.38	1512.99
		2428.51	1025.59	2380.3	1501.7
		2430.44	1053.43	2382.23	1456.21
		2432.37	1049.25	2384.16	1462.06
		2434.3	1017.74	2386.09	1431.75
		2436.23	992.53	2388.02	1493.54
		2438.16	993.019	2389.95	1540.14
		2440.09	1046.34	2391.87	1494.03
		2442.01	1018.72	2393.8	1480.61
		2443.94	1078.27	2395.73	1514.98
		2445.87	1018.69	2397.66	1482.93
		2447.8	1027.33	2399.59	1490.47
		2449.73	1036.09	2401.52	1565.42
		2451.66	1076.29	2403.45	1529.05
		2453.59	1121.89	2405.37	1493.83
		2455.51	1120.84	2407.3	1433.69
		2457.44	1123.38	2409.23	1451.81
		2459.37	1021.04	2411.16	1425.25
		2461.3	1060.17	2413.09	1446.35
		2463.23	1056.97	2415.02	1394.98
		2465.16	993.993	2416.94	1396.22
		2467.08	975.613	2418.87	1398.12
		2469.01	1065.44	2420.8	1366.73
		2470.94	1057.62	2422.73	1390.7
		2472.87	1038.46	2424.66	1399.23
		2474.8	1035.79	2426.59	1355.35
		2476.73	1035.24	2428.51	1331.93
		2478.66	985.204	2430.44	1336.8
		2480.58	1018.77	2432.37	1295.66
		2482.51	1044.62	2434.3	1298.53
		2484.44	989.01	2436.23	1256.03
		2486.37	972.174	2438.16	1269.94
		2488.3	980.079	2440.09	1344.3
		2490.23	968.051	2442.01	1327.39
		2492.16	974.715	2443.94	1366.21
		2494.08	983.014	2445.87	1341.19
		2496.01	975.079	2447.8	1338.07
		2497.94	990.018	2449.73	1307.77
		2499.87	920.609	2451.66	1346.88
		2501.8	909.169	2453.59	1474.55
		2503.72	898.593	2455.51	1417.35
		2505.65	932.228	2457.44	1406.46
		2507.58	940.534	2459.37	1354.26
		2509.51	903.301	2461.3	1363.64
		2511.44	949.494	2463.23	1384.63
		2513.37	923.158	2465.16	1366.18
		2515.3	931.93	2467.08	1277.28
		2517.22	956.285	2469.01	1318.62
		2519.15	912.188	2470.94	1345.84
		2521.08	928.941	2472.87	1381.91
		2523.01	912.839	2474.8	1387.88
		2524.94	927.914	2476.73	1315.1
		2526.87	932.379	2478.66	1286.99
		2528.8	1019.47	2480.58	1300.36
		2530.72	937.133	2482.51	1303.73
		2532.65	957.596	2484.44	1315.29
		2534.58	933.686	2486.37	1207.81
		2536.51	908.582	2488.3	1279.17
		2538.44	963.97	2490.23	1248.78
		2540.37	946.271	2492.16	1235.84
		2542.3	976.523	2494.08	1243.4
		2544.22	989.176	2496.01	1215.12
		2546.15	1028.38	2497.94	1269.71
		2548.08	985.696	2499.87	1199.24
		2550.01	979.245	2501.8	1164.45
		2551.94	942.774	2503.72	1150.34
		2553.86	964.879	2505.65	1191.91
		2555.79	937.382	2507.58	1157.14
		2557.72	916.95	2509.51	1176.56
		2559.65	896.553	2511.44	1173.3
		2561.58	901.933	2513.37	1150.08
		2563.51	897.374	2515.3	1185.62
		2565.44	900.442	2517.22	1214.76
		2567.36	935.456	2519.15	1179.6
		2569.29	885.25	2521.08	1176.49
		2571.22	869.227	2523.01	1176.2
		2573.15	859.296	2524.94	1164.05
		2575.08	888.527	2526.87	1157.47
		2577.01	846.098	2528.8	1273.51
		2578.94	840.607	2530.72	1197.84
		2580.86	896.6	2532.65	1229.36
		2582.79	863.112	2534.58	1167.66
		2584.72	838.94	2536.51	1153.54
		2586.65	852.004	2538.44	1251.09
		2588.58	897.201	2540.37	1270
		2590.51	876.095	2542.3	1270.27
		2592.43	866.854	2544.22	1309.61
		2594.36	869.573	2546.15	1286.85
		2596.29	914.313	2548.08	1291.43
		2598.22	929.809	2550.01	1267.96
		2600.15	829.598	2551.94	1228.12
		2602.08	870.194	2553.86	1632.66
		2604.01	914.95	2555.79	2275.68
		2605.93	896.874	2557.72	1351.63
		2607.86	885.834	2559.65	1162.4
		2609.79	908.208	2561.58	1153.94
		2611.72	888.564	2563.51	1158.95
		2613.65	908.539	2565.44	1181.36
		2615.58	869.908	2567.36	1165.28
		2617.51	849.923	2569.29	1101.48
		2619.43	834.99	2571.22	1118.42
		2621.36	830.983	2573.15	1091.68
		2623.29	847.027	2575.08	1132.41
		2625.22	847.928	2577.01	1132.99
		2627.15	797.503	2578.94	1122.65
		2629.08	829.511	2580.86	1083.29
		2631	825.87	2582.79	1076.62
		2632.93	800.525	2584.72	1070.32
		2634.86	804.153	2586.65	1080.86
		2636.79	828.923	2588.58	1111.38
		2638.72	754.229	2590.51	1094.03
		2640.65	710.999	2592.43	1103.62
		2642.57	780.82	2594.36	1098.8
		2644.5	773.18	2596.29	1130.27
		2646.43	708.476	2598.22	1110.19
		2648.36	755.726	2600.15	1069.14
		2650.29	768.641	2602.08	1128.52
		2652.22	833.957	2604.01	1216.54
		2654.15	809.138	2605.93	1197.89
		2656.07	784.792	2607.86	1201.78
		2658	761.708	2609.79	1198.21
		2659.93	821.525	2611.72	1190.18
		2661.86	769.101	2613.65	1161.66
		2663.79	819.136	2615.58	1114.99
		2665.72	836.101	2617.51	1125.19
		2667.64	820.804	2619.43	1044.77
		2669.57	809.891	2621.36	1055.5
		2671.5	861.623	2623.29	1050.11
		2673.43	807.79	2625.22	1086.68
		2675.36	770.485	2627.15	1040.93
		2677.29	832.593	2629.08	1065.93
		2679.22	829.919	2631	1028.81
		2681.14	826.331	2632.93	1032.23
		2683.07	817.963	2634.86	1030.27
		2685	764.298	2636.79	1012.32
		2686.93	745.42	2638.72	1009.67
		2688.86	803.323	2640.65	940
		2690.79	755.855	2642.57	950.517
		2692.72	809.472	2644.5	971.361
		2694.64	771.275	2646.43	927.02
		2696.57	745.67	2648.36	959.397
		2698.5	728.451	2650.29	991.062
		2700.43	721.374	2652.22	1040.54
		2702.36	678.152	2654.15	985.446
		2704.29	725.864	2656.07	1017.34
		2706.21	712.223	2658	970.352
		2708.14	672.612	2659.93	1008.35
		2710.07	774.296	2661.86	970.502
		2712	726.689	2663.79	971.479
		2713.93	733.517	2665.72	1099.22
		2715.86	805.396	2667.64	1036.43
		2717.78	740.592	2669.57	981.436
		2719.71	740.237	2671.5	1074.67
		2721.64	730.696	2673.43	1092.29
		2723.57	770.303	2675.36	1075.72
		2725.5	837.148	2677.29	1045.91
		2727.43	741.123	2679.22	1062.67
		2729.36	723.434	2681.14	1040.19
		2731.28	782.302	2683.07	1005.29
		2733.21	794.397	2685	964.434
		2735.14	778.597	2686.93	998.736
		2737.07	753.481	2688.86	1022.63
		2739	734.815	2690.79	967.839
		2740.93	776.051	2692.72	1027.06
		2742.86	748.972	2694.64	1008.52
		2744.78	738.937	2696.57	958.882
		2746.71	744.33	2698.5	934.934
		2748.64	769.901	2700.43	911.278
		2750.57	717.861	2702.36	865.763
		2752.5	713.935	2704.29	978.768
		2754.43	742.287	2706.21	948.841
		2756.35	743.09	2708.14	904.546
		2758.28	702.059	2710.07	925.172
		2760.21	724.511	2712	927.726
		2762.14	697.169	2713.93	886.843
		2764.07	628.158	2715.86	978.619
		2766	711.244	2717.78	937.926
		2767.93	760.257	2719.71	893.107
		2769.85	669.486	2721.64	907.953
		2771.78	687.41	2723.57	1006.78
		2773.71	716.917	2725.5	1004.09
		2775.64	695.468	2727.43	988.724
		2777.57	712.22	2729.36	939.156
		2779.5	794.151	2731.28	923.335
		2781.43	712.229	2733.21	973.594
		2783.35	741.815	2735.14	977.723
		2785.28	676.37	2737.07	1007.43
		2787.21	677.428	2739	968.728
		2789.14	747.577	2740.93	977.261
		2791.07	690.319	2742.86	981.408
		2792.99	744.664	2744.78	938.996
		2794.92	727.114	2746.71	956.044
		2796.85	724.838	2748.64	945.137
		2798.78	708.737	2750.57	909.584
		2800.71	744.418	2752.5	919.225
		2802.64	679.411	2754.43	953.456
		2804.57	673.174	2756.35	942.656
		2806.49	678.492	2758.28	918.4
		2808.42	636.894	2760.21	910.711
		2810.35	658.99	2762.14	869.145
		2812.28	690.888	2764.07	862.873
		2814.21	665.41	2766	903.119
		2816.14	631.14	2767.93	916.481
		2818.07	612.434	2769.85	841.186
		2819.99	665.555	2771.78	872.72
		2821.92	600.501	2773.71	885.64
		2823.85	716.025	2775.64	877.356
		2825.78	645.381	2777.57	876.518
		2827.71	683.794	2779.5	938.865
		2829.64	646.26	2781.43	897.78
		2831.57	729.43	2783.35	968.38
		2833.49	604.619	2785.28	885.175
		2835.42	652.648	2787.21	879.673
		2837.35	689.447	2789.14	887.759
		2839.28	691.277	2791.07	929.542
		2841.21	568.656	2792.99	987.786
		2843.14	667.662	2794.92	898.792
		2845.06	623.054	2796.85	948.246
		2846.99	685.76	2798.78	877.326
		2848.92	642.884	2800.71	951.137
		2850.85	628.146	2802.64	857.32
		2852.78	663.242	2804.57	814.06
		2854.71	616.907	2806.49	869.104
		2856.64	691.07	2808.42	780.647
		2858.56	664.371	2810.35	818.032
		2860.49	740.306	2812.28	854.798
		2862.42	657.747	2814.21	841.097
		2864.35	655.308	2816.14	825.927
		2866.28	621.94	2818.07	799.107
		2868.21	675.18	2819.99	830.639
		2870.13	650.063	2821.92	734.685
		2872.06	701.412	2823.85	840.117
		2873.99	619.389	2825.78	783.806
		2875.92	621.227	2827.71	844.057
		2877.85	598.932	2829.64	823.331
		2879.78	582.855	2831.57	917.137
		2881.7	539.495	2833.49	749.787
		2883.63	594.086	2835.42	835.852
		2885.56	616.962	2837.35	864.833
		2887.49	663.99	2839.28	885.716
		2889.42	653.994	2841.21	705.22
		2891.35	637.908	2843.14	835.615
		2893.28	528.375	2845.06	806.045
		2895.2	692.705	2846.99	849.099
		2897.13	578.5	2848.92	855.731
		2899.06	622.89	2850.85	787.943
		2900.99	540.82	2852.78	860.328
		2902.92	640.963	2854.71	833.066
		2904.85	726.176	2856.64	858.757
		2906.78	653.496	2858.56	842.769
		2908.7	599.55	2860.49	887.729
		2910.63	638.273	2862.42	855.945
		2912.56	668.536	2864.35	818.834
		2914.49	627.587	2866.28	805.342
		2916.42	608.919	2868.21	844.379
		2918.35	638.803	2870.13	803.748
		2920.27	642.4	2872.06	872.816
		2922.2	594.654	2873.99	786.277
		2924.13	582.906	2875.92	809.084
		2926.06	585.841	2877.85	771.176
		2927.99	515.174	2879.78	746.605
		2929.92	626.981	2881.7	717.999
		2931.84	542.471	2883.63	736.119
		2933.77	606.971	2885.56	752.89
		2935.7	548.124	2887.49	762.595
		2937.63	572.193	2889.42	801.187
		2939.56	628.647	2891.35	825.535
		2941.49	514.961	2893.28	722.828
		2943.42	511.66	2895.2	885.612
		2945.34	638.771	2897.13	790.947
		2947.27	624.361	2899.06	828.876
		2949.2	530.662	2900.99	744.604
		2951.13	541.872	2902.92	806.742
		2953.06	636.4	2904.85	925.49
		2954.99	660.857	2906.78	784.688
		2956.91	648.321	2908.7	796.606
		2958.84	643.965	2910.63	858.614
		2960.77	628.466	2912.56	841.84
		2962.7	603.257	2914.49	777.903
		2964.63	560.496	2916.42	776.065
		2966.56	545.299	2918.35	806.361
		2968.49	561.077	2920.27	819.186
		2970.41	515.057	2922.2	735.529
		2972.34	474.383	2924.13	677.987
		2974.27	508.189	2926.06	733.011
		2976.2	569.12	2927.99	630.451
		2978.13	550.602	2929.92	718.684
		2980.06	562.986	2931.84	664.693
		2981.99	507.001	2933.77	768.247
		2983.91	526.151	2935.7	742.395
		2985.84	526.85	2937.63	787.501
		2987.77	535.409	2939.56	793.294
		2989.7	534.048	2941.49	686.438
		2991.63	558.497	2943.42	739.288
		2993.56	506.961	2945.34	798.41
		2995.48	446.266	2947.27	774.978
		2997.41	492.825	2949.2	693.877
		2999.34	561.362	2951.13	765.543
		3001.27	717.89	2953.06	794.761
		3003.2	577.918	2954.99	817.534
		3005.13	568.069	2956.91	849.277
		3007.05	589.573	2958.84	821.64
		3008.98	565.211	2960.77	769.957
		3010.91	584.822	2962.7	749.42
		3012.84	639.362	2964.63	699.617
		3014.77	553.317	2966.56	683.772
		3016.7	594.132	2968.49	757.948
		3018.63	588.156	2970.41	641.369
		3020.55	434.334	2972.34	622.467
		3022.48	492.795	2974.27	638.189
		3024.41	536.846	2976.2	757.291
		3026.34	531.092	2978.13	699.261
		3028.27	546.101	2980.06	677.628
		3030.2	609.033	2981.99	683.095
		3032.12	523.658	2983.91	718.783
		3034.05	464.776	2985.84	697.558
		3035.98	565.158	2987.77	662.031
		3037.91	514.249	2989.7	642.737
		3039.84	474.925	2991.63	769.348
		3041.77	508.371	2993.56	668.457
		3043.7	566.573	2995.48	664.814
		3045.62	721.981	2997.41	643.059
		3047.55	550.419	2999.34	702.472
		3049.48	558.508	3001.27	917.832
		3051.41	554.613	3003.2	763.045
		3053.34	471.647	3005.13	754.407
		3055.27	498.136	3007.05	726.113
		3057.2	459.143	3008.98	686.372
		3059.12	573.757	3010.91	822.976
		3061.05	480.111	3012.84	805.93
		3062.98	565.161	3014.77	714.323
		3064.91	536.7	3016.7	698.706
		3066.84	315.554	3018.63	810.266
		3068.77	425.434	3020.55	600.777
		3070.7	569.115	3022.48	576.962
		3072.62	482.452	3024.41	703.756
		3074.55	525.205	3026.34	718.963
		3076.48	664.649	3028.27	700.915
		3078.41	589.083	3030.2	729.948
		3080.34	625.281	3032.12	617.465
		3082.26	408.168	3034.05	649.513
		3084.19	596.967	3035.98	675.79
		3086.12	605.037	3037.91	695.256
		3088.05	454.649	3039.84	619.635
		3089.98	662.735	3041.77	603.895
		3091.91	515.32	3043.7	729.095
		3093.84	501.092	3045.62	748.32
		3095.76	444.816	3047.55	734.241
		3097.69	481.994	3049.48	738.21
		3099.62	732.545	3051.41	671.979
		3101.55	369.438	3053.34	564.241
		3103.48	423.336	3055.27	555.025
		3105.41	556.183	3057.2	675.883
		3107.34	543.598	3059.12	802.46
		3109.26	500.147	3061.05	665.436
		3111.19	355.821	3062.98	685.223
		3113.12	628.429	3064.91	665.692
		3115.05	569.005	3066.84	495.736
		3116.98	588.987	3068.77	571.257
		3118.91	474.939	3070.7	685.624
		3120.84	720.707	3072.62	676.783
		3122.76	308.714	3074.55	675.052
		3124.69	400.507	3076.48	732.619
		3126.62	396.797	3078.41	691.883
		3128.55	592.641	3080.34	739.476
		3130.48	470.07	3082.26	526.51
		3132.41	493.886	3084.19	640.902
		3134.33	414.024	3086.12	761.23
		3136.26	415.087	3088.05	679.308
		3138.19	565.131	3089.98	816.921
		3140.12	563.648	3091.91	604.756
		3142.05	454.126	3093.84	636.437
		3143.98	492.865	3095.76	576.96
		3145.91	549.961	3097.69	661.215
		3147.83	441.125	3099.62	791.343
		3149.76	484.303	3101.55	526.534
		3151.69	503.666	3103.48	504.732
		3153.62	554.764	3105.41	823.721
		3155.55	494.913	3107.34	788.142
		3157.48	638.84	3109.26	744.512
		3159.4	433.07	3111.19	549.297
		3161.33	607.693	3113.12	752.767
		3163.26	532.461	3115.05	672.132
		3165.19	410.984	3116.98	749.717
		3167.12	568.337	3118.91	579.324
		3169.05	485.899	3120.84	836.565
		3170.97	652.893	3122.76	469.359
		3172.9	525.419	3124.69	561.561
		3174.83	586.253	3126.62	503.611
		3176.76	395.518	3128.55	694.884
		3178.69	350.969	3130.48	604.02
		3180.62	327.583	3132.41	633.645
		3182.55	510.417	3134.33	478.209
		3184.47	560.833	3136.26	472.472
		3186.4	662.654	3138.19	666.552
		3188.33	315.075	3140.12	669.434
		3190.26	431.892	3142.05	547.687
		3192.19	495.207	3143.98	618.625
		3194.12	397.166	3145.91	640.743
		3196.05	447.794	3147.83	582.812
		3197.97	431.118	3149.76	680.096
		3199.9	547.078	3151.69	533.226
		3201.83	613.953	3153.62	556.013
		3203.76	179.356	3155.55	622.914
		3205.69	383.357	3157.48	692.043
		3207.62	412.584	3159.4	577.048
		3209.54	374.118	3161.33	744.105
		3211.47	458.32	3163.26	631.43
		3213.4	474.788	3165.19	585.085
		3215.33	491.991	3167.12	648.969
		3217.26	600.593	3169.05	593.684
		3219.19	638.519	3170.97	807.83
		3221.11	579.209	3172.9	704.393
		3223.04	345.729	3174.83	750.243
		3224.97	458.532	3176.76	446.031
		3226.9	570.563	3178.69	492.65
		3228.83	578.438	3180.62	537.484
		3230.76	527.287	3182.55	641.598
		3232.69	570.062	3184.47	674.568
		3234.61	454.372	3186.4	792.081
		3236.54	664.791	3188.33	404.173
		3238.47	594.137	3190.26	605.631
		3240.4	577.392	3192.19	658.194
		3242.33	463.909	3194.12	577.916
		3244.26	506.401	3196.05	556.539
		3246.18	554.354	3197.97	501.252
		3248.11	504.973	3199.9	655.7
		3250.04	573.81	3201.83	776.722
		3251.97	612.312	3203.76	381.199
		3253.9	347.079	3205.69	500.54
		3255.83	380.823	3207.62	452.626
		3257.76	491.43	3209.54	531.519
		3259.68	588.022	3211.47	527.699
		3261.61	244.756	3213.4	435.055
		3263.54	610.015	3215.33	667.373
		3265.47	767.449	3217.26	696.785
		3267.4	549.294	3219.19	731.706
		3269.33	596.193	3221.11	664.82
		3271.26	623.672	3223.04	439.307
		3273.18	530.117	3224.97	555.034
		3275.11	640.472	3226.9	680.313
		3277.04	696.374	3228.83	713.908
		3278.97	403.933	3230.76	694.532
		3280.9	405.671	3232.69	607.853
		3282.83	482.762	3234.61	616.955
		3284.75	321.44	3236.54	861.746
		3286.68	442.716	3238.47	749.146
		3288.61	547.874	3240.4	706.683
		3290.54	576.991	3242.33	560.593
		3292.47	417.17	3244.26	858.072
		3294.4	402.126	3246.18	710.015
		3296.32	447.319	3248.11	616.336
		3298.25	290.16	3250.04	871.574
		3300.18	527.018	3251.97	717.818
		3302.11	0	3253.9	490.195
		3304.04	0	3255.83	559.181
		3305.97	0	3257.76	496.034
		3307.9	0	3259.68	621.025
		3309.82	0	3261.61	447.88
		3311.75	0	3263.54	762.41
		3313.68	0	3265.47	848.308
		3315.61	0	3267.4	671.023
		3317.54	0	3269.33	712.646
		3319.47	0	3271.26	810.687
		3321.39	0	3273.18	683.082
		3323.32	0	3275.11	665.932
		3325.25	0	3277.04	692.87
		3327.18	0	3278.97	505.017
		3329.11	0	3280.9	524.958
		3331.04	0	3282.83	495.44
		3332.97	0	3284.75	374.272
		3334.89	0	3286.68	476.837
		3336.82	0	3288.61	793.987
		3338.75	0	3290.54	799.989
		3340.68	0	3292.47	393.667
		3342.61	0	3294.4	565.401
		3344.54	0	3296.32	690.386
		3346.47	0	3298.25	397.706
		3348.39	0	3300.18	716.409
		3350.32	0	3350.32	0
		3352.25	0	3352.25	0
		3354.18	0	3354.18	0
		3356.11	0	3356.11	0
		3358.04	0	3358.04	0
		3359.97	0	3359.97	0
		3361.89	0	3361.89	0
		3363.82	0	3363.82	0
		3365.75	0	3365.75	0
		3367.68	0	3367.68	0
		3369.61	0	3369.61	0
		3371.53	0	3371.53	0
		3373.46	0	3373.46	0
		3375.39	0	3375.39	0
		3377.32	0	3377.32	0
		3379.25	0	3379.25	0
		3381.18	0	3381.18	0
		3383.11	0	3383.11	0
		3385.03	0	3385.03	0
		3386.96	0	3386.96	0
		3388.89	0	3388.89	0
		3390.82	0	3390.82	0
		3392.75	0	3392.75	0
		3394.68	0	3394.68	0
		3396.61	0	3396.61	0
		3398.53	0	3398.53	0
		3400.46	0	3400.46	0
		3402.39	0	3402.39	0
		3404.32	0	3404.32	0
		3406.25	0	3406.25	0
		3408.18	0	3408.18	0
		3410.11	0	3410.11	0
		3412.03	0	3412.03	0
		3413.96	0	3413.96	0
		3415.89	0	3415.89	0
		3417.82	0	3417.82	0
		3419.75	0	3419.75	0
		3421.68	0	3421.68	0
		3423.6	0	3423.6	0
		3425.53	0	3425.53	0
		3427.46	0	3427.46	0
		3429.39	0	3429.39	0
		3431.32	0	3431.32	0
		3433.25	0	3433.25	0
		3435.18	0	3435.18	0
		3437.1	0	3437.1	0
		3439.03	0	3439.03	0
		3440.96	0	3440.96	0
		3442.89	0	3442.89	0
		3444.82	0	3444.82	0
		3446.75	0	3446.75	0
		3448.67	0	3448.67	0
		3450.6	0	3450.6	0
		3452.53	0	3452.53	0
		3454.46	0	3454.46	0
		3456.39	0	3456.39	0
		3458.32	0	3458.32	0
		3460.24	0	3460.24	0
		3462.17	0	3462.17	0
		3464.1	0	3464.1	0
		3466.03	0	3466.03	0
		3467.96	0	3467.96	0
		3469.89	0	3469.89	0
		3471.82	0	3471.82	0
		3473.74	0	3473.74	0
		3475.67	0	3475.67	0
		3477.6	0	3477.6	0
		3479.53	0	3479.53	0
		3481.46	0	3481.46	0
		3483.39	0	3483.39	0
		3485.32	0	3485.32	0
		3487.24	0	3487.24	0
		3489.17	0	3489.17	0
		3491.1	0	3491.1	0
		3493.03	0	3493.03	0
		3494.96	0	3494.96	0
		3496.89	0	3496.89	0
		3498.81	0	3498.81	0
		3500.74	0	3500.74	0
