# Supplementary material for: Catalytic oxidation of polystyrene to aromatic oxygenates over a graphitic carbon nitride catalyst
Source: Nat Commun. 2022 Aug 16;13:4809. doi: 10.1038/s41467-022-32510-x (PMC9381527; doi:10.1038/s41467-022-32510-x)
Supplement: Supplementary file 2 — Source Data [file 41467_2022_32510_MOESM2_ESM.zip › Supplementary Figure 12.xlsx]

## Sheet: Sheet1
Supplementary Figure 12
	Time	Absorbance at 245 nm	Time	Absorbance at 245 nm	Time	Absorbance at 245 nm	Time	Absorbance at 245 nm	Time	Absorbance at 245 nm	Time	Absorbance at 245 nm	Time	Absorbance at 245 nm	Time	Absorbance at 245 nm	Time	Absorbance at 245 nm	Time	Absorbance at 245 nm	Time	Absorbance at 245 nm
	min	mAU		mAU		mAU		mAU	min	mAU		mAU		mAU		mAU		mAU		mAU		mAU
		30 min reaction		1 h reaction		2 h reaction		5 h reaction		10 h reaction		solvent blank		dimer I		dimer II		trimer		1,3,5-triphenylbenzene		PS-800-O
	0.0825067	-102.408	0.0825067	-0.433683	0.0825067	-1.19518	0.08251	0.960648	0.08251	-82.3152	0.0825067	-98.8716	0.0825067	-0.0377531	0.0825067	-0.00853658	0.0825067	-0.934424	0.0825067	-0.295283	0.0825067	-2.24963
	0.08736	-102.408	0.08736	-0.434935	0.08736	-1.19523	0.08736	-0.671387	0.08736	-82.3143	0.08736	-98.8923	0.08736	-0.0377679	0.08736	-0.00854015	0.08736	-0.934539	0.08736	-0.295293	0.08736	-2.24982
	0.0922133	-102.408	0.0922133	-0.436068	0.0922133	-1.19523	0.09221	-1.71983	0.09221	-82.316	0.0922133	-98.9122	0.0922133	-0.0377921	0.0922133	-0.00854909	0.0922133	-0.934653	0.0922133	-0.295301	0.0922133	-2.24985
	0.0970667	-102.408	0.0970667	-0.437438	0.0970667	-1.19527	0.09707	-2.46668	0.09707	-82.3202	0.0970667	-98.9311	0.0970667	-0.0378219	0.0970667	-0.00855803	0.0970667	-0.934711	0.0970667	-0.295301	0.0970667	-2.24979
	0.10192	-102.408	0.10192	-0.43875	0.10192	-1.19518	0.10192	-3.05349	0.10192	-82.3268	0.10192	-98.9484	0.10192	-0.0378535	0.10192	-0.00856698	0.10192	-0.934725	0.10192	-0.295303	0.10192	-2.24955
	0.106773	-102.408	0.106773	-0.44018	0.106773	-1.19518	0.10677	-3.55214	0.10677	-82.3355	0.106773	-98.9638	0.106773	-0.0378832	0.106773	-0.00857234	0.106773	-0.934753	0.106773	-0.295297	0.106773	-2.24908
	0.111627	-102.407	0.111627	-0.441492	0.111627	-1.19514	0.11163	-3.99899	0.11163	-82.3465	0.111627	-98.977	0.111627	-0.0379056	0.111627	-0.0085777	0.111627	-0.934753	0.111627	-0.295289	0.111627	-2.24862
	0.11648	-102.407	0.11648	-0.442684	0.11648	-1.19523	0.11648	-4.41188	0.11648	-82.3589	0.11648	-98.9877	0.11648	-0.0379186	0.11648	-0.00858843	0.11648	-0.934768	0.11648	-0.295283	0.11648	-2.24818
	0.121333	-102.406	0.121333	-0.443518	0.121333	-1.19554	0.12133	-4.79835	0.12133	-82.3729	0.121333	-98.9963	0.121333	-0.0379148	0.121333	-0.00860453	0.121333	-0.934825	0.121333	-0.295283	0.121333	-2.24787
	0.126187	-102.406	0.126187	-0.444174	0.126187	-1.19585	0.12619	-5.16081	0.12619	-82.3881	0.126187	-99.0031	0.126187	-0.0379037	0.126187	-0.00862956	0.126187	-0.934882	0.126187	-0.295295	0.126187	-2.2479
	0.13104	-102.406	0.13104	-0.444591	0.13104	-1.19629	0.13104	-5.49948	0.13104	-82.4043	0.13104	-99.0083	0.13104	-0.0378888	0.13104	-0.00865996	0.13104	-0.934954	0.13104	-0.295316	0.13104	-2.24824
	0.135893	-102.405	0.135893	-0.445068	0.135893	-1.19677	0.13589	-5.81425	0.13589	-82.4213	0.135893	-99.0124	0.135893	-0.0378628	0.135893	-0.0086832	0.135893	-0.935068	0.135893	-0.295347	0.135893	-2.24886
	0.140747	-102.405	0.140747	-0.445724	0.140747	-1.19717	0.14075	-6.10483	0.14075	-82.4387	0.140747	-99.0158	0.140747	-0.0378367	0.140747	-0.00870109	0.140747	-0.935211	0.140747	-0.295377	0.140747	-2.24973
	0.1456	-102.405	0.1456	-0.446558	0.1456	-1.19739	0.1456	-6.37251	0.1456	-82.4563	0.1456	-99.0182	0.1456	-0.0378107	0.1456	-0.00871003	0.1456	-0.935397	0.1456	-0.295399	0.1456	-2.25053
	0.150453	-102.405	0.150453	-0.447452	0.150453	-1.19744	0.15045	-6.61868	0.15045	-82.4738	0.150453	-99.0198	0.150453	-0.0377884	0.150453	-0.0087136	0.150453	-0.935655	0.150453	-0.295416	0.150453	-2.25118
	0.155307	-102.404	0.155307	-0.448465	0.155307	-1.19748	0.15531	-6.84524	0.15531	-82.4908	0.155307	-99.0205	0.155307	-0.0377754	0.155307	-0.00871181	0.155307	-0.935898	0.155307	-0.29542	0.155307	-2.25162
	0.16016	-102.404	0.16016	-0.449419	0.16016	-1.19748	0.16016	-7.05445	0.16016	-82.507	0.16016	-99.0203	0.16016	-0.0377717	0.16016	-0.00872076	0.16016	-0.936155	0.16016	-0.295418	0.16016	-2.25178
	0.165013	-102.404	0.165013	-0.450194	0.165013	-1.19757	0.16501	-7.24822	0.16501	-82.5221	0.165013	-99.0192	0.165013	-0.0377828	0.165013	-0.00872791	0.165013	-0.936356	0.165013	-0.29542	0.165013	-2.25156
	0.169867	-102.404	0.169867	-0.450969	0.169867	-1.19797	0.16987	-7.42835	0.16987	-82.5361	0.169867	-99.0179	0.169867	-0.0377977	0.169867	-0.00873685	0.169867	-0.936499	0.169867	-0.295437	0.169867	-2.2511
	0.17472	-102.404	0.17472	-0.451684	0.17472	-1.19845	0.17472	-7.59631	0.17472	-82.5486	0.17472	-99.0166	0.17472	-0.0378181	0.17472	-0.008744	0.17472	-0.936556	0.17472	-0.295466	0.17472	-2.25038
	0.179573	-102.404	0.179573	-0.452399	0.179573	-1.19907	0.17957	-7.75361	0.17957	-82.5595	0.179573	-99.0158	0.179573	-0.0378367	0.179573	-0.00874579	0.179573	-0.936584	0.179573	-0.295508	0.179573	-2.24945
	0.184427	-102.405	0.184427	-0.453293	0.184427	-1.1996	0.18443	-7.90137	0.18443	-82.569	0.184427	-99.0155	0.184427	-0.0378442	0.184427	-0.00874579	0.184427	-0.936627	0.184427	-0.29556	0.184427	-2.2483
	0.18928	-102.405	0.18928	-0.454187	0.18928	-1.19991	0.18928	-8.04061	0.18928	-82.5767	0.18928	-99.0157	0.18928	-0.0378442	0.18928	-0.008744	0.18928	-0.936699	0.18928	-0.295608	0.18928	-2.24694
	0.194133	-102.405	0.194133	-0.45532	0.194133	-1.2	0.19413	-8.17245	0.19413	-82.5833	0.194133	-99.0158	0.194133	-0.0378293	0.194133	-0.00874758	0.194133	-0.936813	0.194133	-0.29565	0.194133	-2.24542
	0.198987	-102.405	0.198987	-0.45675	0.198987	-1.19991	0.19899	-8.29762	0.19899	-82.5888	0.198987	-99.0155	0.198987	-0.0378033	0.198987	-0.00874937	0.198987	-0.936956	0.198987	-0.295679	0.198987	-2.24375
	0.20384	-102.405	0.20384	-0.45836	0.20384	-1.1996	0.20384	-8.41683	0.20384	-82.5936	0.20384	-99.0146	0.20384	-0.0377754	0.20384	-0.00876009	0.20384	-0.937128	0.20384	-0.295698	0.20384	-2.24204
	0.208693	-102.404	0.208693	-0.460207	0.208693	-1.19925	0.20869	-8.53068	0.20869	-82.5979	0.208693	-99.0126	0.208693	-0.0377493	0.208693	-0.00877976	0.208693	-0.937285	0.208693	-0.295709	0.208693	-2.24034
	0.213547	-102.403	0.213547	-0.462115	0.213547	-1.19889	0.21355	-8.63951	0.21355	-82.6021	0.213547	-99.0099	0.213547	-0.0377289	0.213547	-0.00879765	0.213547	-0.9374	0.213547	-0.295713	0.213547	-2.23885
	0.2184	-102.403	0.2184	-0.464022	0.2184	-1.19854	0.2184	-8.74358	0.2184	-82.6064	0.2184	-99.0063	0.2184	-0.0377252	0.2184	-0.0088191	0.2184	-0.937471	0.2184	-0.295727	0.2184	-2.23767
	0.223253	-102.402	0.223253	-0.46581	0.223253	-1.19827	0.22325	-8.84336	0.22325	-82.6106	0.223253	-99.0026	0.223253	-0.0377252	0.223253	-0.00884056	0.223253	-0.937471	0.223253	-0.295744	0.223253	-2.23699
	0.228107	-102.401	0.228107	-0.4673	0.228107	-1.19814	0.22811	-8.93891	0.22811	-82.6148	0.228107	-98.9985	0.228107	-0.0377326	0.228107	-0.00885308	0.228107	-0.937443	0.228107	-0.295775	0.228107	-2.23687
	0.23296	-102.401	0.23296	-0.468552	0.23296	-1.19797	0.23296	-9.03034	0.23296	-82.6185	0.23296	-98.9945	0.23296	-0.0377419	0.23296	-0.00886023	0.23296	-0.937386	0.23296	-0.295813	0.23296	-2.23727
	0.237813	-102.401	0.237813	-0.469446	0.237813	-1.19779	0.23781	-9.11802	0.23781	-82.6217	0.237813	-98.9903	0.237813	-0.0377438	0.237813	-0.00885844	0.237813	-0.9373	0.237813	-0.295861	0.237813	-2.23804
	0.242667	-102.401	0.242667	-0.47034	0.242667	-1.19766	0.24267	-9.20194	0.24267	-82.6243	0.242667	-98.9858	0.242667	-0.0377419	0.242667	-0.00884235	0.242667	-0.937185	0.242667	-0.295909	0.242667	-2.23916
	0.24752	-102.401	0.24752	-0.471115	0.24752	-1.19761	0.24752	-9.28223	0.24752	-82.6265	0.24752	-98.9807	0.24752	-0.0377289	0.24752	-0.00881553	0.24752	-0.937085	0.24752	-0.295957	0.24752	-2.2404
	0.252373	-102.401	0.252373	-0.472009	0.252373	-1.19766	0.25237	-9.35894	0.25237	-82.6282	0.252373	-98.9743	0.252373	-0.037714	0.252373	-0.00878513	0.252373	-0.937028	0.252373	-0.295997	0.252373	-2.24164
	0.257227	-102.4	0.257227	-0.472963	0.257227	-1.19779	0.25723	-9.43232	0.25723	-82.63	0.257227	-98.9665	0.257227	-0.0376991	0.257227	-0.00875831	0.257227	-0.936999	0.257227	-0.296024	0.257227	-2.24272
	0.26208	-102.4	0.26208	-0.473857	0.26208	-1.1981	0.26208	-9.50235	0.26208	-82.6316	0.26208	-98.9568	0.26208	-0.0376917	0.26208	-0.00874221	0.26208	-0.936985	0.26208	-0.296049	0.26208	-2.24372
	0.266933	-102.4	0.266933	-0.474453	0.266933	-1.19836	0.26693	-9.56923	0.26693	-82.6336	0.266933	-98.9454	0.266933	-0.037688	0.266933	-0.00874043	0.266933	-0.936913	0.266933	-0.296064	0.266933	-2.24446
	0.271787	-102.399	0.271787	-0.474811	0.271787	-1.19858	0.27179	-9.63312	0.27179	-82.6358	0.271787	-98.9323	0.271787	-0.037688	0.271787	-0.00875115	0.271787	-0.936799	0.271787	-0.296076	0.271787	-2.24502
	0.27664	-102.4	0.27664	-0.474751	0.27664	-1.19858	0.27664	-9.69416	0.27664	-82.6378	0.27664	-98.9182	0.27664	-0.0376898	0.27664	-0.0087744	0.27664	-0.936599	0.27664	-0.296084	0.27664	-2.24545
	0.281493	-102.4	0.281493	-0.474215	0.281493	-1.19836	0.28149	-9.75245	0.28149	-82.6399	0.281493	-98.9036	0.281493	-0.0376898	0.281493	-0.00880122	0.281493	-0.936298	0.281493	-0.296087	0.281493	-2.24582
	0.286347	-102.401	0.286347	-0.473261	0.286347	-1.19797	0.28635	-9.80818	0.28635	-82.6421	0.286347	-98.8894	0.286347	-0.0376917	0.286347	-0.00882983	0.286347	-0.935941	0.286347	-0.29608	0.286347	-2.2461
	0.2912	-102.401	0.2912	-0.472069	0.2912	-1.19748	0.2912	-9.86135	0.2912	-82.6444	0.2912	-98.8764	0.2912	-0.0376935	0.2912	-0.00885129	0.2912	-0.935526	0.2912	-0.296072	0.2912	-2.24635
	0.296053	-102.402	0.296053	-0.470579	0.296053	-1.19708	0.29605	-9.91195	0.29605	-82.6469	0.296053	-98.8654	0.296053	-0.0376954	0.296053	-0.00887096	0.296053	-0.935111	0.296053	-0.296059	0.296053	-2.24663
	0.300907	-102.402	0.300907	-0.469029	0.300907	-1.19673	0.30091	-9.96023	0.30091	-82.6496	0.300907	-98.8568	0.300907	-0.0376935	0.300907	-0.0088799	0.300907	-0.934668	0.300907	-0.296045	0.300907	-2.24694
	0.30576	-102.403	0.30576	-0.46742	0.30576	-1.19655	0.30576	-10.0062	0.30576	-82.6526	0.30576	-98.8513	0.30576	-0.037688	0.30576	-0.0088799	0.30576	-0.934238	0.30576	-0.296024	0.30576	-2.24728
	0.310613	-102.403	0.310613	-0.465751	0.310613	-1.19638	0.31061	-10.0498	0.31061	-82.6555	0.310613	-98.8485	0.310613	-0.0376768	0.310613	-0.00887454	0.310613	-0.933809	0.310613	-0.296011	0.310613	-2.24768
	0.315467	-102.404	0.315467	-0.464022	0.315467	-1.19629	0.31547	-10.0913	0.31547	-82.6582	0.315467	-98.848	0.315467	-0.0376675	0.315467	-0.00886738	0.315467	-0.933423	0.315467	-0.295988	0.315467	-2.24827
	0.32032	-102.405	0.32032	-0.462174	0.32032	-1.19629	0.32032	-10.1306	0.32032	-82.6606	0.32032	-98.8492	0.32032	-0.0376545	0.32032	-0.00885665	0.32032	-0.933123	0.32032	-0.295961	0.32032	-2.2488
	0.325173	-102.407	0.325173	-0.459969	0.325173	-1.19655	0.32517	-10.1676	0.32517	-82.6625	0.325173	-98.8514	0.325173	-0.0376526	0.325173	-0.00884771	0.325173	-0.932908	0.325173	-0.295928	0.325173	-2.24933
	0.330027	-102.408	0.330027	-0.457227	0.330027	-1.19704	0.33003	-10.2029	0.33003	-82.6641	0.330027	-98.8536	0.330027	-0.0376601	0.330027	-0.00883698	0.330027	-0.932851	0.330027	-0.295886	0.330027	-2.24967
	0.33488	-102.408	0.33488	-0.453949	0.33488	-1.19783	0.33488	-10.2361	0.33488	-82.6656	0.33488	-98.8549	0.33488	-0.0376824	0.33488	-0.00882447	0.33488	-0.932951	0.33488	-0.295834	0.33488	-2.24979
	0.339733	-102.408	0.339733	-0.450075	0.339733	-1.19876	0.33973	-10.2677	0.33973	-82.6668	0.339733	-98.8548	0.339733	-0.037714	0.339733	-0.00881553	0.339733	-0.933166	0.339733	-0.295773	0.339733	-2.2496
	0.344587	-102.408	0.344587	-0.445783	0.344587	-1.19986	0.34459	-10.2975	0.34459	-82.668	0.344587	-98.853	0.344587	-0.0377512	0.344587	-0.00880659	0.344587	-0.933466	0.344587	-0.295706	0.344587	-2.24927
	0.34944	-102.407	0.34944	-0.441492	0.34944	-1.20061	0.34944	-10.3254	0.34944	-82.6691	0.34944	-98.8494	0.34944	-0.0377828	0.34944	-0.0088048	0.34944	-0.933852	0.34944	-0.295635	0.34944	-2.24865
	0.354293	-102.406	0.354293	-0.437379	0.354293	-1.20106	0.35429	-10.3511	0.35429	-82.6701	0.354293	-98.8441	0.354293	-0.037807	0.354293	-0.00881016	0.354293	-0.934281	0.354293	-0.295562	0.354293	-2.24802
	0.359147	-102.406	0.359147	-0.433803	0.359147	-1.20101	0.35915	-10.3747	0.35915	-82.671	0.359147	-98.8375	0.359147	-0.0378237	0.359147	-0.00882089	0.359147	-0.934782	0.359147	-0.295493	0.359147	-2.24747
	0.364	-102.405	0.364	-0.430822	0.364	-1.2007	0.364	-10.3959	0.364	-82.6719	0.364	-98.8302	0.364	-0.0378367	0.364	-0.00884056	0.364	-0.935283	0.364	-0.295439	0.364	-2.24713
	0.368853	-102.405	0.368853	-0.428438	0.368853	-1.20039	0.36885	-10.4148	0.36885	-82.6729	0.368853	-98.8227	0.368853	-0.0378405	0.368853	-0.00886023	0.368853	-0.935812	0.368853	-0.295408	0.368853	-2.24697
	0.373707	-102.404	0.373707	-0.42665	0.373707	-1.20031	0.37371	-10.4315	0.37371	-82.674	0.373707	-98.8152	0.373707	-0.037846	0.373707	-0.00888169	0.373707	-0.936356	0.373707	-0.295397	0.373707	-2.247
	0.37856	-102.404	0.37856	-0.425041	0.37856	-1.20039	0.37856	-10.4461	0.37856	-82.6749	0.37856	-98.8081	0.37856	-0.0378423	0.37856	-0.00889778	0.37856	-0.936899	0.37856	-0.295406	0.37856	-2.24707
	0.383413	-102.404	0.383413	-0.423491	0.383413	-1.20075	0.38341	-10.4586	0.38341	-82.676	0.383413	-98.8013	0.383413	-0.0378367	0.383413	-0.00891387	0.383413	-0.937357	0.383413	-0.295427	0.383413	-2.24716
	0.388267	-102.404	0.388267	-0.421584	0.388267	-1.20123	0.38827	-10.4688	0.38827	-82.6768	0.388267	-98.7949	0.388267	-0.0378219	0.388267	-0.00892639	0.388267	-0.937772	0.388267	-0.295445	0.388267	-2.24722
	0.39312	-102.403	0.39312	-0.419438	0.39312	-1.20167	0.39312	-10.4769	0.39312	-82.6776	0.39312	-98.7884	0.39312	-0.0378126	0.39312	-0.00893712	0.39312	-0.938058	0.39312	-0.29545	0.39312	-2.24719
	0.397973	-102.402	0.397973	-0.416994	0.397973	-1.20189	0.39797	-10.4824	0.39797	-82.6783	0.397973	-98.7818	0.397973	-0.0377958	0.397973	-0.00894606	0.397973	-0.938258	0.397973	-0.295437	0.397973	-2.24707
	0.402827	-102.402	0.402827	-0.414371	0.402827	-1.20189	0.40283	-10.4856	0.40283	-82.6789	0.402827	-98.7748	0.402827	-0.0377884	0.402827	-0.00895143	0.402827	-0.938387	0.402827	-0.295412	0.402827	-2.24691
	0.40768	-102.402	0.40768	-0.411689	0.40768	-1.20172	0.40768	-10.4859	0.40768	-82.6792	0.40768	-98.767	0.40768	-0.0377921	0.40768	-0.00895143	0.40768	-0.938516	0.40768	-0.295387	0.40768	-2.24666
	0.412533	-102.401	0.412533	-0.409245	0.412533	-1.20123	0.41253	-10.4833	0.41253	-82.6792	0.412533	-98.7585	0.412533	-0.0378033	0.412533	-0.00894785	0.412533	-0.938644	0.412533	-0.295372	0.412533	-2.24638
	0.417387	-102.401	0.417387	-0.407159	0.417387	-1.20053	0.41739	-10.4778	0.41739	-82.6786	0.417387	-98.7491	0.417387	-0.0378256	0.417387	-0.00893891	0.417387	-0.938773	0.417387	-0.295364	0.417387	-2.24589
	0.42224	-102.4	0.42224	-0.405669	0.42224	-1.19964	0.42224	-10.469	0.42224	-82.6775	0.42224	-98.7388	0.42224	-0.0378498	0.42224	-0.00892818	0.42224	-0.938945	0.42224	-0.29537	0.42224	-2.2452
	0.427093	-102.399	0.427093	-0.404954	0.427093	-1.19872	0.42709	-10.4566	0.42709	-82.6762	0.427093	-98.7276	0.427093	-0.0378665	0.427093	-0.00891209	0.427093	-0.939131	0.427093	-0.295372	0.427093	-2.24421
	0.431947	-102.398	0.431947	-0.404775	0.431947	-1.19783	0.43195	-10.4402	0.43195	-82.6748	0.431947	-98.7157	0.431947	-0.0378758	0.431947	-0.00889778	0.431947	-0.93926	0.431947	-0.295362	0.431947	-2.24304
	0.4368	-102.397	0.4368	-0.405014	0.4368	-1.19713	0.4368	-10.4197	0.4368	-82.6736	0.4368	-98.703	0.4368	-0.0378702	0.4368	-0.00888169	0.4368	-0.939331	0.4368	-0.295324	0.4368	-2.24179
	0.441653	-102.396	0.441653	-0.40561	0.441653	-1.19668	0.44165	-10.3945	0.44165	-82.6732	0.441653	-98.6895	0.441653	-0.0378516	0.441653	-0.00887275	0.441653	-0.939374	0.441653	-0.295264	0.441653	-2.24062
	0.446507	-102.395	0.446507	-0.406086	0.446507	-1.19664	0.44651	-10.3647	0.44651	-82.6736	0.446507	-98.6751	0.446507	-0.0378274	0.446507	-0.00886738	0.446507	-0.939331	0.446507	-0.295182	0.446507	-2.23969
	0.45136	-102.394	0.45136	-0.406623	0.45136	-1.19686	0.45136	-10.3301	0.45136	-82.6746	0.45136	-98.6597	0.45136	-0.0378033	0.45136	-0.00887811	0.45136	-0.939274	0.45136	-0.295088	0.45136	-2.23922
	0.456213	-102.394	0.456213	-0.406921	0.456213	-1.19717	0.45621	-10.2908	0.45621	-82.6763	0.456213	-98.6434	0.456213	-0.0377903	0.456213	-0.00889778	0.456213	-0.939231	0.456213	-0.294992	0.456213	-2.2391
	0.461067	-102.394	0.461067	-0.40704	0.461067	-1.19752	0.46107	-10.2465	0.46107	-82.6779	0.461067	-98.626	0.461067	-0.0377921	0.461067	-0.00892818	0.461067	-0.939217	0.461067	-0.2949	0.461067	-2.23935
	0.46592	-102.394	0.46592	-0.407338	0.46592	-1.19792	0.46592	-10.197	0.46592	-82.6793	0.46592	-98.6079	0.46592	-0.0378144	0.46592	-0.008955	0.46592	-0.939245	0.46592	-0.294815	0.46592	-2.23991
	0.470773	-102.395	0.470773	-0.407755	0.470773	-1.1981	0.47077	-10.1423	0.47077	-82.6806	0.470773	-98.5892	0.470773	-0.0378442	0.470773	-0.00897646	0.470773	-0.939331	0.470773	-0.294738	0.470773	-2.24056
	0.475627	-102.396	0.475627	-0.408471	0.475627	-1.19814	0.47563	-10.0821	0.47563	-82.6811	0.475627	-98.5707	0.475627	-0.0378758	0.475627	-0.00898004	0.475627	-0.939474	0.475627	-0.294658	0.475627	-2.24121
	0.48048	-102.397	0.48048	-0.409245	0.48048	-1.19792	0.48048	-10.0162	0.48048	-82.6817	0.48048	-98.5528	0.48048	-0.0379056	0.48048	-0.00896573	0.48048	-0.939631	0.48048	-0.294581	0.48048	-2.24189
	0.485333	-102.398	0.485333	-0.410318	0.485333	-1.19761	0.48533	-9.94462	0.48533	-82.6818	0.485333	-98.5363	0.485333	-0.0379241	0.485333	-0.00892997	0.485333	-0.939746	0.485333	-0.294508	0.485333	-2.24245
	0.490187	-102.4	0.490187	-0.411391	0.490187	-1.19717	0.49019	-9.86737	0.49019	-82.6821	0.490187	-98.5215	0.490187	-0.0379372	0.490187	-0.00888169	0.490187	-0.939817	0.490187	-0.294437	0.490187	-2.24297
	0.49504	-102.401	0.49504	-0.412822	0.49504	-1.19668	0.49504	-9.78446	0.49504	-82.6827	0.49504	-98.509	0.49504	-0.0379372	0.49504	-0.00882983	0.49504	-0.939846	0.49504	-0.294368	0.49504	-2.24347
	0.499893	-102.403	0.499893	-0.414133	0.499893	-1.19638	0.49989	-9.69625	0.49989	-82.6834	0.499893	-98.4986	0.499893	-0.037939	0.499893	-0.0087887	0.499893	-0.939817	0.499893	-0.294303	0.499893	-2.24394
	0.504747	-102.405	0.504747	-0.415504	0.504747	-1.19624	0.50475	-9.60267	0.50475	-82.6845	0.504747	-98.4901	0.504747	-0.0379372	0.504747	-0.00876546	0.504747	-0.93976	0.504747	-0.294245	0.504747	-2.24443
	0.5096	-102.406	0.5096	-0.416875	0.5096	-1.19646	0.5096	-9.5039	0.5096	-82.6853	0.5096	-98.483	0.5096	-0.0379372	0.5096	-0.00876725	0.5096	-0.939746	0.5096	-0.29418	0.5096	-2.24499
	0.514453	-102.408	0.514453	-0.418007	0.514453	-1.19691	0.51445	-9.40043	0.51445	-82.686	0.514453	-98.4765	0.514453	-0.0379446	0.514453	-0.0087887	0.514453	-0.939746	0.514453	-0.294109	0.514453	-2.24555
	0.519307	-102.409	0.519307	-0.418961	0.519307	-1.19748	0.51931	-9.29224	0.51931	-82.6864	0.519307	-98.4699	0.519307	-0.037952	0.519307	-0.00882447	0.519307	-0.939803	0.519307	-0.294032	0.519307	-2.24613
	0.52416	-102.41	0.52416	-0.419557	0.52416	-1.19801	0.52416	-9.18001	0.52416	-82.6866	0.52416	-98.4627	0.52416	-0.0379632	0.52416	-0.00886202	0.52416	-0.939932	0.52416	-0.293952	0.52416	-2.24672
	0.529013	-102.411	0.529013	-0.419736	0.529013	-1.19845	0.52901	-9.06408	0.52901	-82.6865	0.529013	-98.4544	0.529013	-0.0379725	0.529013	-0.00888526	0.529013	-0.940132	0.529013	-0.293879	0.529013	-2.24722
	0.533867	-102.413	0.533867	-0.419438	0.533867	-1.19867	0.53387	-8.94511	0.53387	-82.6864	0.533867	-98.4447	0.533867	-0.0379837	0.533867	-0.00888526	0.533867	-0.94039	0.533867	-0.293817	0.533867	-2.24768
	0.53872	-102.414	0.53872	-0.418484	0.53872	-1.1988	0.53872	-8.82381	0.53872	-82.6863	0.53872	-98.4336	0.53872	-0.0379948	0.53872	-0.00885487	0.53872	-0.940719	0.53872	-0.293777	0.53872	-2.24808
	0.543573	-102.414	0.543573	-0.417233	0.543573	-1.19894	0.54357	-8.70097	0.54357	-82.6864	0.543573	-98.4212	0.543573	-0.0380023	0.543573	-0.00879765	0.543573	-0.941148	0.543573	-0.293752	0.543573	-2.24855
	0.548427	-102.415	0.548427	-0.415564	0.548427	-1.19925	0.54843	-8.57723	0.54843	-82.6863	0.548427	-98.4074	0.548427	-0.0380023	0.548427	-0.00872433	0.548427	-0.94162	0.548427	-0.293733	0.548427	-2.24905
	0.55328	-102.415	0.55328	-0.413597	0.55328	-1.19978	0.55328	-8.45301	0.55328	-82.6865	0.55328	-98.3925	0.55328	-0.0379967	0.55328	-0.00864923	0.55328	-0.942135	0.55328	-0.29371	0.55328	-2.24967
	0.558133	-102.414	0.558133	-0.411391	0.558133	-1.20057	0.55813	-8.32897	0.55813	-82.6866	0.558133	-98.3766	0.558133	-0.037993	0.558133	-0.00858486	0.558133	-0.942621	0.558133	-0.293675	0.558133	-2.25047
	0.562987	-102.414	0.562987	-0.409007	0.562987	-1.2015	0.56299	-8.20547	0.56299	-82.6866	0.562987	-98.3597	0.562987	-0.0379911	0.562987	-0.00854194	0.562987	-0.943079	0.562987	-0.293616	0.562987	-2.25134
	0.56784	-102.413	0.56784	-0.406265	0.56784	-1.20251	0.56784	-8.08293	0.56784	-82.6866	0.56784	-98.3421	0.56784	-0.037993	0.56784	-0.00852585	0.56784	-0.943465	0.56784	-0.293547	0.56784	-2.25208
	0.572693	-102.412	0.572693	-0.403285	0.572693	-1.20357	0.57269	-7.96205	0.57269	-82.6867	0.572693	-98.3242	0.572693	-0.038006	0.572693	-0.00853121	0.572693	-0.943794	0.572693	-0.29347	0.572693	-2.25271
	0.577547	-102.411	0.577547	-0.399768	0.577547	-1.20459	0.57755	-7.84314	0.57755	-82.6869	0.577547	-98.3065	0.577547	-0.0380246	0.577547	-0.00854909	0.577547	-0.944095	0.577547	-0.293401	0.577547	-2.25292
	0.5824	-102.409	0.5824	-0.395834	0.5824	-1.2056	0.5824	-7.72685	0.5824	-82.6872	0.5824	-98.29	0.5824	-0.0380487	0.5824	-0.00858128	0.5824	-0.944366	0.5824	-0.293347	0.5824	-2.25271
	0.587253	-102.408	0.587253	-0.391483	0.587253	-1.20653	0.58725	-7.61348	0.58725	-82.6875	0.587253	-98.2753	0.587253	-0.0380655	0.587253	-0.00861347	0.587253	-0.944653	0.587253	-0.293303	0.587253	-2.25205
	0.592107	-102.407	0.592107	-0.386655	0.592107	-1.2075	0.59211	-7.50345	0.59211	-82.688	0.592107	-98.2633	0.592107	-0.0380711	0.592107	-0.00864387	0.592107	-0.944967	0.592107	-0.293267	0.592107	-2.25106
	0.59696	-102.405	0.59696	-0.381649	0.59696	-1.2083	0.59696	-7.397	0.59696	-82.6884	0.59696	-98.2544	0.59696	-0.0380599	0.59696	-0.00867605	0.59696	-0.945268	0.59696	-0.293234	0.59696	-2.24988
	0.601813	-102.403	0.601813	-0.376523	0.601813	-1.20891	0.60181	-7.29412	0.60181	-82.6888	0.601813	-98.2487	0.601813	-0.0380376	0.601813	-0.00870287	0.601813	-0.945568	0.601813	-0.293184	0.601813	-2.24862
	0.606667	-102.4	0.606667	-0.371635	0.606667	-1.20931	0.60667	-7.19506	0.60667	-82.6891	0.606667	-98.2456	0.606667	-0.0380116	0.606667	-0.00872612	0.606667	-0.945883	0.606667	-0.293119	0.606667	-2.24756
	0.61152	-102.397	0.61152	-0.367105	0.61152	-1.20953	0.61152	-7.09975	0.61152	-82.6893	0.61152	-98.2444	0.61152	-0.0379911	0.61152	-0.00874758	0.61152	-0.946269	0.61152	-0.293038	0.61152	-2.24666
	0.616373	-102.393	0.616373	-0.36329	0.616373	-1.20949	0.61637	-7.00837	0.61637	-82.6891	0.616373	-98.2442	0.616373	-0.0379855	0.616373	-0.00876904	0.616373	-0.94667	0.616373	-0.292937	0.616373	-2.24607
	0.621227	-102.39	0.621227	-0.360489	0.621227	-1.20936	0.62123	-6.9207	0.62123	-82.6883	0.621227	-98.2442	0.621227	-0.0380004	0.621227	-0.00879049	0.621227	-0.947127	0.621227	-0.292821	0.621227	-2.2457
	0.62608	-102.386	0.62608	-0.358939	0.62608	-1.20896	0.62608	-6.83677	0.62608	-82.6867	0.62608	-98.2438	0.62608	-0.0380339	0.62608	-0.00881195	0.62608	-0.947556	0.62608	-0.292699	0.62608	-2.24558
	0.630933	-102.383	0.630933	-0.358939	0.630933	-1.20843	0.63093	-6.75654	0.63093	-82.6844	0.630933	-98.2423	0.630933	-0.0380748	0.630933	-0.0088352	0.630933	-0.947914	0.630933	-0.292572	0.630933	-2.24564
	0.635787	-102.381	0.635787	-0.36037	0.635787	-1.20755	0.63579	-6.68001	0.63579	-82.6816	0.635787	-98.24	0.635787	-0.0381176	0.635787	-0.00885844	0.635787	-0.948143	0.635787	-0.292449	0.635787	-2.24573
	0.64064	-102.38	0.64064	-0.363052	0.64064	-1.20631	0.64064	-6.60723	0.64064	-82.6788	0.64064	-98.2365	0.64064	-0.0381492	0.64064	-0.0088799	0.64064	-0.948172	0.64064	-0.292336	0.64064	-2.24579
	0.645493	-102.38	0.645493	-0.36639	0.645493	-1.20472	0.64549	-6.53809	0.64549	-82.6765	0.645493	-98.2322	0.645493	-0.0381659	0.645493	-0.00890493	0.645493	-0.948057	0.645493	-0.292236	0.645493	-2.24579
	0.650347	-102.38	0.650347	-0.370204	0.650347	-1.20269	0.65035	-6.47277	0.65035	-82.6753	0.650347	-98.2269	0.650347	-0.0381622	0.650347	-0.00892282	0.650347	-0.947814	0.650347	-0.292148	0.650347	-2.24573
	0.6552	-102.381	0.6552	-0.3739	0.6552	-1.20044	0.6552	-6.41084	0.6552	-82.6752	0.6552	-98.2207	0.6552	-0.0381473	0.6552	-0.00893891	0.6552	-0.947499	0.6552	-0.292075	0.6552	-2.24561
	0.660053	-102.383	0.660053	-0.377417	0.660053	-1.19819	0.66005	-6.35231	0.66005	-82.676	0.660053	-98.2135	0.660053	-0.0381194	0.660053	-0.00895143	0.660053	-0.947213	0.660053	-0.29201	0.660053	-2.24558
	0.664907	-102.385	0.664907	-0.380516	0.664907	-1.19589	0.66491	-6.29681	0.66491	-82.6775	0.664907	-98.2053	0.664907	-0.0380897	0.664907	-0.008955	0.664907	-0.947013	0.664907	-0.291939	0.664907	-2.24555
	0.66976	-102.388	0.66976	-0.383258	0.66976	-1.19377	0.66976	-6.2443	0.66976	-82.6792	0.66976	-98.196	0.66976	-0.0380636	0.66976	-0.008955	0.66976	-0.946956	0.66976	-0.291862	0.66976	-2.24561
	0.674613	-102.391	0.674613	-0.385582	0.674613	-1.19187	0.67461	-6.19453	0.67461	-82.6808	0.674613	-98.1858	0.674613	-0.0380432	0.674613	-0.00894427	0.674613	-0.947084	0.674613	-0.29177	0.674613	-2.24573
	0.679467	-102.394	0.679467	-0.387669	0.679467	-1.19028	0.67947	-6.14733	0.67947	-82.6821	0.679467	-98.1748	0.679467	-0.038032	0.679467	-0.00893712	0.679467	-0.947356	0.679467	-0.291651	0.679467	-2.24585
	0.68432	-102.396	0.68432	-0.389636	0.68432	-1.18896	0.68432	-6.10298	0.68432	-82.6829	0.68432	-98.1629	0.68432	-0.0380301	0.68432	-0.00893712	0.68432	-0.9477	0.68432	-0.291503	0.68432	-2.24598
	0.689173	-102.398	0.689173	-0.391424	0.689173	-1.18785	0.68917	-6.0612	0.68917	-82.6832	0.689173	-98.1503	0.689173	-0.0380357	0.689173	-0.00894248	0.689173	-0.948086	0.689173	-0.291323	0.689173	-2.24592
	0.694027	-102.4	0.694027	-0.393152	0.694027	-1.18697	0.69403	-6.02198	0.69403	-82.6834	0.694027	-98.137	0.694027	-0.0380469	0.694027	-0.00896215	0.694027	-0.9484	0.694027	-0.291119	0.694027	-2.24582
	0.69888	-102.401	0.69888	-0.394762	0.69888	-1.1864	0.69888	-5.9852	0.69888	-82.6833	0.69888	-98.1232	0.69888	-0.0380562	0.69888	-0.0089854	0.69888	-0.948558	0.69888	-0.290891	0.69888	-2.2457
	0.703733	-102.402	0.703733	-0.396132	0.703733	-1.18622	0.70373	-5.95081	0.70373	-82.6834	0.703733	-98.1088	0.703733	-0.0380599	0.703733	-0.00900865	0.703733	-0.948515	0.703733	-0.290655	0.703733	-2.24558
	0.708587	-102.402	0.708587	-0.397444	0.708587	-1.18626	0.70859	-5.9185	0.70859	-82.6837	0.708587	-98.0938	0.708587	-0.0380543	0.708587	-0.00902295	0.708587	-0.9483	0.708587	-0.290427	0.708587	-2.24552
	0.71344	-102.403	0.71344	-0.398517	0.71344	-1.18666	0.71344	-5.88846	0.71344	-82.6842	0.71344	-98.0783	0.71344	-0.0380469	0.71344	-0.00902832	0.71344	-0.947928	0.71344	-0.290223	0.71344	-2.2457
	0.718293	-102.404	0.718293	-0.39947	0.718293	-1.18746	0.71829	-5.86051	0.71829	-82.6847	0.718293	-98.062	0.718293	-0.0380394	0.718293	-0.00902832	0.718293	-0.947528	0.718293	-0.290049	0.718293	-2.24604
	0.723147	-102.406	0.723147	-0.400364	0.723147	-1.18852	0.72315	-5.83482	0.72315	-82.6849	0.723147	-98.0455	0.723147	-0.038032	0.723147	-0.00902653	0.723147	-0.947113	0.723147	-0.289909	0.723147	-2.24654
	0.728	-102.407	0.728	-0.401378	0.728	-1.18997	0.728	-5.81133	0.728	-82.6847	0.728	-98.0285	0.728	-0.0380357	0.728	-0.00903189	0.728	-0.946813	0.728	-0.289809	0.728	-2.24716
	0.732853	-102.409	0.732853	-0.402391	0.732853	-1.1917	0.73285	-5.78994	0.73285	-82.6838	0.732853	-98.0113	0.732853	-0.0380432	0.732853	-0.00904441	0.732853	-0.946627	0.732853	-0.289734	0.732853	-2.24784
	0.737707	-102.411	0.737707	-0.403583	0.737707	-1.19373	0.73771	-5.77044	0.73771	-82.6822	0.737707	-97.9937	0.737707	-0.038058	0.737707	-0.00906229	0.737707	-0.94667	0.737707	-0.289684	0.737707	-2.24858
	0.74256	-102.412	0.74256	-0.404596	0.74256	-1.1958	0.74256	-5.75262	0.74256	-82.6801	0.74256	-97.9759	0.74256	-0.0380729	0.74256	-0.00908196	0.74256	-0.946856	0.74256	-0.289651	0.74256	-2.24923
	0.747413	-102.414	0.747413	-0.40549	0.747413	-1.19779	0.74741	-5.73605	0.74741	-82.6779	0.747413	-97.9576	0.747413	-0.0380859	0.747413	-0.00909448	0.747413	-0.947227	0.747413	-0.289628	0.747413	-2.24982
	0.752267	-102.416	0.752267	-0.406027	0.752267	-1.19964	0.75227	-5.72032	0.75227	-82.6759	0.752267	-97.9388	0.752267	-0.0380934	0.752267	-0.00909984	0.752267	-0.947742	0.752267	-0.289615	0.752267	-2.25016
	0.75712	-102.417	0.75712	-0.406027	0.75712	-1.20119	0.75712	-5.70536	0.75712	-82.6741	0.75712	-97.9195	0.75712	-0.0381027	0.75712	-0.00909448	0.75712	-0.948358	0.75712	-0.289607	0.75712	-2.25029
	0.761973	-102.418	0.761973	-0.405371	0.761973	-1.20238	0.76197	-5.69069	0.76197	-82.6729	0.761973	-97.8997	0.761973	-0.0381138	0.761973	-0.00908017	0.761973	-0.949073	0.761973	-0.289598	0.761973	-2.25013
	0.766827	-102.418	0.766827	-0.404298	0.766827	-1.20322	0.76683	-5.67627	0.76683	-82.6724	0.766827	-97.8794	0.766827	-0.0381306	0.766827	-0.0090605	0.766827	-0.949845	0.766827	-0.289594	0.766827	-2.24967
	0.77168	-102.417	0.77168	-0.402808	0.77168	-1.20375	0.77168	-5.66185	0.77168	-82.6719	0.77168	-97.8588	0.77168	-0.0381566	0.77168	-0.00903189	0.77168	-0.950646	0.77168	-0.289586	0.77168	-2.24914
	0.776533	-102.415	0.776533	-0.400722	0.776533	-1.20415	0.77653	-5.64748	0.77653	-82.6717	0.776533	-97.8379	0.776533	-0.0381901	0.776533	-0.00899613	0.776533	-0.951447	0.776533	-0.289575	0.776533	-2.24858
	0.781387	-102.413	0.781387	-0.398397	0.781387	-1.20454	0.78139	-5.63318	0.78139	-82.6711	0.781387	-97.817	0.781387	-0.0382291	0.781387	-0.00894606	0.781387	-0.952249	0.781387	-0.289563	0.781387	-2.24808
	0.78624	-102.411	0.78624	-0.395894	0.78624	-1.20516	0.78624	-5.61899	0.78624	-82.6702	0.78624	-97.796	0.78624	-0.0382607	0.78624	-0.00887632	0.78624	-0.952992	0.78624	-0.289546	0.78624	-2.24784
	0.791093	-102.409	0.791093	-0.393152	0.791093	-1.20604	0.79109	-5.60492	0.79109	-82.6688	0.791093	-97.775	0.791093	-0.0382886	0.791093	-0.00879407	0.791093	-0.95365	0.791093	-0.289529	0.791093	-2.24772
	0.795947	-102.407	0.795947	-0.39047	0.795947	-1.20741	0.79595	-5.59109	0.79595	-82.6672	0.795947	-97.7539	0.795947	-0.038311	0.795947	-0.00870109	0.795947	-0.954208	0.795947	-0.289511	0.795947	-2.24768
	0.8008	-102.405	0.8008	-0.387728	0.8008	-1.20914	0.8008	-5.57768	0.8008	-82.6656	0.8008	-97.7328	0.8008	-0.0383184	0.8008	-0.00860989	0.8008	-0.954652	0.8008	-0.289488	0.8008	-2.24772
	0.805653	-102.404	0.805653	-0.385284	0.805653	-1.21099	0.80565	-5.56469	0.80565	-82.6638	0.805653	-97.7116	0.805653	-0.0383184	0.805653	-0.00853121	0.805653	-0.955009	0.805653	-0.289465	0.805653	-2.24772
	0.810507	-102.404	0.810507	-0.383317	0.810507	-1.21262	0.81051	-5.55223	0.81051	-82.6625	0.810507	-97.69	0.810507	-0.0383165	0.810507	-0.00847936	0.810507	-0.955281	0.810507	-0.289442	0.810507	-2.24775
	0.81536	-102.404	0.81536	-0.381768	0.81536	-1.21368	0.81536	-5.54019	0.81536	-82.6617	0.81536	-97.6683	0.81536	-0.0383054	0.81536	-0.0084579	0.81536	-0.955596	0.81536	-0.289415	0.81536	-2.24781
	0.820213	-102.404	0.820213	-0.380814	0.820213	-1.2139	0.82021	-5.52875	0.82021	-82.6611	0.820213	-97.6464	0.820213	-0.0382886	0.820213	-0.00846863	0.820213	-0.955868	0.820213	-0.289387	0.820213	-2.248
	0.825067	-102.405	0.825067	-0.380278	0.825067	-1.21315	0.82507	-5.5179	0.82507	-82.6608	0.825067	-97.6245	0.825067	-0.0382682	0.825067	-0.0085187	0.825067	-0.956211	0.825067	-0.289352	0.825067	-2.24837
	0.82992	-102.405	0.82992	-0.380158	0.82992	-1.21148	0.82992	-5.50765	0.82992	-82.6603	0.82992	-97.6027	0.82992	-0.0382403	0.82992	-0.00858843	0.82992	-0.956511	0.82992	-0.28931	0.82992	-2.2488
	0.834773	-102.405	0.834773	-0.380278	0.834773	-1.209	0.83477	-5.49775	0.83477	-82.6592	0.834773	-97.5813	0.834773	-0.0382105	0.834773	-0.00867784	0.834773	-0.956798	0.834773	-0.28926	0.834773	-2.24923
	0.839627	-102.406	0.839627	-0.380635	0.839627	-1.20613	0.83963	-5.48804	0.83963	-82.6574	0.839627	-97.5603	0.839627	-0.0381789	0.839627	-0.00876904	0.839627	-0.957012	0.839627	-0.289197	0.839627	-2.24958
	0.84448	-102.405	0.84448	-0.380874	0.84448	-1.20326	0.84448	-5.47791	0.84448	-82.6547	0.84448	-97.5398	0.84448	-0.0381454	0.84448	-0.00885487	0.84448	-0.957141	0.84448	-0.289128	0.84448	-2.24963
	0.849333	-102.405	0.849333	-0.380993	0.849333	-1.20048	0.84933	-5.46664	0.84933	-82.6511	0.849333	-97.5201	0.849333	-0.0381083	0.849333	-0.00893176	0.849333	-0.957212	0.849333	-0.289051	0.849333	-2.24955
	0.854187	-102.405	0.854187	-0.380993	0.854187	-1.19814	0.85419	-5.45394	0.85419	-82.6465	0.854187	-97.5008	0.854187	-0.0380655	0.854187	-0.00899434	0.854187	-0.957255	0.854187	-0.288974	0.854187	-2.2492
	0.85904	-102.406	0.85904	-0.380933	0.85904	-1.19646	0.85904	-5.43958	0.85904	-82.6415	0.85904	-97.4821	0.85904	-0.0380097	0.85904	-0.00904977	0.85904	-0.957255	0.85904	-0.288905	0.85904	-2.2488
	0.863893	-102.406	0.863893	-0.380635	0.863893	-1.19527	0.86389	-5.42367	0.86389	-82.6361	0.863893	-97.4639	0.863893	-0.0379483	0.863893	-0.00909626	0.863893	-0.957241	0.863893	-0.288847	0.863893	-2.24843
	0.868747	-102.406	0.868747	-0.380099	0.868747	-1.19461	0.86875	-5.40662	0.86875	-82.6306	0.868747	-97.4463	0.868747	-0.037887	0.868747	-0.00913739	0.868747	-0.957198	0.868747	-0.288803	0.868747	-2.24827
	0.8736	-102.407	0.8736	-0.379562	0.8736	-1.19443	0.8736	-5.38915	0.8736	-82.6255	0.8736	-97.4293	0.8736	-0.0378312	0.8736	-0.00917673	0.8736	-0.957155	0.8736	-0.288771	0.8736	-2.24818
	0.878453	-102.408	0.878453	-0.378788	0.878453	-1.19448	0.87845	-5.37187	0.87845	-82.6211	0.878453	-97.413	0.878453	-0.037794	0.878453	-0.00921249	0.878453	-0.957141	0.878453	-0.288748	0.878453	-2.24821
	0.883307	-102.408	0.883307	-0.377834	0.883307	-1.19487	0.88331	-5.35542	0.88331	-82.6178	0.883307	-97.3975	0.883307	-0.0377828	0.883307	-0.00924289	0.883307	-0.957127	0.883307	-0.28873	0.883307	-2.24827
	0.88816	-102.409	0.88816	-0.376582	0.88816	-1.19532	0.88816	-5.33998	0.88816	-82.6162	0.88816	-97.3831	0.88816	-0.0377995	0.88816	-0.00926435	0.88816	-0.957184	0.88816	-0.288713	0.88816	-2.24833
	0.893013	-102.408	0.893013	-0.375152	0.893013	-1.19589	0.89301	-5.32579	0.89301	-82.616	0.893013	-97.3696	0.893013	-0.0378386	0.893013	-0.00927329	0.893013	-0.957298	0.893013	-0.288684	0.893013	-2.24833
	0.897867	-102.408	0.897867	-0.373483	0.897867	-1.19638	0.89787	-5.31292	0.89787	-82.6171	0.897867	-97.3571	0.897867	-0.0378907	0.897867	-0.00927508	0.897867	-0.957484	0.897867	-0.28864	0.897867	-2.24824
	0.90272	-102.407	0.90272	-0.371933	0.90272	-1.19677	0.90272	-5.3013	0.90272	-82.6196	0.90272	-97.3455	0.90272	-0.0379427	0.90272	-0.00927687	0.90272	-0.957756	0.90272	-0.288573	0.90272	-2.24805
	0.907573	-102.406	0.907573	-0.370502	0.907573	-1.19717	0.90757	-5.29081	0.90757	-82.623	0.907573	-97.3351	0.907573	-0.037993	0.907573	-0.00928402	0.907573	-0.958071	0.907573	-0.288481	0.907573	-2.24781
	0.912427	-102.405	0.912427	-0.369191	0.912427	-1.19757	0.91243	-5.28139	0.91243	-82.6272	0.912427	-97.3255	0.912427	-0.038032	0.912427	-0.00930369	0.912427	-0.958371	0.912427	-0.288366	0.912427	-2.24743
	0.91728	-102.404	0.91728	-0.368059	0.91728	-1.19797	0.91728	-5.27292	0.91728	-82.6319	0.91728	-97.3169	0.91728	-0.038058	0.91728	-0.00933051	0.91728	-0.958629	0.91728	-0.288235	0.91728	-2.2471
	0.922133	-102.404	0.922133	-0.366986	0.922133	-1.19836	0.92213	-5.26536	0.92213	-82.6369	0.922133	-97.3094	0.922133	-0.0380729	0.922133	-0.00935912	0.922133	-0.958815	0.922133	-0.288093	0.922133	-2.24688
	0.926987	-102.404	0.926987	-0.366092	0.926987	-1.1988	0.92699	-5.2585	0.92699	-82.6421	0.926987	-97.3033	0.926987	-0.0380804	0.926987	-0.00939131	0.926987	-0.9589	0.926987	-0.287949	0.926987	-2.24688
	0.93184	-102.404	0.93184	-0.365257	0.93184	-1.19907	0.93184	-5.25194	0.93184	-82.6473	0.93184	-97.2984	0.93184	-0.0380785	0.93184	-0.00941098	0.93184	-0.9589	0.93184	-0.287813	0.93184	-2.24716
	0.936693	-102.405	0.936693	-0.364602	0.936693	-1.19925	0.93669	-5.24592	0.93669	-82.6522	0.936693	-97.2949	0.936693	-0.0380711	0.936693	-0.00943065	0.936693	-0.958858	0.936693	-0.287694	0.936693	-2.24775
	0.941547	-102.406	0.941547	-0.364125	0.941547	-1.1992	0.94155	-5.24038	0.94155	-82.6568	0.941547	-97.2925	0.941547	-0.0380636	0.941547	-0.00943601	0.941547	-0.958829	0.941547	-0.287598	0.941547	-2.24843
	0.9464	-102.407	0.9464	-0.363708	0.9464	-1.19902	0.9464	-5.23514	0.9464	-82.661	0.9464	-97.2911	0.9464	-0.0380543	0.9464	-0.00943959	0.9464	-0.958858	0.9464	-0.287521	0.9464	-2.2492
	0.951253	-102.408	0.951253	-0.36329	0.951253	-1.1988	0.95125	-5.23013	0.95125	-82.6649	0.951253	-97.2903	0.951253	-0.0380543	0.951253	-0.00943601	0.951253	-0.958986	0.951253	-0.287464	0.951253	-2.24985
	0.956107	-102.409	0.956107	-0.362694	0.956107	-1.19854	0.95611	-5.22518	0.95611	-82.6684	0.956107	-97.2902	0.956107	-0.0380618	0.956107	-0.00941634	0.956107	-0.959229	0.956107	-0.287418	0.956107	-2.25023
	0.96096	-102.41	0.96096	-0.36186	0.96096	-1.19845	0.96096	-5.22029	0.96096	-82.6715	0.96096	-97.2905	0.96096	-0.0380822	0.96096	-0.00938952	0.96096	-0.959516	0.96096	-0.287383	0.96096	-2.25032
	0.965813	-102.411	0.965813	-0.360966	0.965813	-1.19854	0.96581	-5.21535	0.96581	-82.6739	0.965813	-97.2914	0.965813	-0.0381083	0.965813	-0.00934482	0.965813	-0.959845	0.965813	-0.287351	0.965813	-2.25029
	0.970667	-102.411	0.970667	-0.360012	0.970667	-1.19876	0.97067	-5.21046	0.97067	-82.6754	0.970667	-97.293	0.970667	-0.038138	0.970667	-0.00929296	0.970667	-0.960131	0.970667	-0.287324	0.970667	-2.25007
	0.97552	-102.412	0.97552	-0.35888	0.97552	-1.1992	0.97552	-5.20581	0.97552	-82.676	0.97552	-97.2955	0.97552	-0.0381622	0.97552	-0.00923753	0.97552	-0.960317	0.97552	-0.287303	0.97552	-2.24988
	0.980373	-102.412	0.980373	-0.357985	0.980373	-1.19964	0.98037	-5.20134	0.98037	-82.6754	0.980373	-97.2992	0.980373	-0.0381789	0.980373	-0.00919282	0.980373	-0.96036	0.980373	-0.287282	0.980373	-2.24985
	0.985227	-102.413	0.985227	-0.357032	0.985227	-1.20004	0.98523	-5.19747	0.98523	-82.6735	0.985227	-97.3039	0.985227	-0.0381882	0.985227	-0.00916064	0.985227	-0.960331	0.985227	-0.287268	0.985227	-2.25004
	0.99008	-102.413	0.99008	-0.356019	0.99008	-1.20039	0.99008	-5.19395	0.99008	-82.6709	0.99008	-97.3096	0.99008	-0.0381864	0.99008	-0.00914812	0.99008	-0.960245	0.99008	-0.287255	0.99008	-2.25047
	0.994933	-102.413	0.994933	-0.354826	0.994933	-1.20057	0.99493	-5.19073	0.99493	-82.668	0.994933	-97.3161	0.994933	-0.0381808	0.994933	-0.00914633	0.994933	-0.960131	0.994933	-0.287243	0.994933	-2.25113
	0.999787	-102.414	0.999787	-0.353634	0.999787	-1.2007	0.99979	-5.18793	0.99979	-82.6652	0.999787	-97.3235	0.999787	-0.0381678	0.999787	-0.00914812	0.999787	-0.960045	0.999787	-0.287224	0.999787	-2.25181
	1.00464	-102.414	1.00464	-0.352263	1.00464	-1.20079	1.00464	-5.18525	1.00464	-82.663	1.00464	-97.3313	1.00464	-0.0381622	1.00464	-0.00914812	1.00464	-0.960002	1.00464	-0.287201	1.00464	-2.25246
	1.00949	-102.414	1.00949	-0.350952	1.00949	-1.20097	1.00949	-5.18268	1.00949	-82.6619	1.00949	-97.3398	1.00949	-0.0381603	1.00949	-0.00914097	1.00949	-0.960016	1.00949	-0.287172	1.00949	-2.25286
	1.01435	-102.414	1.01435	-0.3497	1.01435	-1.20136	1.01435	-5.18024	1.01435	-82.6625	1.01435	-97.3489	1.01435	-0.0381659	1.01435	-0.00912666	1.01435	-0.960116	1.01435	-0.28714	1.01435	-2.25292
	1.0192	-102.415	1.0192	-0.348806	1.0192	-1.20185	1.0192	-5.17792	1.0192	-82.6649	1.0192	-97.3587	1.0192	-0.0381752	1.0192	-0.00911593	1.0192	-0.960231	1.0192	-0.287107	1.0192	-2.25271
	1.02405	-102.415	1.02405	-0.348091	1.02405	-1.20238	1.02405	-5.17547	1.02405	-82.6687	1.02405	-97.3692	1.02405	-0.0381938	1.02405	-0.00911415	1.02405	-0.960388	1.02405	-0.287076	1.02405	-2.25236
	1.02891	-102.416	1.02891	-0.347435	1.02891	-1.20282	1.02891	-5.17297	1.02891	-82.6735	1.02891	-97.3804	1.02891	-0.0382143	1.02891	-0.00912488	1.02891	-0.960574	1.02891	-0.287051	1.02891	-2.2519
	1.03376	-102.416	1.03376	-0.346899	1.03376	-1.20317	1.03376	-5.17023	1.03376	-82.6787	1.03376	-97.392	1.03376	-0.0382403	1.03376	-0.0091517	1.03376	-0.960789	1.03376	-0.28703	1.03376	-2.25162
	1.03861	-102.417	1.03861	-0.346482	1.03861	-1.20348	1.03861	-5.16737	1.03861	-82.6836	1.03861	-97.4045	1.03861	-0.0382645	1.03861	-0.00919282	1.03861	-0.961046	1.03861	-0.287019	1.03861	-2.25156
	1.04347	-102.417	1.04347	-0.346124	1.04347	-1.20375	1.04347	-5.1645	1.04347	-82.6877	1.04347	-97.4105	1.04347	-0.0382849	1.04347	-0.00923753	1.04347	-0.961347	1.04347	-0.287026	1.04347	-2.25175
	1.04832	-102.417	1.04832	-0.345886	1.04832	-1.20397	1.04832	-5.16164	1.04832	-82.6908	1.04832	-97.4165	1.04832	-0.0382998	1.04832	-0.00928044	1.04832	-0.961647	1.04832	-0.287049	1.04832	-2.25211
	1.05317	-102.417	1.05317	-0.345647	1.05317	-1.20428	1.05317	-5.15914	1.05317	-82.6927	1.05317	-97.4224	1.05317	-0.0383017	1.05317	-0.00931621	1.05317	-0.961962	1.05317	-0.287092	1.05317	-2.25255
	1.05803	-102.416	1.05803	-0.344932	1.05803	-1.20454	1.05803	-5.15699	1.05803	-82.694	1.05803	-97.4281	1.05803	-0.0382849	1.05803	-0.00934124	1.05803	-0.962248	1.05803	-0.287147	1.05803	-2.25295
	1.06288	-102.416	1.06288	-0.343859	1.06288	-1.20476	1.06288	-5.15532	1.06288	-82.6946	1.06288	-97.4338	1.06288	-0.0382496	1.06288	-0.00935018	1.06288	-0.962534	1.06288	-0.287203	1.06288	-2.25326
	1.06773	-102.416	1.06773	-0.34225	1.06773	-1.20472	1.06773	-5.15389	1.06773	-82.6948	1.06773	-97.4395	1.06773	-0.0381938	1.06773	-0.00935197	1.06773	-0.962777	1.06773	-0.287245	1.06773	-2.25351
	1.07259	-102.416	1.07259	-0.339985	1.07259	-1.20428	1.07259	-5.15252	1.07259	-82.695	1.07259	-97.4452	1.07259	-0.0381176	1.07259	-0.00935197	1.07259	-0.962949	1.07259	-0.287251	1.07259	-2.25373
	1.07744	-102.415	1.07744	-0.337541	1.07744	-1.20362	1.07744	-5.15079	1.07744	-82.695	1.07744	-97.451	1.07744	-0.0380357	1.07744	-0.0093466	1.07744	-0.963035	1.07744	-0.287211	1.07744	-2.25391
	1.08229	-102.413	1.08229	-0.334918	1.08229	-1.20265	1.08229	-5.14859	1.08229	-82.6947	1.08229	-97.4569	1.08229	-0.0379502	1.08229	-0.00934303	1.08229	-0.963006	1.08229	-0.287122	1.08229	-2.25407
	1.08715	-102.41	1.08715	-0.332296	1.08715	-1.20136	1.08715	-5.14531	1.08715	-82.6926	1.08715	-97.4629	1.08715	-0.0378665	1.08715	-0.00933409	1.08715	-0.962806	1.08715	-0.286998	1.08715	-2.25423
	1.092	-102.404	1.092	-0.329614	1.092	-1.19969	1.092	-5.14054	1.092	-82.6836	1.092	-97.4688	1.092	-0.0377884	1.092	-0.00932336	1.092	-0.96242	1.092	-0.28685	1.092	-2.25435
	1.09685	-102.395	1.09685	-0.326514	1.09685	-1.19748	1.09685	-5.13357	1.09685	-82.6533	1.09685	-97.4747	1.09685	-0.0377214	1.09685	-0.00930548	1.09685	-0.96179	1.09685	-0.286698	1.09685	-2.25431
	1.10171	-102.381	1.10171	-0.32264	1.10171	-1.19426	1.10171	-5.12314	1.10171	-82.5683	1.10171	-97.4804	1.10171	-0.0376638	1.10171	-0.00928044	1.10171	-0.960832	1.10171	-0.286552	1.10171	-2.25419
	1.10656	-102.359	1.10656	-0.316918	1.10656	-1.18931	1.10656	-5.1071	1.10656	-82.3627	1.10656	-97.485	1.10656	-0.0376266	1.10656	-0.00924289	1.10656	-0.959387	1.10656	-0.286433	1.10656	-2.25388
	1.11141	-102.328	1.11141	-0.308633	1.11141	-1.18203	1.11141	-5.08177	1.11141	-81.9251	1.11141	-97.4872	1.11141	-0.0376154	1.11141	-0.00919282	1.11141	-0.957184	1.11141	-0.28633	1.11141	-2.25351
	1.11627	-102.284	1.11627	-0.296474	1.11627	-1.17147	1.11627	-5.04243	1.11627	-81.0929	1.11627	-97.4842	1.11627	-0.0376266	1.11627	-0.00912488	1.11627	-0.953822	1.11627	-0.28624	1.11627	-2.25298
	1.12112	-102.224	1.12112	-0.279188	1.12112	-1.15664	1.12112	-4.98223	1.12112	-79.6627	1.12112	-97.4719	1.12112	-0.0376638	1.12112	-0.00903726	1.12112	-0.948801	1.12112	-0.286155	1.12112	-2.25243
	1.12597	-102.146	1.12597	-0.254929	1.12597	-1.1362	1.12597	-4.89312	1.12597	-77.4232	1.12597	-97.445	1.12597	-0.0377214	1.12597	-0.00891566	1.12597	-0.941377	1.12597	-0.286052	1.12597	-2.25168
	1.13083	-102.046	1.13083	-0.221908	1.13083	-1.10891	1.13083	-4.76617	1.13083	-76.7809	1.13083	-97.3968	1.13083	-0.0377847	1.13083	-0.00874579	1.13083	-0.930705	1.13083	-0.28591	1.13083	-2.25075
	1.13568	-101.922	1.13568	-0.177801	1.13568	-1.07293	1.13568	-4.5923	1.13568	-75.9345	1.13568	-97.3204	1.13568	-0.0378405	1.13568	-0.00849903	1.13568	-0.915613	1.13568	-0.285706	1.13568	-2.24923
	1.14053	-101.772	1.14053	-0.120163	1.14053	-1.02635	1.14053	-4.3636	1.14053	-74.9081	1.14053	-97.2091	1.14053	-0.0378684	1.14053	-0.00813246	1.14053	-0.894756	1.14053	-0.285384	1.14053	-2.24642
	1.14539	-101.594	1.14539	-0.0463128	1.14539	-0.967008	1.14539	-4.07439	1.14539	-73.7633	1.14539	-97.0575	1.14539	-0.037846	1.14539	-0.00757813	1.14539	-0.866432	1.14539	-0.284906	1.14539	-2.24096
	1.15024	-101.387	1.15024	0.0466704	1.15024	-0.893098	1.15024	-3.72279	1.15024	-72.5923	1.15024	-96.8621	1.15024	-0.0377568	1.15024	-0.00674307	1.15024	-0.828567	1.15024	-0.284184	1.15024	-2.23082
	1.15509	-101.15	1.15509	0.161648	1.15509	-0.802985	1.15509	-3.31116	1.15509	-71.5007	1.15509	-96.6219	1.15509	-0.0375541	1.15509	-0.00551641	1.15509	-0.778842	1.15509	-0.283114	1.15509	-2.21319
	1.15995	-100.884	1.15995	0.300825	1.15995	-0.695785	1.15995	-3.07897	1.15995	-70.584	1.15995	-96.3392	1.15995	-0.037197	1.15995	-0.00375152	1.15995	-0.714669	1.15995	-0.28155	1.15995	-2.18449
	1.1648	-100.589	1.1648	0.465035	1.1648	-0.571145	1.1648	-2.82607	1.1648	-69.9044	1.1648	-96.0192	1.1648	-0.036628	1.1648	-0.00129282	1.1648	-0.633273	1.1648	-0.279326	1.1648	-2.14072
	1.16965	-100.269	1.16965	0.653744	1.16965	-0.429198	1.16965	-2.55984	1.16965	-69.4763	1.16965	-95.6697	1.16965	-0.0357893	1.16965	0.00202239	1.16965	-0.532036	1.16965	-0.276231	1.16965	-2.07802
	1.17451	-99.9295	1.17451	0.864744	1.17451	-0.270384	1.17451	-2.28834	1.17451	-69.2646	1.17451	-95.3009	1.17451	-0.0346195	1.17451	0.00634074	1.17451	-0.408897	1.17451	-0.27208	1.17451	-1.99272
	1.17936	-99.5758	1.17936	1.09392	1.17936	-0.0953233	1.17936	-2.01935	1.17936	-69.1975	1.17936	-94.9242	1.17936	-0.0330853	1.17936	0.0117856	1.17936	-0.262885	1.17936	-0.266717	1.17936	-1.88207
	1.18421	-99.2154	1.18421	1.33681	1.18421	0.0956765	1.18421	-1.7595	1.18421	-69.1889	1.18421	-94.5505	1.18421	-0.0311736	1.18421	0.0184393	1.18421	-0.0945568	1.18421	-0.260077	1.18421	-1.74427
	1.18907	-98.856	1.18907	1.5884	1.18907	0.302041	1.18907	-1.51369	1.18907	-69.1633	1.18907	-94.1892	1.18907	-0.0288918	1.18907	0.026325	1.18907	0.0935555	1.18907	-0.25221	1.18907	-1.57898
	1.19392	-98.5044	1.19392	1.84453	1.19392	0.522711	1.19392	-1.28445	1.19392	-69.0762	1.19392	-93.8467	1.19392	-0.0262585	1.19392	0.0354213	1.19392	0.296888	1.19392	-0.243314	1.19392	-1.38743
	1.19877	-98.1666	1.19877	2.10202	1.19877	0.75561	1.19877	-1.07262	1.19877	-68.9236	1.19877	-93.5257	1.19877	-0.0233053	1.19877	0.0456387	1.19877	0.509233	1.19877	-0.233725	1.19877	-1.17292
	1.20363	-97.8473	1.20363	2.35814	1.20363	0.997031	1.20363	-0.877292	1.20363	-68.7381	1.20363	-93.2251	1.20363	-0.0200472	1.20363	0.0568378	1.20363	0.723324	1.20363	-0.223885	1.20363	-0.940774
	1.20848	-97.5503	1.20848	2.61015	1.20848	1.24159	1.20848	-0.696631	1.20848	-68.5763	1.20848	-92.9405	1.20848	-0.0164952	1.20848	0.0688273	1.20848	0.931692	1.20848	-0.214292	1.20848	-0.69849
	1.21333	-97.279	1.21333	2.85447	1.21333	1.48265	1.21333	-0.528486	1.21333	-68.5004	1.21333	-92.6656	1.21333	-0.0126476	1.21333	0.0813657	1.21333	1.12751	1.21333	-0.205438	1.21333	-0.455338
	1.21819	-97.0364	1.21819	3.08669	1.21819	1.71295	1.21819	-0.37101	1.21819	-68.5604	1.21819	-92.3936	1.21819	-0.00851727	1.21819	0.0941688	1.21819	1.30514	1.21819	-0.197724	1.21819	-0.221364
	1.22304	-96.825	1.22304	3.30156	1.22304	1.92576	1.22304	-0.222506	1.22304	-68.7823	1.22304	-92.1189	1.22304	-0.00413589	1.22304	0.106938	1.22304	1.46045	1.22304	-0.191446	1.22304	-0.199882
	1.22789	-96.6468	1.22789	3.49391	1.22789	2.11627	1.22789	-0.082077	1.22789	-69.1635	1.22789	-91.8387	1.22789	0.000424004	1.22789	0.119348	1.22789	1.59076	1.22789	-0.186733	1.22789	-0.181176
	1.23275	-96.5021	1.23275	3.65943	1.23275	2.28202	1.23275	0.0506626	1.23275	-69.6756	1.23275	-91.5528	1.23275	0.00504341	1.23275	0.13108	1.23275	1.69473	1.23275	-0.183559	1.23275	-0.165869
	1.2376	-96.3881	1.2376	3.79592	1.2376	2.42352	1.2376	0.175862	1.2376	-70.2713	1.2376	-91.2645	1.2376	0.00957355	1.2376	0.141842	1.2376	1.77207	1.2376	-0.181761	1.2376	-0.154329
	1.24245	-96.2988	1.24245	3.90327	1.24245	2.54353	1.24245	0.293373	1.24245	-70.895	1.24245	-90.9788	1.24245	0.0138489	1.24245	0.151377	1.24245	1.82372	1.24245	-0.181076	1.24245	-0.146611
	1.24731	-96.2242	1.24731	3.9832	1.24731	2.64609	1.24731	0.403284	1.24731	-71.492	1.24731	-90.7016	1.24731	0.0177189	1.24731	0.159482	1.24731	1.85165	1.24731	-0.181197	1.24731	-0.142526
	1.25216	-96.1531	1.25216	4.03863	1.25216	2.73479	1.25216	0.506191	1.25216	-72.017	1.25216	-90.4385	1.25216	0.0210681	1.25216	0.166025	1.25216	1.85916	1.25216	-0.181795	1.25216	-0.141699
	1.25701	-96.074	1.25701	4.07296	1.25701	2.8121	1.25701	0.603376	1.25701	-72.44	1.25701	-90.1936	1.25701	0.023839	1.25701	0.170957	1.25701	1.85082	1.25701	-0.182584	1.25701	-0.143642
	1.26187	-95.979	1.26187	4.08936	1.26187	2.87833	1.26187	0.696538	1.26187	-72.7492	1.26187	-89.969	1.26187	0.0260223	1.26187	0.17431	1.26187	1.83224	1.26187	-0.183325	1.26187	-0.147836
	1.26672	-95.8661	1.26672	4.09055	1.26672	2.93189	1.26672	0.787465	1.26672	-72.9512	1.26672	-89.7649	1.26672	0.02767	1.26672	0.176189	1.26672	1.80958	1.26672	-0.18386	1.26672	-0.153753
	1.27157	-95.7401	1.27157	4.07785	1.27157	2.97008	1.27157	0.87723	1.27157	-73.0674	1.27157	-89.5805	1.27157	0.0288527	1.27157	0.176768	1.27157	1.78873	1.27157	-0.184075	1.27157	-0.160934
	1.27643	-95.6113	1.27643	4.05252	1.27643	2.9903	1.27643	0.965475	1.27643	-73.1287	1.27643	-89.414	1.27643	0.0296579	1.27643	0.176246	1.27643	1.77446	1.27643	-0.183904	1.27643	-0.168968
	1.28128	-95.4927	1.28128	4.01509	1.28128	2.9907	1.28128	1.04999	1.28128	-73.1682	1.28128	-89.2639	1.28128	0.0301619	1.28128	0.174848	1.28128	1.76967	1.28128	-0.183309	1.28128	-0.177516
	1.28613	-95.3968	1.28613	3.96556	1.28613	2.97123	1.28613	1.1273	1.28613	-73.2142	1.28613	-89.1295	1.28613	0.030426	1.28613	0.172765	1.28613	1.77494	1.28613	-0.182273	1.28613	-0.186269
	1.29099	-95.3323	1.29099	3.9041	1.29099	2.93286	1.29099	1.19293	1.29099	-73.2857	1.29099	-89.0107	1.29099	0.0304929	1.29099	0.170152	1.29099	1.78834	1.29099	-0.180788	1.29099	-0.194956
	1.29584	-95.3031	1.29584	3.83109	1.29584	2.87793	1.29584	1.24302	1.29584	-73.3902	1.29584	-88.9082	1.29584	0.0303851	1.29584	0.167134	1.29584	1.80591	1.29584	-0.178877	1.29584	-0.203278
	1.30069	-95.3075	1.30069	3.74734	1.30069	2.80914	1.30069	1.27539	1.30069	-73.5254	1.30069	-88.8229	1.30069	0.0301191	1.30069	0.163804	1.30069	1.82237	1.30069	-0.176597	1.30069	-0.210913
	1.30555	-95.3401	1.30555	3.65448	1.30555	2.72905	1.30555	1.29008	1.30555	-73.6827	1.30555	-88.7557	1.30555	0.0297063	1.30555	0.160271	1.30555	1.83183	1.30555	-0.174051	1.30555	-0.217443
	1.3104	-95.3938	1.3104	3.55464	1.3104	2.6404	1.3104	1.28949	1.3104	-73.8507	1.3104	-88.7075	1.3104	0.0291874	1.3104	0.156707	1.3104	1.82895	1.3104	-0.171355	1.3104	-0.222359
	1.31525	-95.4617	1.31525	3.45057	1.31525	2.54538	1.31525	1.27739	1.31525	-74.0188	1.31525	-88.6783	1.31525	0.0286277	1.31525	0.153387	1.31525	1.80934	1.31525	-0.168622	1.31525	-0.225034
	1.32011	-95.5382	1.32011	3.3446	1.32011	2.44644	1.32011	1.2579	1.32011	-74.1789	1.32011	-88.6675	1.32011	0.0281516	1.32011	0.150678	1.32011	1.77029	1.32011	-0.16592	1.32011	-0.224807
	1.32496	-95.6189	1.32496	3.23904	1.32496	2.34595	1.32496	1.23396	1.32496	-74.3261	1.32496	-88.674	1.32496	0.0279154	1.32496	0.149022	1.32496	1.71071	1.32496	-0.163263	1.32496	-0.221082
	1.32981	-95.701	1.32981	3.1355	1.32981	2.24665	1.32981	1.20687	1.32981	-74.4576	1.32981	-88.6958	1.32981	0.0280995	1.32981	0.148841	1.32981	1.6312	1.32981	-0.160628	1.32981	-0.213488
	1.33467	-95.7821	1.33467	3.03507	1.33467	2.15124	1.33467	1.17579	1.33467	-74.5726	1.33467	-88.7304	1.33467	0.0288713	1.33467	0.150447	1.33467	1.53375	1.33467	-0.157997	1.33467	-0.202101
	1.33952	-95.8601	1.33952	2.93863	1.33952	2.06232	1.33952	1.13848	1.33952	-74.6711	1.33952	-88.775	1.33952	0.0303404	1.33952	0.153928	1.33952	1.42143	1.33952	-0.15538	1.33952	-0.187536
	1.34437	-95.9327	1.34437	2.84708	1.34437	1.98232	1.34437	1.09213	1.34437	-74.7536	1.34437	-88.8268	1.34437	0.0325181	1.34437	0.159091	1.34437	1.29789	1.34437	-0.152889	1.34437	-0.170992
	1.34923	-95.9975	1.34923	2.76196	1.34923	1.91278	1.34923	1.03482	1.34923	-74.8203	1.34923	-88.8832	1.34923	0.0353225	1.34923	0.165448	1.34923	1.16727	1.34923	-0.150728	1.34923	-0.154078
	1.35408	-96.0531	1.35408	2.68489	1.35408	1.85406	1.35408	0.965773	1.35408	-74.8713	1.35408	-88.942	1.35408	0.0385527	1.35408	0.172282	1.35408	1.03366	1.35408	-0.149162	1.35408	-0.138569
	1.35893	-96.0991	1.35893	2.61819	1.35893	1.80523	1.35893	0.885962	1.35893	-74.9065	1.35893	-89.0015	1.35893	0.0419354	1.35893	0.178755	1.35893	0.900922	1.35893	-0.148468	1.35893	-0.126059
	1.36379	-96.1374	1.36379	2.56383	1.36379	1.76417	1.36379	0.797926	1.36379	-74.9251	1.36379	-89.0606	1.36379	0.045162	1.36379	0.184035	1.36379	0.772405	1.36379	-0.148867	1.36379	-0.117651
	1.36864	-96.1716	1.36864	2.52312	1.36864	1.72778	1.36864	0.704913	1.36864	-74.9266	1.36864	-89.1184	1.36864	0.0479403	1.36864	0.187452	1.36864	0.650826	1.36864	-0.150485	1.36864	-0.113801
	1.37349	-96.2068	1.37349	2.49624	1.37349	1.69321	1.37349	0.610469	1.37349	-74.91	1.37349	-89.1743	1.37349	0.0500231	1.37349	0.18859	1.37349	0.538173	1.37349	-0.15333	1.37349	-0.114309
	1.37835	-96.2484	1.37835	2.48224	1.37835	1.65807	1.37835	0.517456	1.37835	-74.8747	1.37835	-89.2278	1.37835	0.0512635	1.37835	0.187347	1.37835	0.435476	1.37835	-0.157272	1.37835	-0.118447
	1.3832	-96.3005	1.3832	2.47902	1.3832	1.62142	1.3832	0.428228	1.3832	-74.8211	1.3832	-89.2786	1.3832	0.051602	1.3832	0.18391	1.3832	0.343051	1.3832	-0.162121	1.3832	-0.12521
	1.38805	-96.3649	1.38805	2.48402	1.38805	1.5835	1.38805	0.344096	1.38805	-74.7507	1.38805	-89.3266	1.38805	0.0510813	1.38805	0.178703	1.38805	0.260568	1.38805	-0.167632	1.38805	-0.133529
	1.39291	-96.4409	1.39291	2.49416	1.39291	1.54561	1.39291	0.265776	1.39291	-74.6677	1.39291	-89.3718	1.39291	0.0498223	1.39291	0.172273	1.39291	0.187125	1.39291	-0.17355	1.39291	-0.142496
	1.39776	-96.5253	1.39776	2.50679	1.39776	1.5099	1.39776	0.193475	1.39776	-74.5785	1.39776	-89.4145	1.39776	0.0479905	1.39776	0.165194	1.39776	0.121565	1.39776	-0.17966	1.39776	-0.151416
	1.40261	-96.6142	1.40261	2.52002	1.40261	1.47828	1.40261	0.127135	1.40261	-74.4918	1.40261	-89.4548	1.40261	0.0457682	1.40261	0.157971	1.40261	0.0626421	1.40261	-0.185752	1.40261	-0.159852
	1.40747	-96.7029	1.40747	2.53266	1.40747	1.45237	1.40747	0.0663982	1.40747	-74.4179	1.40747	-89.493	1.40747	0.0433321	1.40747	0.15098	1.40747	0.0092411	1.40747	-0.19167	1.40747	-0.167589
	1.41232	-96.7881	1.41232	2.54446	1.41232	1.43312	1.41232	0.0111447	1.41232	-74.3661	1.41232	-89.5294	1.41232	0.0408178	1.41232	0.144457	1.41232	-0.0395823	1.41232	-0.197304	1.41232	-0.174559
	1.41717	-96.8681	1.41717	2.55579	1.41717	1.42089	1.41717	-0.0388338	1.41717	-74.3439	1.41717	-89.5641	1.41717	0.0383277	1.41717	0.138511	1.41717	-0.0845003	1.41717	-0.202575	1.41717	-0.180798
	1.42203	-96.9424	1.42203	2.56681	1.42203	1.41559	1.42203	-0.0835671	1.42203	-74.355	1.42203	-89.597	1.42203	0.0359138	1.42203	0.133148	1.42203	-0.125957	1.42203	-0.207436	1.42203	-0.186411
	1.42688	-97.0121	1.42688	2.57748	1.42688	1.41634	1.42688	-0.122757	1.42688	-74.3988	1.42688	-89.6281	1.42688	0.0335986	1.42688	0.128329	1.42688	-0.164309	1.42688	-0.211874	1.42688	-0.191504
	1.43173	-97.0786	1.43173	2.58696	1.43173	1.42212	1.43173	-0.155957	1.43173	-74.4711	1.43173	-89.657	1.43173	0.0313893	1.43173	0.123973	1.43173	-0.199828	1.43173	-0.215898	1.43173	-0.196206
	1.43659	-97.1434	1.43659	2.59316	1.43659	1.43135	1.43659	-0.18257	1.43659	-74.5649	1.43659	-89.6834	1.43659	0.0292693	1.43659	0.119993	1.43659	-0.232801	1.43659	-0.219527	1.43659	-0.200635
	1.44144	-97.2078	1.44144	2.59382	1.44144	1.4423	1.44144	-0.20221	1.44144	-74.6728	1.44144	-89.7071	1.44144	0.0272292	1.44144	0.116311	1.44144	-0.263715	1.44144	-0.222797	1.44144	-0.204894
	1.44629	-97.2734	1.44629	2.58601	1.44629	1.45285	1.44629	-0.214399	1.44629	-74.7877	1.44629	-89.7279	1.44629	0.0252524	1.44629	0.112849	1.44629	-0.293112	1.44629	-0.225744	1.44629	-0.209065
	1.45115	-97.341	1.45115	2.56783	1.45115	1.46106	1.45115	-0.219078	1.45115	-74.9048	1.45115	-89.7455	1.45115	0.0233295	1.45115	0.10955	1.45115	-0.321708	1.45115	-0.228404	1.45115	-0.213231
	1.456	-97.4117	1.456	2.53838	1.456	1.46482	1.456	-0.216217	1.456	-75.0215	1.456	-89.7601	1.456	0.0214605	1.456	0.106364	1.456	-0.350132	1.456	-0.230816	1.456	-0.217458
	1.46085	-97.4867	1.46085	2.49869	1.46085	1.46239	1.46085	-0.206233	1.46085	-75.1372	1.46085	-89.7718	1.46085	0.0196381	1.46085	0.103254	1.46085	-0.378928	1.46085	-0.233028	1.46085	-0.221801
	1.46571	-97.5673	1.46571	2.45225	1.46571	1.45237	1.46571	-0.189604	1.46571	-75.2527	1.46571	-89.7812	1.46571	0.0178732	1.46571	0.100207	1.46571	-0.408511	1.46571	-0.235089	1.46571	-0.22632
	1.47056	-97.6551	1.47056	2.40421	1.47056	1.43391	1.47056	-0.166984	1.47056	-75.3694	1.47056	-89.7892	1.47056	0.0161642	1.47056	0.0972122	1.47056	-0.438895	1.47056	-0.23706	1.47056	-0.231059
	1.47541	-97.7517	1.47541	2.36058	1.47541	1.40698	1.47541	-0.139178	1.47541	-75.4884	1.47541	-89.7964	1.47541	0.0145221	1.47541	0.094285	1.47541	-0.469923	1.47541	-0.239004	1.47541	-0.236061
	1.48027	-97.8576	1.48027	2.32786	1.48027	1.37214	1.48027	-0.107349	1.48027	-75.6098	1.48027	-89.8041	1.48027	0.0129507	1.48027	0.091449	1.48027	-0.50118	1.48027	-0.240976	1.48027	-0.241359
	1.48512	-97.9726	1.48512	2.31189	1.48512	1.33091	1.48512	-0.0726893	1.48512	-75.7331	1.48512	-89.8127	1.48512	0.0114481	1.48512	0.0887346	1.48512	-0.532022	1.48512	-0.243012	1.48512	-0.246971
	1.48997	-98.0951	1.48997	2.31826	1.48997	1.28521	1.48997	-0.0364198	1.48997	-75.8565	1.48997	-89.8227	1.48997	0.0100217	1.48997	0.0861758	1.48997	-0.56179	1.48997	-0.245137	1.48997	-0.252897
	1.49483	-98.222	1.49483	2.35415	1.49483	1.23757	1.49483	0.000177427	1.49483	-75.9781	1.49483	-89.8341	1.49483	0.0086586	1.49483	0.0838012	1.49483	-0.589786	1.49483	-0.247351	1.49483	-0.259134
	1.49968	-98.3494	1.49968	2.42817	1.49968	1.19042	1.49968	0.0361488	1.49968	-76.0959	1.49968	-89.8463	1.49968	0.00734382	1.49968	0.0816125	1.49968	-0.615435	1.49968	-0.249621	1.49968	-0.265636
	1.50453	-98.4728	1.50453	2.55269	1.50453	1.14613	1.50453	0.0708983	1.50453	-76.2084	1.50453	-89.8587	1.50453	0.00605135	1.50453	0.0795883	1.50453	-0.638266	1.50453	-0.251908	1.50453	-0.272353
	1.50939	-98.5878	1.50939	2.74163	1.50939	1.10662	1.50939	0.104396	1.50939	-76.3149	1.50939	-89.8704	1.50939	0.00474772	1.50939	0.0776786	1.50939	-0.658021	1.50939	-0.254163	1.50939	-0.279206
	1.51424	-98.6913	1.51424	3.00807	1.51424	1.0735	1.51424	0.13694	1.51424	-76.415	1.51424	-89.8806	1.51424	0.00338831	1.51424	0.0757992	1.51424	-0.674601	1.51424	-0.256318	1.51424	-0.286099
	1.51909	-98.781	1.51909	3.36021	1.51909	1.04803	1.51909	0.169127	1.51909	-76.5087	1.51909	-89.8887	1.51909	0.00193963	1.51909	0.0738484	1.51909	-0.688162	1.51909	-0.258318	1.51909	-0.292911
	1.52395	-98.8554	1.52395	3.79723	1.52395	1.03059	1.52395	0.201611	1.52395	-76.5961	1.52395	-89.8946	1.52395	0.000373793	1.52395	0.0717187	1.52395	-0.698876	1.52395	-0.260087	1.52395	-0.299523
	1.5288	-98.9144	1.5288	4.30751	1.5288	1.02167	1.5288	0.23496	1.5288	-76.6772	1.5288	-89.8983	1.5288	-0.00131478	1.5288	0.0693226	1.5288	-0.707102	1.5288	-0.261572	1.5288	-0.305783
	1.53365	-98.9587	1.53365	4.86827	1.53365	1.02096	1.53365	0.269412	1.53365	-76.7518	1.53365	-89.9001	1.53365	-0.0031168	1.53365	0.066601	1.53365	-0.713296	1.53365	-0.262731	1.53365	-0.311567
	1.53851	-98.989	1.53851	5.45013	1.53851	1.02798	1.53851	0.304876	1.53851	-76.8196	1.53851	-89.9005	1.53851	-0.00500994	1.53851	0.0635433	1.53851	-0.717902	1.53851	-0.263529	1.53851	-0.316746
	1.54336	-99.0071	1.54336	6.02216	1.54336	1.04185	1.54336	0.341056	1.54336	-76.8803	1.54336	-89.9003	1.54336	-0.00696073	1.54336	0.0601798	1.54336	-0.721421	1.54336	-0.263965	1.54336	-0.321228
	1.54821	-99.0147	1.54821	6.55735	1.54821	1.06145	1.54821	0.377534	1.54821	-76.9336	1.54821	-89.9	1.54821	-0.00892639	1.54821	0.0565857	1.54821	-0.724339	1.54821	-0.264059	1.54821	-0.324966
	1.55307	-99.0138	1.55307	7.03597	1.55307	1.08573	1.55307	0.414012	1.55307	-76.9794	1.55307	-89.9001	1.55307	-0.0108772	1.55307	0.052861	1.55307	-0.727186	1.55307	-0.263846	1.55307	-0.327969
	1.55792	-99.0069	1.55792	7.44689	1.55792	1.11341	1.55792	0.450371	1.55792	-77.0181	1.55792	-89.9012	1.55792	-0.0127778	1.55792	0.0491256	1.55792	-0.730433	1.55792	-0.263366	1.55792	-0.33029
	1.56277	-98.9959	1.56277	7.78574	1.56277	1.14366	1.56277	0.48682	1.56277	-77.0498	1.56277	-89.9038	1.56277	-0.0145872	1.56277	0.0454992	1.56277	-0.734468	1.56277	-0.26267	1.56277	-0.332039
	1.56763	-98.9826	1.56763	8.05038	1.56763	1.17536	1.56763	0.523745	1.56763	-77.0754	1.56763	-89.9082	1.56763	-0.0162572	1.56763	0.0421089	1.56763	-0.739574	1.56763	-0.261802	1.56763	-0.333331
	1.57248	-98.9684	1.57248	8.23611	1.57248	1.20781	1.57248	0.561743	1.57248	-77.0954	1.57248	-89.915	1.57248	-0.0177486	1.57248	0.0390458	1.57248	-0.745926	1.57248	-0.260801	1.57248	-0.334286
	1.57733	-98.955	1.57733	8.33029	1.57733	1.24004	1.57733	0.601439	1.57733	-77.1106	1.57733	-89.9244	1.57733	-0.0190207	1.57733	0.0363851	1.57733	-0.753565	1.57733	-0.259722	1.57733	-0.335008
	1.58219	-98.9434	1.58219	8.31032	1.58219	1.27117	1.58219	0.643461	1.58219	-77.1219	1.58219	-89.937	1.58219	-0.020049	1.58219	0.0341624	1.58219	-0.762405	1.58219	-0.258611	1.58219	-0.335575
	1.58704	-98.9348	1.58704	8.14658	1.58704	1.30009	1.58704	0.688164	1.58704	-77.1302	1.58704	-89.9534	1.58704	-0.0208189	1.58704	0.0323725	1.58704	-0.772247	1.58704	-0.257529	1.58704	-0.336034
	1.59189	-98.9307	1.59189	7.81113	1.59189	1.32587	1.59189	0.735729	1.59189	-77.1363	1.59189	-89.9741	1.59189	-0.021349	1.59189	0.0309831	1.59189	-0.782804	1.59189	-0.256531	1.59189	-0.336437
	1.59675	-98.9321	1.59675	7.29024	1.59675	1.34742	1.59675	0.785826	1.59675	-77.1412	1.59675	-89.9999	1.59675	-0.0216595	1.59675	0.0299406	1.59675	-0.793762	1.59675	-0.255673	1.59675	-0.336799
	1.6016	-98.9406	1.6016	6.59525	1.6016	1.36402	1.6016	0.83801	1.6016	-77.1454	1.6016	-90.0313	1.6016	-0.0217841	1.6016	0.0291789	1.6016	-0.804749	1.6016	-0.255004	1.6016	-0.337171
	1.60645	-98.9569	1.60645	5.76717	1.60645	1.37488	1.60645	0.891267	1.60645	-77.1498	1.60645	-90.0685	1.60645	-0.0217637	1.60645	0.0286388	1.60645	-0.815434	1.60645	-0.254564	1.60645	-0.337577
	1.61131	-98.9819	1.61131	4.87345	1.61131	1.37934	1.61131	0.944255	1.61131	-77.1547	1.61131	-90.1119	1.61131	-0.0216223	1.61131	0.0282794	1.61131	-0.825491	1.61131	-0.254376	1.61131	-0.338067
	1.61616	-99.016	1.61616	3.9956	1.61616	1.37713	1.61616	0.995068	1.61616	-77.1605	1.61616	-90.1617	1.61616	-0.0213954	1.61616	0.0280505	1.61616	-0.834746	1.61616	-0.254455	1.61616	-0.338656
	1.62101	-99.059	1.62101	3.21007	1.62101	1.36777	1.62101	1.04144	1.62101	-77.1674	1.62101	-90.2177	1.62101	-0.0211128	1.62101	0.0279254	1.62101	-0.843086	1.62101	-0.254816	1.62101	-0.339378
	1.62587	-99.1106	1.62587	2.57134	1.62587	1.35099	1.62587	1.08075	1.62587	-77.1755	1.62587	-90.2799	1.62587	-0.0208022	1.62587	0.0278699	1.62587	-0.850511	1.62587	-0.255447	1.62587	-0.34024
	1.63072	-99.1697	1.63072	2.1022	1.63072	1.3268	1.63072	1.10981	1.63072	-77.1849	1.63072	-90.3481	1.63072	-0.0204954	1.63072	0.027861	1.63072	-0.857105	1.63072	-0.256337	1.63072	-0.341232
	1.63557	-99.2351	1.63557	1.79452	1.63557	1.29519	1.63557	1.12542	1.63557	-77.1955	1.63557	-90.4221	1.63557	-0.0202164	1.63557	0.0278574	1.63557	-0.863013	1.63557	-0.257452	1.63557	-0.342341
	1.64043	-99.3052	1.64043	1.61666	1.64043	1.25642	1.64043	1.12456	1.64043	-77.2071	1.64043	-90.5014	1.64043	-0.0199933	1.64043	0.0278288	1.64043	-0.868378	1.64043	-0.258747	1.64043	-0.343541
	1.64528	-99.3779	1.64528	1.52689	1.64528	1.21095	1.64528	1.10453	1.64528	-77.2194	1.64528	-90.5856	1.64528	-0.0198501	1.64528	0.027743	1.64528	-0.873313	1.64528	-0.260162	1.64528	-0.344811
	1.65013	-99.4517	1.65013	1.48588	1.65013	1.15969	1.65013	1.06349	1.65013	-77.2323	1.65013	-90.6741	1.65013	-0.0198054	1.65013	0.0275677	1.65013	-0.877862	1.65013	-0.261637	1.65013	-0.346107
	1.65499	-99.5245	1.65499	1.46455	1.65499	1.10348	1.65499	1.00088	1.65499	-77.2455	1.65499	-90.766	1.65499	-0.0198817	1.65499	0.0272852	1.65499	-0.882082	1.65499	-0.263098	1.65499	-0.3474
	1.65984	-99.5952	1.65984	1.44643	1.65984	1.04383	1.65984	0.917523	1.65984	-77.2586	1.65984	-90.8603	1.65984	-0.0200769	1.65984	0.0268793	1.65984	-0.885959	1.65984	-0.2645	1.65984	-0.348658
	1.66469	-99.6628	1.66469	1.42503	1.66469	0.982152	1.66469	0.815688	1.66469	-77.2711	1.66469	-90.9558	1.66469	-0.0204005	1.66469	0.0263482	1.66469	-0.889421	1.66469	-0.265786	1.66469	-0.349836
	1.66955	-99.7264	1.66955	1.3997	1.66955	0.919854	1.66955	0.698982	1.66955	-77.283	1.66955	-91.0516	1.66955	-0.0208338	1.66955	0.0257009	1.66955	-0.892525	1.66955	-0.266949	1.66955	-0.350908
	1.6744	-99.7859	1.6744	1.37252	1.6744	0.858395	1.6744	0.571965	1.6744	-77.2938	1.6744	-91.1466	1.6744	-0.0213545	1.6744	0.0249588	1.6744	-0.895271	1.6744	-0.267981	1.6744	-0.351866
	1.67925	-99.8412	1.67925	1.34617	1.67925	0.799144	1.67925	0.439613	1.67925	-77.3037	1.67925	-91.2403	1.67925	-0.0219478	1.67925	0.024147	1.67925	-0.89776	1.67925	-0.268891	1.67925	-0.352699
	1.68411	-99.8927	1.68411	1.32263	1.68411	0.742895	1.68411	0.307112	1.68411	-77.3125	1.68411	-91.3321	1.68411	-0.0225763	1.68411	0.0232977	1.68411	-0.900049	1.68411	-0.269693	1.68411	-0.353406
	1.68896	-99.9405	1.68896	1.30248	1.68896	0.690266	1.68896	0.178991	1.68896	-77.3205	1.68896	-91.422	1.68896	-0.0232272	1.68896	0.0224394	1.68896	-0.902181	1.68896	-0.270401	1.68896	-0.354005
	1.69381	-99.9849	1.69381	1.28597	1.69381	0.641743	1.69381	0.0589178	1.69381	-77.3279	1.69381	-91.51	1.69381	-0.0238725	1.69381	0.0216043	1.69381	-0.904198	1.69381	-0.271028	1.69381	-0.354503
	1.69867	-100.026	1.69867	1.27244	1.69867	0.597459	1.69867	-0.0503673	1.69867	-77.3349	1.69867	-91.5962	1.69867	-0.0245048	1.69867	0.0208157	1.69867	-0.906115	1.69867	-0.271577	1.69867	-0.354916
	1.70352	-100.065	1.70352	1.26159	1.70352	0.557546	1.70352	-0.147344	1.70352	-77.3418	1.70352	-91.6807	1.70352	-0.0251092	1.70352	0.020088	1.70352	-0.907903	1.70352	-0.272045	1.70352	-0.355244
	1.70837	-100.101	1.70837	1.25247	1.70837	0.522093	1.70837	-0.231595	1.70837	-77.3487	1.70837	-91.7636	1.70837	-0.025682	1.70837	0.0194281	1.70837	-0.909562	1.70837	-0.272441	1.70837	-0.355499
	1.71323	-100.134	1.71323	1.2446	1.71323	0.490966	1.71323	-0.303449	1.71323	-77.3558	1.71323	-91.8447	1.71323	-0.0262138	1.71323	0.0188273	1.71323	-0.911107	1.71323	-0.272752	1.71323	-0.35569
	1.71808	-100.165	1.71808	1.23751	1.71808	0.463857	1.71808	-0.363828	1.71808	-77.3632	1.71808	-91.9239	1.71808	-0.0267122	1.71808	0.0182891	1.71808	-0.91248	1.71808	-0.272999	1.71808	-0.355815
	1.72293	-100.193	1.72293	1.23048	1.72293	0.44028	1.72293	-0.414045	1.72293	-77.3708	1.72293	-92.0012	1.72293	-0.0271697	1.72293	0.0178027	1.72293	-0.913725	1.72293	-0.273164	1.72293	-0.355895
	1.72779	-100.219	1.72779	1.22339	1.72779	0.419705	1.72779	-0.4555	1.72779	-77.3786	1.72779	-92.0764	1.72779	-0.0275956	1.72779	0.0173557	1.72779	-0.914869	1.72779	-0.273256	1.72779	-0.355938
	1.73264	-100.243	1.73264	1.21588	1.73264	0.401559	1.73264	-0.489445	1.73264	-77.3866	1.73264	-92.1499	1.73264	-0.0279935	1.73264	0.0169462	1.73264	-0.915899	1.73264	-0.273285	1.73264	-0.355954
	1.73749	-100.265	1.73749	1.20789	1.73749	0.385311	1.73749	-0.517101	1.73749	-77.3948	1.73749	-92.2218	1.73749	-0.0283636	1.73749	0.0165796	1.73749	-0.916886	1.73749	-0.273258	1.73749	-0.355938
	1.74235	-100.287	1.74235	1.19948	1.74235	0.370564	1.74235	-0.539423	1.74235	-77.4029	1.74235	-92.2923	1.74235	-0.0287076	1.74235	0.0162488	1.74235	-0.917845	1.74235	-0.273181	1.74235	-0.355895
	1.7472	-100.306	1.7472	1.19072	1.7472	0.357054	1.7472	-0.557335	1.7472	-77.4109	1.7472	-92.3617	1.7472	-0.0290238	1.7472	0.0159591	1.7472	-0.918789	1.7472	-0.273061	1.7472	-0.355799
	1.75205	-100.325	1.75205	1.1819	1.75205	0.344824	1.75205	-0.57158	1.75205	-77.4185	1.75205	-92.4301	1.75205	-0.0293083	1.75205	0.0157052	1.75205	-0.919719	1.75205	-0.272913	1.75205	-0.355663
	1.75691	-100.343	1.75691	1.17302	1.75691	0.333786	1.75691	-0.582577	1.75691	-77.4257	1.75691	-92.4974	1.75691	-0.0295705	1.75691	0.0154853	1.75691	-0.920649	1.75691	-0.272742	1.75691	-0.355458
	1.76176	-100.359	1.76176	1.16432	1.76176	0.323984	1.76176	-0.590892	1.76176	-77.4323	1.76176	-92.5634	1.76176	-0.0298011	1.76176	0.0152975	1.76176	-0.921507	1.76176	-0.272562	1.76176	-0.355201
	1.76661	-100.375	1.76661	1.15579	1.76661	0.315198	1.76661	-0.596823	1.76661	-77.4382	1.76661	-92.6279	1.76661	-0.0300113	1.76661	0.015133	1.76661	-0.922308	1.76661	-0.272379	1.76661	-0.354888
	1.77147	-100.39	1.77147	1.14781	1.77147	0.307516	1.77147	-0.600667	1.77147	-77.4435	1.77147	-92.6906	1.77147	-0.0301917	1.77147	0.01499	1.77147	-0.923052	1.77147	-0.272201	1.77147	-0.354538
	1.77632	-100.404	1.77632	1.14024	1.77632	0.300716	1.77632	-0.602575	1.77632	-77.448	1.77632	-92.7517	1.77632	-0.0303535	1.77632	0.0148648	1.77632	-0.923738	1.77632	-0.272036	1.77632	-0.354163
	1.78117	-100.418	1.78117	1.13314	1.78117	0.294977	1.78117	-0.602783	1.78117	-77.4518	1.78117	-92.8112	1.78117	-0.0304873	1.78117	0.0147504	1.78117	-0.924325	1.78117	-0.271894	1.78117	-0.353778
	1.78603	-100.43	1.78603	1.12629	1.78603	0.290076	1.78603	-0.601382	1.78603	-77.4548	1.78603	-92.8693	1.78603	-0.0305989	1.78603	0.0146431	1.78603	-0.924897	1.78603	-0.271779	1.78603	-0.353391
	1.79088	-100.441	1.79088	1.11961	1.79088	0.286235	1.79088	-0.598611	1.79088	-77.4572	1.79088	-92.9264	1.79088	-0.0306901	1.79088	0.0145394	1.79088	-0.925355	1.79088	-0.271702	1.79088	-0.353025
	1.79573	-100.451	1.79573	1.11288	1.79573	0.283277	1.79573	-0.594558	1.79573	-77.459	1.79573	-92.9827	1.79573	-0.0307533	1.79573	0.01445	1.79573	-0.925727	1.79573	-0.271669	1.79573	-0.352678
	1.80059	-100.459	1.80059	1.10584	1.80059	0.281246	1.80059	-0.589372	1.80059	-77.4603	1.80059	-93.0384	1.80059	-0.0307923	1.80059	0.0143731	1.80059	-0.92597	1.80059	-0.271679	1.80059	-0.352362
	1.80544	-100.466	1.80544	1.09845	1.80544	0.280142	1.80544	-0.583054	1.80544	-77.461	1.80544	-93.0936	1.80544	-0.0308109	1.80544	0.0143141	1.80544	-0.92607	1.80544	-0.271744	1.80544	-0.352067
	1.81029	-100.473	1.81029	1.09059	1.81029	0.279877	1.81029	-0.575752	1.81029	-77.4613	1.81029	-93.1483	1.81029	-0.0308072	1.81029	0.0142819	1.81029	-0.926056	1.81029	-0.27185	1.81029	-0.351795
	1.81515	-100.479	1.81515	1.0826	1.81515	0.280451	1.81515	-0.567765	1.81515	-77.4613	1.81515	-93.2023	1.81515	-0.0307923	1.81515	0.0142783	1.81515	-0.925956	1.81515	-0.271996	1.81515	-0.351528
	1.82	-100.485	1.82	1.07449	1.82	0.281996	1.82	-0.559153	1.82	-77.4609	1.82	-93.2558	1.82	-0.0307719	1.82	0.0143015	1.82	-0.925784	1.82	-0.272172	1.82	-0.351249
	1.82485	-100.491	1.82485	1.0668	1.82485	0.284204	1.82485	-0.550063	1.82485	-77.4603	1.82485	-93.3087	1.82485	-0.030744	1.82485	0.0143516	1.82485	-0.925527	1.82485	-0.272366	1.82485	-0.350964
	1.82971	-100.497	1.82971	1.05971	1.82971	0.287206	1.82971	-0.540705	1.82971	-77.4593	1.82971	-93.3609	1.82971	-0.0307161	1.82971	0.0144267	1.82971	-0.925212	1.82971	-0.272573	1.82971	-0.350657
	1.83456	-100.503	1.83456	1.05327	1.83456	0.290606	1.83456	-0.531168	1.83456	-77.4581	1.83456	-93.4127	1.83456	-0.0306826	1.83456	0.0145161	1.83456	-0.924854	1.83456	-0.272788	1.83456	-0.350335
	1.83941	-100.508	1.83941	1.04743	1.83941	0.294182	1.83941	-0.521512	1.83941	-77.4565	1.83941	-93.4639	1.83941	-0.0306436	1.83941	0.0146163	1.83941	-0.924454	1.83941	-0.273018	1.83941	-0.350006
	1.84427	-100.514	1.84427	1.04231	1.84427	0.297626	1.84427	-0.511737	1.84427	-77.4546	1.84427	-93.5147	1.84427	-0.0305952	1.84427	0.0147164	1.84427	-0.92401	1.84427	-0.273262	1.84427	-0.349684
	1.84912	-100.519	1.84912	1.0376	1.84912	0.300761	1.84912	-0.501932	1.84912	-77.4524	1.84912	-93.5653	1.84912	-0.0305376	1.84912	0.0148129	1.84912	-0.923624	1.84912	-0.273529	1.84912	-0.349374
	1.85397	-100.524	1.85397	1.03307	1.85397	0.303454	1.85397	-0.492068	1.85397	-77.45	1.85397	-93.6156	1.85397	-0.0304743	1.85397	0.0149077	1.85397	-0.923281	1.85397	-0.27382	1.85397	-0.34908
	1.85883	-100.529	1.85883	1.02872	1.85883	0.305882	1.85883	-0.482054	1.85883	-77.4475	1.85883	-93.6655	1.85883	-0.0304111	1.85883	0.01499	1.85883	-0.923023	1.85883	-0.274137	1.85883	-0.348788
	1.86368	-100.534	1.86368	1.02425	1.86368	0.308222	1.86368	-0.471832	1.86368	-77.4449	1.86368	-93.7151	1.86368	-0.030359	1.86368	0.0150651	1.86368	-0.922894	1.86368	-0.274465	1.86368	-0.3485
	1.86853	-100.539	1.86853	1.0199	1.86853	0.310562	1.86853	-0.461341	1.86853	-77.4423	1.86853	-93.7641	1.86853	-0.0303237	1.86853	0.0151384	1.86853	-0.922923	1.86853	-0.274807	1.86853	-0.348196
	1.87339	-100.544	1.87339	1.01531	1.87339	0.313035	1.87339	-0.450374	1.87339	-77.4398	1.87339	-93.8124	1.87339	-0.0303032	1.87339	0.0152099	1.87339	-0.923109	1.87339	-0.275141	1.87339	-0.347874
	1.87824	-100.55	1.87824	1.01078	1.87824	0.315596	1.87824	-0.438841	1.87824	-77.4374	1.87824	-93.8597	1.87824	-0.0302977	1.87824	0.015285	1.87824	-0.923524	1.87824	-0.275465	1.87824	-0.347536
	1.88309	-100.555	1.88309	1.00589	1.88309	0.318024	1.88309	-0.426622	1.88309	-77.4352	1.88309	-93.9059	1.88309	-0.0302995	1.88309	0.0153637	1.88309	-0.924211	1.88309	-0.275766	1.88309	-0.347167
	1.88795	-100.561	1.88795	1.00094	1.88795	0.32032	1.88795	-0.413509	1.88795	-77.4329	1.88795	-93.9512	1.88795	-0.0302977	1.88795	0.0154531	1.88795	-0.92514	1.88795	-0.276041	1.88795	-0.346783
	1.8928	-100.565	1.8928	0.995636	1.8928	0.322351	1.8928	-0.399472	1.8928	-77.4307	1.8928	-93.9955	1.8928	-0.0302884	1.8928	0.0155497	1.8928	-0.926342	1.8928	-0.276292	1.8928	-0.346383
	1.89765	-100.57	1.89765	0.990152	1.89765	0.324117	1.89765	-0.384332	1.89765	-77.4286	1.89765	-94.0392	1.89765	-0.0302716	1.89765	0.0156587	1.89765	-0.927758	1.89765	-0.276515	1.89765	-0.345977
	1.90251	-100.574	1.90251	0.984609	1.90251	0.325618	1.90251	-0.368	1.90251	-77.4265	1.90251	-94.0823	1.90251	-0.0302474	1.90251	0.0157732	1.90251	-0.929246	1.90251	-0.27672	1.90251	-0.345568
	1.90736	-100.578	1.90736	0.978947	1.90736	0.326987	1.90736	-0.350387	1.90736	-77.4245	1.90736	-94.1251	1.90736	-0.0302214	1.90736	0.0158876	1.90736	-0.930734	1.90736	-0.276908	1.90736	-0.345165
	1.91221	-100.581	1.91221	0.973284	1.91221	0.328267	1.91221	-0.331433	1.91221	-77.4225	1.91221	-94.1676	1.91221	-0.0301898	1.91221	0.0159931	1.91221	-0.932078	1.91221	-0.277086	1.91221	-0.344762
	1.91707	-100.584	1.91707	0.967681	1.91707	0.329238	1.91707	-0.311078	1.91707	-77.4207	1.91707	-94.2097	1.91707	-0.0301582	1.91707	0.0160825	1.91707	-0.933223	1.91707	-0.277255	1.91707	-0.344372
	1.92192	-100.587	1.92192	0.962019	1.92192	0.330077	1.92192	-0.289322	1.92192	-77.4189	1.92192	-94.2513	1.92192	-0.0301154	1.92192	0.0161558	1.92192	-0.934038	1.92192	-0.27742	1.92192	-0.343993
	1.92677	-100.59	1.92677	0.956476	1.92677	0.330563	1.92677	-0.266017	1.92677	-77.4174	1.92677	-94.2922	1.92677	-0.0300671	1.92677	0.0162148	1.92677	-0.934482	1.92677	-0.277585	1.92677	-0.343618
	1.93163	-100.593	1.93163	0.950754	1.93163	0.33074	1.93163	-0.241162	1.93163	-77.416	1.93163	-94.3322	1.93163	-0.030002	1.93163	0.0162703	1.93163	-0.934496	1.93163	-0.277743	1.93163	-0.343265
	1.93648	-100.596	1.93648	0.94521	1.93648	0.330563	1.93648	-0.214608	1.93648	-77.4147	1.93648	-94.3713	1.93648	-0.0299294	1.93648	0.01634	1.93648	-0.934052	1.93648	-0.277898	1.93648	-0.342924
	1.94133	-100.599	1.94133	0.939548	1.94133	0.330166	1.94133	-0.186385	1.94133	-77.4136	1.94133	-94.4093	1.94133	-0.0298513	1.94133	0.0164241	1.94133	-0.93318	1.94133	-0.278046	1.94133	-0.342598
	1.94619	-100.602	1.94619	0.934064	1.94619	0.329592	1.94619	-0.156285	1.94619	-77.4127	1.94619	-94.4465	1.94619	-0.029777	1.94619	0.0165403	1.94619	-0.931892	1.94619	-0.278178	1.94619	-0.342288
	1.95104	-100.605	1.95104	0.9287	1.95104	0.328797	1.95104	-0.124247	1.95104	-77.4119	1.95104	-94.4828	1.95104	-0.0297137	1.95104	0.0166833	1.95104	-0.930276	1.95104	-0.278299	1.95104	-0.341991
	1.95589	-100.608	1.95589	0.923455	1.95589	0.32787	1.95589	-0.090213	1.95589	-77.4113	1.95589	-94.5185	1.95589	-0.0296691	1.95589	0.0168496	1.95589	-0.928402	1.95589	-0.278405	1.95589	-0.341687
	1.96075	-100.611	1.96075	0.918567	1.96075	0.326766	1.96075	-0.0540926	1.96075	-77.4109	1.96075	-94.5537	1.96075	-0.0296412	1.96075	0.0170285	1.96075	-0.926385	1.96075	-0.278501	1.96075	-0.341377
	1.9656	-100.614	1.9656	0.913858	1.9656	0.325486	1.9656	-0.015886	1.9656	-77.4105	1.9656	-94.5888	1.9656	-0.0296226	1.9656	0.0172073	1.9656	-0.924268	1.9656	-0.278587	1.9656	-0.341049
	1.97045	-100.617	1.97045	0.909686	1.97045	0.323984	1.97045	0.0242279	1.97045	-77.4103	1.97045	-94.6236	1.97045	-0.0296059	1.97045	0.0173914	1.97045	-0.922108	1.97045	-0.278662	1.97045	-0.340698
	1.97531	-100.621	1.97531	0.905573	1.97531	0.322395	1.97531	0.0662194	1.97531	-77.41	1.97531	-94.6582	1.97531	-0.0295835	1.97531	0.0175792	1.97531	-0.919876	1.97531	-0.278729	1.97531	-0.340314
	1.98016	-100.623	1.98016	0.901878	1.98016	0.320717	1.98016	0.10988	1.98016	-77.4097	1.98016	-94.6926	1.98016	-0.0295445	1.98016	0.0177634	1.98016	-0.917616	1.98016	-0.27879	1.98016	-0.339893
	1.98501	-100.626	1.98501	0.898182	1.98501	0.318995	1.98501	0.155	1.98501	-77.4093	1.98501	-94.7265	1.98501	-0.0294943	1.98501	0.0179547	1.98501	-0.915356	1.98501	-0.27885	1.98501	-0.339431
	1.98987	-100.628	1.98987	0.894427	1.98987	0.317406	1.98987	0.201373	1.98987	-77.4088	1.98987	-94.7598	1.98987	-0.0294292	1.98987	0.0181478	1.98987	-0.913081	1.98987	-0.278904	1.98987	-0.338922
	1.99472	-100.63	1.99472	0.890553	1.99472	0.315949	1.99472	0.248759	1.99472	-77.408	1.99472	-94.7923	1.99472	-0.0293548	1.99472	0.0183356	1.99472	-0.910892	1.99472	-0.278957	1.99472	-0.338371
	1.99957	-100.63	1.99957	0.886798	1.99957	0.315022	1.99957	0.296919	1.99957	-77.4072	1.99957	-94.824	1.99957	-0.0292767	1.99957	0.0185215	1.99957	-0.908861	1.99957	-0.278996	1.99957	-0.337773
	2.00443	-100.631	2.00443	0.883222	2.00443	0.314713	2.00443	0.345676	2.00443	-77.4063	2.00443	-94.8551	2.00443	-0.0291949	2.00443	0.0187093	2.00443	-0.907087	2.00443	-0.279032	2.00443	-0.337134
	2.00928	-100.63	2.00928	0.880122	2.00928	0.315066	2.00928	0.394641	2.00928	-77.4054	2.00928	-94.8858	2.00928	-0.0291112	2.00928	0.0188935	2.00928	-0.905571	2.00928	-0.279049	2.00928	-0.336461
	2.01413	-100.629	2.01413	0.877798	2.01413	0.316081	2.01413	0.443636	2.01413	-77.4047	2.01413	-94.9161	2.01413	-0.0290275	2.01413	0.0190884	2.01413	-0.904441	2.01413	-0.279057	2.01413	-0.335767
	2.01899	-100.627	2.01899	0.876009	2.01899	0.317715	2.01899	0.492452	2.01899	-77.4042	2.01899	-94.9463	2.01899	-0.0289438	2.01899	0.0192887	2.01899	-0.903683	2.01899	-0.279059	2.01899	-0.335057
	2.02384	-100.624	2.02384	0.874817	2.02384	0.319613	2.02384	0.540792	2.02384	-77.4041	2.02384	-94.9764	2.02384	-0.0288694	2.02384	0.0194925	2.02384	-0.903296	2.02384	-0.279061	2.02384	-0.334336
	2.02869	-100.621	2.02869	0.873744	2.02869	0.321865	2.02869	0.588654	2.02869	-77.4044	2.02869	-95.0064	2.02869	-0.0288043	2.02869	0.0197035	2.02869	-0.903296	2.02869	-0.279069	2.02869	-0.333598
	2.03355	-100.616	2.03355	0.872731	2.03355	0.32447	2.03355	0.63595	2.03355	-77.4053	2.03355	-95.0362	2.03355	-0.0287523	2.03355	0.0199074	2.03355	-0.903654	2.03355	-0.279088	2.03355	-0.332857
	2.0384	-100.612	2.0384	0.871599	2.0384	0.327472	2.0384	0.68268	2.0384	-77.4066	2.0384	-95.0656	2.0384	-0.0287076	2.0384	0.0201023	2.0384	-0.904341	2.0384	-0.279111	2.0384	-0.332094
	2.04325	-100.606	2.04325	0.870407	2.04325	0.33096	2.04325	0.729083	2.04325	-77.4084	2.04325	-95.0948	2.04325	-0.0286742	2.04325	0.0202829	2.04325	-0.905228	2.04325	-0.279142	2.04325	-0.331323
	2.04811	-100.6	2.04811	0.869453	2.04811	0.335111	2.04811	0.775366	2.04811	-77.4106	2.04811	-95.1237	2.04811	-0.0286444	2.04811	0.0204492	2.04811	-0.906272	2.04811	-0.279174	2.04811	-0.33052
	2.05296	-100.594	2.05296	0.868857	2.05296	0.339967	2.05296	0.821857	2.05296	-77.413	2.05296	-95.1524	2.05296	-0.0286091	2.05296	0.0206029	2.05296	-0.907316	2.05296	-0.279203	2.05296	-0.329699
	2.05781	-100.586	2.05781	0.868678	2.05781	0.345486	2.05781	0.868945	2.05781	-77.4154	2.05781	-95.181	2.05781	-0.0285719	2.05781	0.0207496	2.05781	-0.908375	2.05781	-0.279243	2.05781	-0.32885
	2.06267	-100.578	2.06267	0.868917	2.06267	0.351623	2.06267	0.917076	2.06267	-77.4177	2.06267	-95.2096	2.06267	-0.0285328	2.06267	0.0208944	2.06267	-0.909376	2.06267	-0.279299	2.06267	-0.327979
	2.06752	-100.57	2.06752	0.869691	2.06752	0.358334	2.06752	0.966756	2.06752	-77.4197	2.06752	-95.2383	2.06752	-0.0284975	2.06752	0.0210428	2.06752	-0.910306	2.06752	-0.279378	2.06752	-0.327092
	2.07237	-100.56	2.07237	0.870824	2.07237	0.365266	2.07237	1.01864	2.07237	-77.4211	2.07237	-95.267	2.07237	-0.0284678	2.07237	0.0211966	2.07237	-0.911193	2.07237	-0.279483	2.07237	-0.326187
	2.07723	-100.551	2.07723	0.872374	2.07723	0.372551	2.07723	1.07342	2.07723	-77.4218	2.07723	-95.2956	2.07723	-0.0284529	2.07723	0.021354	2.07723	-0.912066	2.07723	-0.27961	2.07723	-0.325257
	2.08208	-100.54	2.08208	0.874519	2.08208	0.380101	2.08208	1.13171	2.08208	-77.4218	2.08208	-95.324	2.08208	-0.0284417	2.08208	0.0215095	2.08208	-0.912952	2.08208	-0.279754	2.08208	-0.3243
	2.08693	-100.53	2.08693	0.877023	2.08693	0.388004	2.08693	1.19421	2.08693	-77.4209	2.08693	-95.3519	2.08693	-0.028438	2.08693	0.0216669	2.08693	-0.913782	2.08693	-0.279901	2.08693	-0.323295
	2.09179	-100.519	2.09179	0.879765	2.09179	0.396305	2.09179	1.26114	2.09179	-77.4194	2.09179	-95.3793	2.09179	-0.0284268	2.09179	0.0218296	2.09179	-0.914569	2.09179	-0.280045	2.09179	-0.322257
	2.09664	-100.509	2.09664	0.882804	2.09664	0.405091	2.09664	1.33261	2.09664	-77.4171	2.09664	-95.4063	2.09664	-0.0284101	2.09664	0.0219977	2.09664	-0.915298	2.09664	-0.280187	2.09664	-0.321166
	2.10149	-100.498	2.10149	0.885785	2.10149	0.414407	2.10149	1.40804	2.10149	-77.4143	2.10149	-95.4327	2.10149	-0.0283785	2.10149	0.0221711	2.10149	-0.915899	2.10149	-0.28032	2.10149	-0.32005
	2.10635	-100.487	2.10635	0.888944	2.10635	0.424076	2.10635	1.48678	2.10635	-77.4111	2.10635	-95.4587	2.10635	-0.028332	2.10635	0.0223589	2.10635	-0.916429	2.10635	-0.280454	2.10635	-0.318903
	2.1112	-100.476	2.1112	0.892341	2.1112	0.434231	2.1112	1.56763	2.1112	-77.4075	2.1112	-95.4844	2.1112	-0.0282799	2.1112	0.0225574	2.1112	-0.916901	2.1112	-0.28059	2.1112	-0.317756
	2.11605	-100.466	2.11605	0.896275	2.11605	0.444783	2.11605	1.64932	2.11605	-77.4037	2.11605	-95.5099	2.11605	-0.028226	2.11605	0.0227737	2.11605	-0.91733	2.11605	-0.280719	2.11605	-0.316613
	2.12091	-100.455	2.12091	0.901163	2.12091	0.455689	2.12091	1.73056	2.12091	-77.3996	2.12091	-95.5349	2.12091	-0.0281739	2.12091	0.0230062	2.12091	-0.917788	2.12091	-0.280846	2.12091	-0.315481
	2.12576	-100.444	2.12576	0.907063	2.12576	0.467212	2.12576	1.81001	2.12576	-77.3954	2.12576	-95.5595	2.12576	-0.02812	2.12576	0.0232583	2.12576	-0.918274	2.12576	-0.280963	2.12576	-0.314372
	2.13061	-100.434	2.13061	0.914395	2.13061	0.479133	2.13061	1.8866	2.13061	-77.391	2.13061	-95.5836	2.13061	-0.0280642	2.13061	0.0235283	2.13061	-0.91886	2.13061	-0.281066	2.13061	-0.313287
	2.13547	-100.424	2.13547	0.92268	2.13547	0.491716	2.13547	1.95938	2.13547	-77.3864	2.13547	-95.6069	2.13547	-0.0279954	2.13547	0.0238234	2.13547	-0.919533	2.13547	-0.281149	2.13547	-0.312224
	2.14032	-100.414	2.14032	0.931621	2.14032	0.504829	2.14032	2.02778	2.14032	-77.3816	2.14032	-95.6296	2.14032	-0.0279099	2.14032	0.0241381	2.14032	-0.920262	2.14032	-0.281201	2.14032	-0.311173
	2.14517	-100.403	2.14517	0.94074	2.14517	0.51856	2.14517	2.09138	2.14517	-77.3766	2.14517	-95.6517	2.14517	-0.0278113	2.14517	0.0244778	2.14517	-0.920992	2.14517	-0.281216	2.14517	-0.310147
	2.15003	-100.392	2.15003	0.9498	2.15003	0.532866	2.15003	2.15018	2.15003	-77.3712	2.15003	-95.6733	2.15003	-0.027696	2.15003	0.0248444	2.15003	-0.921679	2.15003	-0.281191	2.15003	-0.309146
	2.15488	-100.38	2.15488	0.958383	2.15488	0.54801	2.15488	2.20463	2.15488	-77.3656	2.15488	-95.6945	2.15488	-0.0275714	2.15488	0.0252414	2.15488	-0.922265	2.15488	-0.281133	2.15488	-0.308158
	2.15973	-100.367	2.15973	0.966549	2.15973	0.564213	2.15973	2.25544	2.15973	-77.3596	2.15973	-95.7155	2.15973	-0.0274431	2.15973	0.0256687	2.15973	-0.922694	2.15973	-0.281041	2.15973	-0.307178
	2.16459	-100.352	2.16459	0.974476	2.16459	0.581874	2.16459	2.3036	2.16459	-77.353	2.16459	-95.7362	2.16459	-0.0273129	2.16459	0.0261211	2.16459	-0.92298	2.16459	-0.280922	2.16459	-0.306174
	2.16944	-100.336	2.16944	0.982106	2.16944	0.601212	2.16944	2.35027	2.16944	-77.3459	2.16944	-95.757	2.16944	-0.0271864	2.16944	0.0265932	2.16944	-0.923181	2.16944	-0.280788	2.16944	-0.305111
	2.17429	-100.319	2.17429	0.989854	2.17429	0.622361	2.17429	2.3967	2.17429	-77.3381	2.17429	-95.7775	2.17429	-0.0270544	2.17429	0.0270724	2.17429	-0.923338	2.17429	-0.280638	2.17429	-0.303951
	2.17915	-100.301	2.17915	0.997603	2.17915	0.645452	2.17915	2.44373	2.17915	-77.3296	2.17915	-95.7977	2.17915	-0.0269224	2.17915	0.0275499	2.17915	-0.923495	2.17915	-0.280477	2.17915	-0.302637
	2.184	-100.281	2.184	1.00571	2.184	0.670354	2.184	2.49171	2.184	-77.3203	2.184	-95.8176	2.184	-0.0267866	2.184	0.028013	2.184	-0.923781	2.184	-0.280304	2.184	-0.301137
	2.18885	-100.261	2.18885	1.01417	2.18885	0.6968	2.18885	2.54008	2.18885	-77.3103	2.18885	-95.8371	2.18885	-0.0266527	2.18885	0.0284529	2.18885	-0.924168	2.18885	-0.280107	2.18885	-0.299426
	2.19371	-100.241	2.19371	1.02317	2.19371	0.724483	2.19371	2.5872	2.19371	-77.2996	2.19371	-95.856	2.19371	-0.0265263	2.19371	0.0288588	2.19371	-0.924683	2.19371	-0.27988	2.19371	-0.297496
	2.19856	-100.221	2.19856	1.03241	2.19856	0.753094	2.19856	2.63014	2.19856	-77.2883	2.19856	-95.8744	2.19856	-0.0264128	2.19856	0.0292468	2.19856	-0.925312	2.19856	-0.279623	2.19856	-0.29536
	2.20341	-100.201	2.20341	1.04189	2.20341	0.78219	2.20341	2.66456	2.20341	-77.2766	2.20341	-95.8925	2.20341	-0.0263161	2.20341	0.0296134	2.20341	-0.926056	2.20341	-0.279333	2.20341	-0.293044
	2.20827	-100.183	2.20827	1.05125	2.20827	0.811197	2.20827	2.68522	2.20827	-77.2646	2.20827	-95.9102	2.20827	-0.0262399	2.20827	0.0299728	2.20827	-0.926886	2.20827	-0.279015	2.20827	-0.290587
	2.21312	-100.166	2.21312	1.06013	2.21312	0.839719	2.21312	2.68561	2.21312	-77.2525	2.21312	-95.9276	2.21312	-0.0261859	2.21312	0.0303358	2.21312	-0.927815	2.21312	-0.278683	2.21312	-0.288058
	2.21797	-100.151	2.21797	1.06817	2.21797	0.867093	2.21797	2.65911	2.21797	-77.2404	2.21797	-95.9448	2.21797	-0.0261432	2.21797	0.0307167	2.21797	-0.92886	2.21797	-0.278347	2.21797	-0.285531
	2.22283	-100.138	2.22283	1.07509	2.22283	0.893098	2.22283	2.59939	2.22283	-77.2284	2.22283	-95.9619	2.22283	-0.026106	2.22283	0.0311226	2.22283	-0.930033	2.22283	-0.278027	2.22283	-0.283108
	2.22768	-100.129	2.22768	1.08087	2.22768	0.91747	2.22768	2.50092	2.22768	-77.2166	2.22768	-95.9789	2.22768	-0.0260725	2.22768	0.0315535	2.22768	-0.931306	2.22768	-0.277733	2.22768	-0.280907
	2.23253	-100.122	2.23253	1.08516	2.23253	0.940341	2.23253	2.36028	2.23253	-77.2052	2.23253	-95.9957	2.23253	-0.0260297	2.23253	0.0320238	2.23253	-0.932765	2.23253	-0.277466	2.23253	-0.27906
	2.23739	-100.118	2.23739	1.08832	2.23739	0.961887	2.23739	2.17634	2.23739	-77.194	2.23739	-96.0125	2.23739	-0.0259777	2.23739	0.0325227	2.23739	-0.934281	2.23739	-0.277225	2.23739	-0.277677
	2.24224	-100.117	2.24224	1.09017	2.24224	0.982461	2.24224	1.95101	2.24224	-77.1832	2.24224	-96.0291	2.24224	-0.0259051	2.24224	0.0330555	2.24224	-0.935826	2.24224	-0.277	2.24224	-0.276838
	2.24709	-100.117	2.24709	1.09088	2.24709	1.00224	2.24709	1.68899	2.24709	-77.1726	2.24709	-96.0456	2.24709	-0.0258084	2.24709	0.0336277	2.24709	-0.937343	2.24709	-0.276787	2.24709	-0.276615
	2.25195	-100.12	2.25195	1.09023	2.25195	1.02149	2.25195	1.39758	2.25195	-77.1622	2.25195	-96.062	2.25195	-0.0256894	2.25195	0.0342429	2.25195	-0.938802	2.25195	-0.276578	2.25195	-0.277014
	2.2568	-100.124	2.2568	1.08862	2.2568	1.04043	2.2568	1.08594	2.2568	-77.1519	2.2568	-96.0781	2.2568	-0.0255425	2.2568	0.0348973	2.2568	-0.940075	2.2568	-0.27638	2.2568	-0.278022
	2.26165	-100.129	2.26165	1.08576	2.26165	1.05906	2.26165	0.764339	2.26165	-77.1416	2.26165	-96.094	2.26165	-0.0253677	2.26165	0.0355929	2.26165	-0.941191	2.26165	-0.276198	2.26165	-0.279587
	2.26651	-100.135	2.26651	1.082	2.26651	1.07752	2.26651	0.44304	2.26651	-77.1312	2.26651	-96.1097	2.26651	-0.0251743	2.26651	0.0363225	2.26651	-0.942106	2.26651	-0.27605	2.26651	-0.28162
	2.27136	-100.142	2.27136	1.07741	2.27136	1.09602	2.27136	0.131546	2.27136	-77.1207	2.27136	-96.1252	2.27136	-0.0249641	2.27136	0.0370699	2.27136	-0.942822	2.27136	-0.275941	2.27136	-0.284022
	2.27621	-100.151	2.27621	1.07217	2.27621	1.11483	2.27621	-0.162126	2.27621	-77.1097	2.27621	-96.1407	2.27621	-0.0247503	2.27621	0.0378102	2.27621	-0.943379	2.27621	-0.275874	2.27621	-0.286681
	2.28107	-100.161	2.28107	1.06627	2.28107	1.13399	2.28107	-0.431956	2.28107	-77.0985	2.28107	-96.156	2.28107	-0.0245383	2.28107	0.0385004	2.28107	-0.943766	2.28107	-0.275851	2.28107	-0.289465
	2.28592	-100.172	2.28592	1.05983	2.28592	1.15395	2.28592	-0.673951	2.28592	-77.0867	2.28592	-96.1712	2.28592	-0.024343	2.28592	0.0390941	2.28592	-0.944023	2.28592	-0.275866	2.28592	-0.292273
	2.29077	-100.185	2.29077	1.0528	2.29077	1.17474	2.29077	-0.886084	2.29077	-77.0743	2.29077	-96.1864	2.29077	-0.0241719	2.29077	0.0395322	2.29077	-0.944195	2.29077	-0.27591	2.29077	-0.295019
	2.29563	-100.199	2.29563	1.04541	2.29563	1.19668	2.29563	-1.06809	2.29563	-77.0614	2.29563	-96.2017	2.29563	-0.0240343	2.29563	0.0397503	2.29563	-0.944252	2.29563	-0.275973	2.29563	-0.297644
	2.30048	-100.215	2.30048	1.03766	2.30048	1.21986	2.30048	-1.22097	2.30048	-77.0479	2.30048	-96.2171	2.30048	-0.0239562	2.30048	0.0396985	2.30048	-0.944309	2.30048	-0.276041	2.30048	-0.300152
	2.30533	-100.232	2.30533	1.02985	2.30533	1.24463	2.30533	-1.34671	2.30533	-77.0339	2.30533	-96.2328	2.30533	-0.0239488	2.30533	0.0393248	2.30533	-0.944395	2.30533	-0.276119	2.30533	-0.302554
	2.31019	-100.25	2.31019	1.02216	2.31019	1.27108	2.31019	-1.4478	2.31019	-77.0196	2.31019	-96.2488	2.31019	-0.0240269	2.31019	0.0386006	2.31019	-0.944495	2.31019	-0.276196	2.31019	-0.304909
	2.31504	-100.269	2.31504	1.01489	2.31504	1.29947	2.31504	-1.52695	2.31504	-77.005	2.31504	-96.2652	2.31504	-0.0242128	2.31504	0.0375134	2.31504	-0.944624	2.31504	-0.276275	2.31504	-0.307293
	2.31989	-100.289	2.31989	1.00851	2.31989	1.32998	2.31989	-1.58683	2.31989	-76.9905	2.31989	-96.2819	2.31989	-0.0245141	2.31989	0.0360721	2.31989	-0.94481	2.31989	-0.276359	2.31989	-0.309763
	2.32475	-100.309	2.32475	1.00315	2.32475	1.36265	2.32475	-1.63007	2.32475	-76.9762	2.32475	-96.2988	2.32475	-0.0249288	2.32475	0.0343001	2.32475	-0.944982	2.32475	-0.276447	2.32475	-0.312379
	2.3296	-100.328	2.3296	0.999391	2.3296	1.39722	2.3296	-1.65907	2.3296	-76.9623	2.3296	-96.3158	2.3296	-0.0254458	2.3296	0.0322419	2.3296	-0.945125	2.3296	-0.276534	2.3296	-0.315171
	2.33445	-100.346	2.33445	0.997365	2.33445	1.43369	2.33445	-1.67596	2.33445	-76.9491	2.33445	-96.3328	2.33445	-0.0260465	2.33445	0.0299585	2.33445	-0.94521	2.33445	-0.276616	2.33445	-0.318134
	2.33931	-100.361	2.33931	0.997424	2.33931	1.47162	2.33931	-1.68279	2.33931	-76.9364	2.33931	-96.3496	2.33931	-0.0267011	2.33931	0.0275248	2.33931	-0.94521	2.33931	-0.27668	2.33931	-0.321255
	2.34416	-100.374	2.34416	0.999689	2.34416	1.51126	2.34416	-1.68118	2.34416	-76.9245	2.34416	-96.3662	2.34416	-0.0273798	2.34416	0.0250232	2.34416	-0.945139	2.34416	-0.276728	2.34416	-0.324476
	2.34901	-100.384	2.34901	1.00404	2.34901	1.55255	2.34901	-1.67272	2.34901	-76.9131	2.34901	-96.3826	2.34901	-0.028053	2.34901	0.0225288	2.34901	-0.944996	2.34901	-0.276751	2.34901	-0.327737
	2.35387	-100.39	2.35387	1.01018	2.35387	1.5959	2.35387	-1.65868	2.35387	-76.9022	2.35387	-96.3987	2.35387	-0.0287039	2.35387	0.0201219	2.35387	-0.944839	2.35387	-0.276749	2.35387	-0.330954
	2.35872	-100.394	2.35872	1.01805	2.35872	1.64173	2.35872	-1.64014	2.35872	-76.8917	2.35872	-96.4146	2.35872	-0.0293083	2.35872	0.0178725	2.35872	-0.944653	2.35872	-0.276735	2.35872	-0.334066
	2.36357	-100.394	2.36357	1.02735	2.36357	1.69043	2.36357	-1.61818	2.36357	-76.8816	2.36357	-96.4302	2.36357	-0.0298606	2.36357	0.0158268	2.36357	-0.94451	2.36357	-0.276703	2.36357	-0.337004
	2.36843	-100.39	2.36843	1.0379	2.36843	1.7424	2.36843	-1.59344	2.36843	-76.8718	2.36843	-96.4458	2.36843	-0.0303516	2.36843	0.0140154	2.36843	-0.944395	2.36843	-0.27667	2.36843	-0.339725
	2.37328	-100.384	2.37328	1.04964	2.37328	1.79759	2.37328	-1.56656	2.37328	-76.8624	2.37328	-96.4613	2.37328	-0.0307793	2.37328	0.0124526	2.37328	-0.944281	2.37328	-0.276634	2.37328	-0.342186
	2.37813	-100.374	2.37813	1.06227	2.37813	1.85591	2.37813	-1.53801	2.37813	-76.8533	2.37813	-96.4768	2.37813	-0.0311512	2.37813	0.0111347	2.37813	-0.944223	2.37813	-0.276599	2.37813	-0.34438
	2.38299	-100.361	2.38299	1.0758	2.38299	1.91746	2.38299	-1.50797	2.38299	-76.8446	2.38299	-96.4922	2.38299	-0.03146	2.38299	0.0100493	2.38299	-0.944195	2.38299	-0.276568	2.38299	-0.346287
	2.38784	-100.345	2.38784	1.09005	2.38784	1.98161	2.38784	-1.47668	2.38784	-76.8361	2.38784	-96.5078	2.38784	-0.0317166	2.38784	0.00917494	2.38784	-0.944195	2.38784	-0.276538	2.38784	-0.347914
	2.39269	-100.327	2.39269	1.10489	2.39269	2.04802	2.39269	-1.44407	2.39269	-76.8275	2.39269	-96.5233	2.39269	-0.031923	2.39269	0.00849009	2.39269	-0.944223	2.39269	-0.276501	2.39269	-0.349275
	2.39755	-100.307	2.39755	1.12045	2.39755	2.11627	2.39755	-1.41001	2.39755	-76.8186	2.39755	-96.5388	2.39755	-0.0320792	2.39755	0.00796795	2.39755	-0.944309	2.39755	-0.276467	2.39755	-0.350369
	2.4024	-100.286	2.4024	1.13666	2.4024	2.18559	2.4024	-1.37419	2.4024	-76.8088	2.4024	-96.5542	2.4024	-0.0322001	2.4024	0.00759244	2.4024	-0.944438	2.4024	-0.276434	2.4024	-0.351224
	2.40725	-100.264	2.40725	1.15353	2.40725	2.2554	2.40725	-1.33622	2.40725	-76.7978	2.40725	-96.5695	2.40725	-0.0322782	2.40725	0.00733495	2.40725	-0.944653	2.40725	-0.276399	2.40725	-0.351869
	2.41211	-100.243	2.41211	1.17087	2.41211	2.3248	2.41211	-1.29578	2.41211	-76.7849	2.41211	-96.5845	2.41211	-0.0323284	2.41211	0.00717402	2.41211	-0.94491	2.41211	-0.276359	2.41211	-0.352328
	2.41696	-100.222	2.41696	1.18828	2.41696	2.39324	2.41696	-1.25232	2.41696	-76.7697	2.41696	-96.5993	2.41696	-0.0323489	2.41696	0.00708818	2.41696	-0.94521	2.41696	-0.276317	2.41696	-0.352634
	2.42181	-100.202	2.42181	1.20574	2.42181	2.45986	2.42181	-1.20574	2.42181	-76.7518	2.42181	-96.6138	2.42181	-0.0323414	2.42181	0.007056	2.42181	-0.945525	2.42181	-0.276265	2.42181	-0.352821
	2.42667	-100.184	2.42667	1.22267	2.42667	2.52397	2.42667	-1.15594	2.42667	-76.7309	2.42667	-96.6281	2.42667	-0.0323117	2.42667	0.00706136	2.42667	-0.945868	2.42667	-0.276206	2.42667	-0.35292
	2.43152	-100.167	2.43152	1.239	2.43152	2.5853	2.43152	-1.10284	2.43152	-76.7069	2.43152	-96.6422	2.43152	-0.0322596	2.43152	0.00709355	2.43152	-0.946198	2.43152	-0.276142	2.43152	-0.352954
	2.43637	-100.153	2.43637	1.2545	2.43637	2.64318	2.43637	-1.04681	2.43637	-76.6799	2.43637	-96.656	2.43637	-0.0321852	2.43637	0.0071454	2.43637	-0.946598	2.43637	-0.276077	2.43637	-0.352935
	2.44123	-100.141	2.44123	1.26886	2.44123	2.69731	2.44123	-0.987948	2.44123	-76.6501	2.44123	-96.6696	2.44123	-0.0320997	2.44123	0.00722229	2.44123	-0.946999	2.44123	-0.276016	2.44123	-0.352876
	2.44608	-100.132	2.44608	1.28198	2.44608	2.74747	2.44608	-0.926556	2.44608	-76.6179	2.44608	-96.6829	2.44608	-0.0320086	2.44608	0.00731707	2.44608	-0.947456	2.44608	-0.275973	2.44608	-0.35278
	2.45093	-100.125	2.45093	1.29336	2.45093	2.79334	2.45093	-0.862779	2.45093	-76.5835	2.45093	-96.696	2.45093	-0.0319211	2.45093	0.00742435	2.45093	-0.947928	2.45093	-0.275937	2.45093	-0.352656
	2.45579	-100.123	2.45579	1.30308	2.45579	2.83489	2.45579	-0.796856	2.45579	-76.5473	2.45579	-96.7088	2.45579	-0.0318412	2.45579	0.00754237	2.45579	-0.9484	2.45579	-0.275916	2.45579	-0.352517
	2.46064	-100.123	2.46064	1.31059	2.46064	2.87193	2.46064	-0.728877	2.46064	-76.5095	2.46064	-96.7213	2.46064	-0.031778	2.46064	0.00766218	2.46064	-0.948858	2.46064	-0.275899	2.46064	-0.352374
	2.46549	-100.128	2.46549	1.31595	2.46549	2.90438	2.46549	-0.65902	2.46549	-76.4703	2.46549	-96.0624	2.46549	-0.0317259	2.46549	0.00778198	2.46549	-0.949259	2.46549	-0.275879	2.46549	-0.352247
	2.47035	-100.137	2.47035	1.31899	2.47035	2.9322	2.47035	-0.587554	2.47035	-76.4298	2.47035	-96.0867	2.47035	-0.0316775	2.47035	0.0079	2.47035	-0.949602	2.47035	-0.275851	2.47035	-0.352136
	2.4752	-100.15	2.4752	1.31977	2.4752	2.95537	2.4752	-0.514568	2.4752	-76.3882	2.4752	-96.1107	2.4752	-0.0316273	2.4752	0.00801444	2.4752	-0.949888	2.4752	-0.275822	2.4752	-0.352052
	2.48005	-100.167	2.48005	1.31834	2.48005	2.97401	2.48005	-0.440331	2.48005	-76.3457	2.48005	-96.1345	2.48005	-0.0315808	2.48005	0.00812709	2.48005	-0.950074	2.48005	-0.275785	2.48005	-0.352005
	2.48491	-100.188	2.48491	1.31488	2.48491	2.98844	2.48491	-0.36499	2.48491	-76.3024	2.48491	-96.1583	2.48491	-0.031525	2.48491	0.00824153	2.48491	-0.950189	2.48491	-0.275749	2.48491	-0.351986
	2.48976	-100.213	2.48976	1.30957	2.48976	2.99931	2.48976	-0.288786	2.48976	-76.2585	2.48976	-96.182	2.48976	-0.0314692	2.48976	0.00835061	2.48976	-0.950203	2.48976	-0.275718	2.48976	-0.352002
	2.49461	-100.242	2.49461	1.30218	2.49461	3.00725	2.49461	-0.211866	2.49461	-76.2142	2.49461	-96.2057	2.49461	-0.0314135	2.49461	0.00845611	2.49461	-0.950089	2.49461	-0.275693	2.49461	-0.352039
	2.49947	-100.274	2.49947	1.29336	2.49947	3.01321	2.49947	-0.134529	2.49947	-76.1696	2.49947	-96.2293	2.49947	-0.0313577	2.49947	0.00855625	2.49947	-0.949888	2.49947	-0.27567	2.49947	-0.352076
	2.50432	-100.309	2.50432	1.28287	2.50432	3.01825	2.50432	-0.0571324	2.50432	-76.125	2.50432	-96.2525	2.50432	-0.0313075	2.50432	0.00864744	2.50432	-0.949559	2.50432	-0.275651	2.50432	-0.352108
	2.50917	-100.347	2.50917	1.27119	2.50917	3.0235	2.50917	0.0199364	2.50917	-76.0806	2.50917	-96.2753	2.50917	-0.0312591	2.50917	0.00874043	2.50917	-0.949144	2.50917	-0.27563	2.50917	-0.35212
	2.51403	-100.387	2.51403	1.25897	2.51403	3.02999	2.51403	0.0962601	2.51403	-76.0366	2.51403	-96.2975	2.51403	-0.0312126	2.51403	0.00883877	2.51403	-0.948629	2.51403	-0.275607	2.51403	-0.352108
	2.51888	-100.428	2.51888	1.24621	2.51888	3.03864	2.51888	0.171213	2.51888	-75.9935	2.51888	-96.3191	2.51888	-0.0311698	2.51888	0.00895143	2.51888	-0.948071	2.51888	-0.275586	2.51888	-0.352086
	2.52373	-100.469	2.52373	1.23358	2.52373	3.05034	2.52373	0.24405	2.52373	-75.9515	2.52373	-96.3402	2.52373	-0.0311252	2.52373	0.00908732	2.52373	-0.947542	2.52373	-0.275567	2.52373	-0.352058
	2.52859	-100.509	2.52859	1.2216	2.52859	3.06575	2.52859	0.313817	2.52859	-75.9114	2.52859	-96.3608	2.52859	-0.0310899	2.52859	0.00925183	2.52859	-0.947013	2.52859	-0.275561	2.52859	-0.352052
	2.53344	-100.548	2.53344	1.21063	2.53344	3.08549	2.53344	0.379561	2.53344	-75.8738	2.53344	-96.3811	2.53344	-0.0310583	2.53344	0.00944853	2.53344	-0.946498	2.53344	-0.27558	2.53344	-0.352076
	2.53829	-100.585	2.53829	1.20121	2.53829	3.10991	2.53829	0.440298	2.53829	-75.8395	2.53829	-96.4012	2.53829	-0.0310229	2.53829	0.00967383	2.53829	-0.946012	2.53829	-0.275618	2.53829	-0.352139
	2.54315	-100.619	2.54315	1.19382	2.54315	3.13935	2.54315	0.495015	2.54315	-75.8092	2.54315	-96.4211	2.54315	-0.030982	2.54315	0.00992596	2.54315	-0.945568	2.54315	-0.27567	2.54315	-0.352259
	2.548	-100.65	2.548	1.18887	2.548	3.1741	2.548	0.542967	2.548	-75.7839	2.548	-96.4411	2.548	-0.0309374	2.548	0.0102031	2.548	-0.945125	2.548	-0.275732	2.548	-0.352433
	2.55285	-100.678	2.55285	1.18697	2.55285	3.21441	2.55285	0.583677	2.55285	-75.7645	2.55285	-96.4608	2.55285	-0.0308742	2.55285	0.0104892	2.55285	-0.94471	2.55285	-0.275791	2.55285	-0.352675
	2.55771	-100.701	2.55771	1.18834	2.55771	3.26077	2.55771	0.617145	2.55771	-75.7518	2.55771	-96.4801	2.55771	-0.0308053	2.55771	0.0107789	2.55771	-0.944324	2.55771	-0.275837	2.55771	-0.353003
	2.56256	-100.721	2.56256	1.19299	2.56256	3.3138	2.56256	0.643699	2.56256	-75.7464	2.56256	-96.499	2.56256	-0.0307217	2.56256	0.0110668	2.56256	-0.943966	2.56256	-0.275866	2.56256	-0.353428
	2.56741	-100.736	2.56741	1.20127	2.56741	3.37446	2.56741	0.664471	2.56741	-75.749	2.56741	-96.5175	2.56741	-0.0306324	2.56741	0.0113386	2.56741	-0.943666	2.56741	-0.275879	2.56741	-0.353967
	2.57227	-100.747	2.57227	1.21307	2.57227	3.44378	2.57227	0.681041	2.57227	-75.7597	2.57227	-96.5354	2.57227	-0.030532	2.57227	0.0115782	2.57227	-0.943379	2.57227	-0.275885	2.57227	-0.354612
	2.57712	-100.754	2.57712	1.22845	2.57712	3.52308	2.57712	0.695734	2.57712	-75.7789	2.57712	-96.553	2.57712	-0.0304204	2.57712	0.0117856	2.57712	-0.943093	2.57712	-0.275895	2.57712	-0.355374
	2.58197	-100.758	2.58197	1.24741	2.58197	3.61381	2.58197	0.71138	2.58197	-75.8064	2.58197	-96.5704	2.58197	-0.0303051	2.58197	0.0119358	2.58197	-0.942807	2.58197	-0.275912	2.58197	-0.35622
	2.58683	-100.759	2.58683	1.27017	2.58683	3.7173	2.58683	0.731437	2.58683	-75.8417	2.58683	-96.5876	2.58683	-0.0301805	2.58683	0.0120091	2.58683	-0.942478	2.58683	-0.275935	2.58683	-0.357147
	2.59168	-100.756	2.59168	1.29688	2.59168	3.83514	2.59168	0.759511	2.59168	-75.8844	2.59168	-96.6046	2.59168	-0.030054	2.59168	0.0119895	2.59168	-0.942121	2.59168	-0.275962	2.59168	-0.358127
	2.59653	-100.752	2.59653	1.32757	2.59653	3.9687	2.59653	0.799297	2.59653	-75.9336	2.59653	-96.6214	2.59653	-0.0299369	2.59653	0.0118607	2.59653	-0.941777	2.59653	-0.275981	2.59653	-0.359159
	2.60139	-100.746	2.60139	1.3628	2.60139	4.11939	2.60139	0.854431	2.60139	-75.9881	2.60139	-96.6378	2.60139	-0.029829	2.60139	0.0116086	2.60139	-0.941434	2.60139	-0.275981	2.60139	-0.360222
	2.60624	-100.738	2.60624	1.40232	2.60624	4.28791	2.60624	0.928013	2.60624	-76.0464	2.60624	-96.6538	2.60624	-0.0297453	2.60624	0.0112402	2.60624	-0.941133	2.60624	-0.275956	2.60624	-0.361301
	2.61109	-100.728	2.61109	1.44625	2.61109	4.47494	2.61109	1.02255	2.61109	-76.1073	2.61109	-96.6688	2.61109	-0.0296858	2.61109	0.0107592	2.61109	-0.940819	2.61109	-0.275912	2.61109	-0.362379
	2.61595	-100.718	2.61595	1.49417	2.61595	4.68069	2.61595	1.13961	2.61595	-76.1689	2.61595	-96.6833	2.61595	-0.0296486	2.61595	0.0101906	2.61595	-0.94049	2.61595	-0.275856	2.61595	-0.363418
	2.6208	-100.709	2.6208	1.54567	2.6208	4.90489	2.6208	1.27983	2.6208	-76.2299	2.6208	-96.697	2.6208	-0.0296375	2.6208	0.00955582	2.6208	-0.940161	2.6208	-0.275793	2.6208	-0.364384
	2.62565	-100.699	2.62565	1.60021	2.62565	5.14724	2.62565	1.44282	2.62565	-76.289	2.62565	-96.7101	2.62565	-0.0296412	2.62565	0.00888884	2.62565	-0.939803	2.62565	-0.275732	2.62565	-0.36524
	2.63051	-100.691	2.63051	1.65707	2.63051	5.40733	2.63051	1.627	2.63051	-76.345	2.63051	-96.7228	2.63051	-0.0296579	2.63051	0.00822186	2.63051	-0.939403	2.63051	-0.275682	2.63051	-0.365956
	2.63536	-100.684	2.63536	1.71566	2.63536	5.68491	2.63536	1.82986	2.63536	-76.3972	2.63536	-96.7351	2.63536	-0.0296765	2.63536	0.00757813	2.63536	-0.939002	2.63536	-0.275653	2.63536	-0.366517
	2.64021	-100.68	2.64021	1.77556	2.64021	5.97994	2.64021	2.04825	2.64021	-76.445	2.64021	-96.7471	2.64021	-0.0296914	2.64021	0.00698805	2.64021	-0.938559	2.64021	-0.275632	2.64021	-0.366926
	2.64507	-100.678	2.64507	1.83642	2.64507	6.29297	2.64507	2.27833	2.64507	-76.4884	2.64507	-96.7588	2.64507	-0.0296914	2.64507	0.0064677	2.64507	-0.938115	2.64507	-0.27562	2.64507	-0.367202
	2.64992	-100.678	2.64992	1.89805	2.64992	6.62486	2.64992	2.51627	2.64992	-76.5271	2.64992	-96.77	2.64992	-0.0296765	2.64992	0.00602603	2.64992	-0.937614	2.64992	-0.275615	2.64992	-0.367375
	2.65477	-100.68	2.65477	1.96046	2.65477	6.97723	2.65477	2.75865	2.65477	-76.5612	2.65477	-96.7805	2.65477	-0.0296449	2.65477	0.0056541	2.65477	-0.937128	2.65477	-0.275611	2.65477	-0.367465
	2.65963	-100.683	2.65963	2.02376	2.65963	7.3523	2.65963	3.00267	2.65963	-76.5908	2.65963	-96.7902	2.65963	-0.0295947	2.65963	0.0053519	2.65963	-0.936613	2.65963	-0.275609	2.65963	-0.3675
	2.66448	-100.688	2.66448	2.08837	2.66448	7.75258	2.66448	3.24666	2.66448	-76.6158	2.66448	-96.799	2.66448	-0.0295259	2.66448	0.00509977	2.66448	-0.936112	2.66448	-0.275607	2.66448	-0.367481
	2.66933	-100.692	2.66933	2.15489	2.66933	8.1808	2.66933	3.4903	2.66933	-76.6363	2.66933	-96.8072	2.66933	-0.0294366	2.66933	0.00489771	2.66933	-0.935655	2.66933	-0.275609	2.66933	-0.367419
	2.67419	-100.694	2.67419	2.22462	2.67419	8.63892	2.67419	3.73447	2.67419	-76.6522	2.67419	-96.815	2.67419	-0.0293232	2.67419	0.00472963	2.67419	-0.935254	2.67419	-0.275615	2.67419	-0.36731
	2.67904	-100.695	2.67904	2.29847	2.67904	9.12781	2.67904	3.98135	2.67904	-76.6634	2.67904	-96.8226	2.67904	-0.029193	2.67904	0.00459015	2.67904	-0.934882	2.67904	-0.275626	2.67904	-0.367162
	2.68389	-100.692	2.68389	2.37811	2.68389	9.64611	2.68389	4.23398	2.68389	-76.6698	2.68389	-96.8301	2.68389	-0.0290461	2.68389	0.00448108	2.68389	-0.934525	2.68389	-0.275636	2.68389	-0.366979
	2.68875	-100.684	2.68875	2.46477	2.68875	10.1893	2.68875	4.49568	2.68875	-76.6711	2.68875	-96.8378	2.68875	-0.0288843	2.68875	0.00438273	2.68875	-0.934138	2.68875	-0.275651	2.68875	-0.366759
	2.6936	-100.671	2.6936	2.5593	2.6936	10.7491	2.6936	4.7698	2.6936	-76.6675	2.6936	-96.8456	2.6936	-0.0287169	2.6936	0.00429153	2.6936	-0.933723	2.6936	-0.275659	2.6936	-0.36652
	2.69845	-100.653	2.69845	2.66176	2.69845	11.3133	2.69845	5.05876	2.69845	-76.6588	2.69845	-96.8534	2.69845	-0.0285477	2.69845	0.0041914	2.69845	-0.933266	2.69845	-0.275659	2.69845	-0.366266
	2.70331	-100.631	2.70331	2.77156	2.70331	11.8653	2.70331	5.36373	2.70331	-76.6452	2.70331	-96.8613	2.70331	-0.0283841	2.70331	0.00407517	2.70331	-0.932779	2.70331	-0.275647	2.70331	-0.365987
	2.70816	-100.606	2.70816	2.88689	2.70816	12.3847	2.70816	5.68366	2.70816	-76.6272	2.70816	-96.8691	2.70816	-0.0282297	2.70816	0.00393391	2.70816	-0.932264	2.70816	-0.275624	2.70816	-0.365686
	2.71301	-100.579	2.71301	3.00503	2.71301	12.8486	2.71301	6.01536	2.71301	-76.6054	2.71301	-96.8766	2.71301	-0.0280828	2.71301	0.00377655	2.71301	-0.931749	2.71301	-0.275584	2.71301	-0.365348
	2.71787	-100.552	2.71787	3.12257	2.71787	13.2323	2.71787	6.35299	2.71787	-76.5808	2.71787	-96.884	2.71787	-0.0279508	2.71787	0.00361025	2.71787	-0.931263	2.71787	-0.275532	2.71787	-0.364977
	2.72272	-100.527	2.72272	3.23546	2.72272	13.5113	2.72272	6.68859	2.72272	-76.5543	2.72272	-96.8909	2.72272	-0.0278317	2.72272	0.0034368	2.72272	-0.930834	2.72272	-0.275471	2.72272	-0.364564
	2.72757	-100.506	2.72757	3.33929	2.72757	13.6627	2.72757	7.01192	2.72757	-76.5272	2.72757	-96.8972	2.72757	-0.027735	2.72757	0.00327229	2.72757	-0.930476	2.72757	-0.275407	2.72757	-0.364118
	2.73243	-100.492	2.73243	3.42911	2.73243	13.6676	2.73243	7.31137	2.73243	-76.501	2.73243	-96.9033	2.73243	-0.0276607	2.73243	0.00311852	2.73243	-0.93019	2.73243	-0.275334	2.73243	-0.363638
	2.73728	-100.485	2.73728	3.50046	2.73728	13.5127	2.73728	7.5742	2.73728	-76.477	2.73728	-96.9087	2.73728	-0.0276142	2.73728	0.00298083	2.73728	-0.929933	2.73728	-0.275265	2.73728	-0.363135
	2.74213	-100.488	2.74213	3.54868	2.74213	13.1918	2.74213	7.78729	2.74213	-76.4565	2.74213	-96.914	2.74213	-0.0275974	2.74213	0.00285745	2.74213	-0.929689	2.74213	-0.275194	2.74213	-0.362615
	2.74699	-100.5	2.74699	3.56984	2.74699	12.7073	2.74699	7.93734	2.74699	-76.4408	2.74699	-96.9191	2.74699	-0.0276104	2.74699	0.00274479	2.74699	-0.929432	2.74699	-0.275123	2.74699	-0.362075
	2.75184	-100.524	2.75184	3.56042	2.75184	12.0698	2.75184	8.01197	2.75184	-76.4313	2.75184	-96.9243	2.75184	-0.0276569	2.75184	0.00263929	2.75184	-0.929174	2.75184	-0.275056	2.75184	-0.361527
	2.75669	-100.558	2.75669	3.51775	2.75669	11.2988	2.75669	7.99999	2.75669	-76.4292	2.75669	-96.9296	2.75669	-0.0277406	2.75669	0.00253916	2.75669	-0.92886	2.75669	-0.274985	2.75669	-0.360963
	2.76155	-100.603	2.76155	3.44098	2.76155	10.4203	2.76155	7.89231	2.76155	-76.4357	2.76155	-96.9349	2.76155	-0.0278634	2.76155	0.0024426	2.76155	-0.928545	2.76155	-0.274914	2.76155	-0.360398
	2.7664	-100.656	2.7664	3.33041	2.7664	9.46561	2.7664	7.68274	2.7664	-76.4516	2.7664	-96.9405	2.7664	-0.0280252	2.7664	0.00235498	2.7664	-0.928216	2.7664	-0.274834	2.7664	-0.359819
	2.77125	-100.717	2.77125	3.18843	2.77125	8.46836	2.77125	7.36862	2.77125	-76.478	2.77125	-96.9461	2.77125	-0.028226	2.77125	0.00228167	2.77125	-0.927916	2.77125	-0.274753	2.77125	-0.35923
	2.77611	-100.784	2.77611	3.01909	2.77611	7.46246	2.77611	6.95172	2.77611	-76.5152	2.77611	-96.9518	2.77611	-0.0284566	2.77611	0.00222445	2.77611	-0.927629	2.77611	-0.274672	2.77611	-0.358647
	2.78096	-100.854	2.78096	2.828	2.78096	6.47894	2.78096	6.43855	2.78096	-76.5635	2.78096	-96.9577	2.78096	-0.0287151	2.78096	0.00218332	2.78096	-0.927358	2.78096	-0.274588	2.78096	-0.35808
	2.78581	-100.924	2.78581	2.62183	2.78581	5.54456	2.78581	5.84024	2.78581	-76.6225	2.78581	-96.9636	2.78581	-0.0289959	2.78581	0.00215471	2.78581	-0.927057	2.78581	-0.274511	2.78581	-0.357525
	2.79067	-100.993	2.79067	2.40761	2.79067	4.68016	2.79067	5.17246	2.79067	-76.6913	2.79067	-96.9695	2.79067	-0.029286	2.79067	0.00213325	2.79067	-0.9268	2.79067	-0.27444	2.79067	-0.357008
	2.79552	-101.059	2.79552	2.19196	2.79552	3.89987	2.79552	4.45399	2.79552	-76.7685	2.79552	-96.9754	2.79552	-0.0295835	2.79552	0.00211179	2.79552	-0.926528	2.79552	-0.274381	2.79552	-0.35653
	2.80037	-101.12	2.80037	1.98138	2.80037	3.2115	2.80037	3.70595	2.80037	-76.8522	2.80037	-96.9812	2.80037	-0.0298737	2.80037	0.00207961	2.80037	-0.926285	2.80037	-0.274335	2.80037	-0.35609
	2.80523	-101.176	2.80523	1.78134	2.80523	2.61664	2.80523	2.94983	2.80523	-76.9399	2.80523	-96.9865	2.80523	-0.0301582	2.80523	0.00203669	2.80523	-0.926085	2.80523	-0.274302	2.80523	-0.355697
	2.81008	-101.225	2.81008	1.59585	2.81008	2.1123	2.81008	2.20641	2.81008	-77.0289	2.81008	-96.9916	2.81008	-0.0304334	2.81008	0.00198305	2.81008	-0.925884	2.81008	-0.274273	2.81008	-0.35534
	2.81493	-101.268	2.81493	1.42783	2.81493	1.69184	2.81493	1.4939	2.81493	-77.1168	2.81493	-96.9962	2.81493	-0.0306938	2.81493	0.00192404	2.81493	-0.92567	2.81493	-0.27425	2.81493	-0.355002
	2.81979	-101.305	2.81979	1.27876	2.81979	1.34645	2.81979	0.82746	2.81979	-77.201	2.81979	-97.0007	2.81979	-0.0309392	2.81979	0.00186324	2.81979	-0.925412	2.81979	-0.274216	2.81979	-0.354674
	2.82464	-101.337	2.82464	1.14894	2.82464	1.06617	2.82464	0.217913	2.82464	-77.2797	2.82464	-97.0051	2.82464	-0.0311643	2.82464	0.00179708	2.82464	-0.925112	2.82464	-0.27417	2.82464	-0.354345
	2.82949	-101.363	2.82949	1.03801	2.82949	0.840999	2.82949	-0.327797	2.82949	-77.3512	2.82949	-97.0101	2.82949	-0.0313725	2.82949	0.00173092	2.82949	-0.92474	2.82949	-0.274108	2.82949	-0.354011
	2.83435	-101.385	2.83435	0.944495	2.83435	0.661435	2.83435	-0.807167	2.83435	-77.4148	2.83435	-97.0157	2.83435	-0.0315567	2.83435	0.00165403	2.83435	-0.924339	2.83435	-0.274028	2.83435	-0.353663
	2.8392	-101.403	2.8392	0.86689	2.8392	0.519002	2.8392	-1.22088	2.8392	-77.47	2.8392	-97.0225	2.8392	-0.0317091	2.8392	0.00156283	2.8392	-0.923924	2.8392	-0.273941	2.8392	-0.353304
	2.84405	-101.417	2.84405	0.803292	2.84405	0.406327	2.84405	-1.57264	2.84405	-77.517	2.84405	-97.0302	2.84405	-0.0318244	2.84405	0.00145733	2.84405	-0.923481	2.84405	-0.273851	2.84405	-0.352926
	2.84891	-101.428	2.84891	0.751734	2.84891	0.317406	2.84891	-1.86789	2.84891	-77.5563	2.84891	-97.0387	2.84891	-0.0319044	2.84891	0.00133932	2.84891	-0.923109	2.84891	-0.273769	2.84891	-0.352529
	2.85376	-101.436	2.85376	0.710547	2.85376	0.247205	2.85376	-2.11311	2.85376	-77.5884	2.85376	-97.0478	2.85376	-0.0319565	2.85376	0.00121057	2.85376	-0.922794	2.85376	-0.273694	2.85376	-0.352086
	2.85861	-101.442	2.85861	0.677943	2.85861	0.191883	2.85861	-2.31522	2.85861	-77.6143	2.85861	-97.0569	2.85861	-0.0319807	2.85861	0.00108182	2.85861	-0.922537	2.85861	-0.273629	2.85861	-0.351599
	2.86347	-101.445	2.86347	0.652313	2.86347	0.148261	2.86347	-2.4809	2.86347	-77.6348	2.86347	-97.066	2.86347	-0.0319918	2.86347	0.000958443	2.86347	-0.922308	2.86347	-0.273575	2.86347	-0.351047
	2.86832	-101.447	2.86832	0.632107	2.86832	0.113911	2.86832	-2.61629	2.86832	-77.6508	2.86832	-97.0748	2.86832	-0.0319993	2.86832	0.000844002	2.86832	-0.92205	2.86832	-0.273521	2.86832	-0.350421
	2.87317	-101.448	2.87317	0.616074	2.87317	0.0867137	2.87317	-2.72697	2.87317	-77.663	2.87317	-97.0837	2.87317	-0.0320048	2.87317	0.00074029	2.87317	-0.921764	2.87317	-0.273467	2.87317	-0.34973
	2.87803	-101.447	2.87803	0.60308	2.87803	0.0651677	2.87803	-2.81751	2.87803	-77.6722	2.87803	-97.0927	2.87803	-0.0320253	2.87803	0.000641942	2.87803	-0.921378	2.87803	-0.27341	2.87803	-0.348965
	2.88288	-101.446	2.88288	0.592351	2.88288	0.0480811	2.88288	-2.8919	2.88288	-77.679	2.88288	-97.1021	2.88288	-0.0320513	2.88288	0.000548959	2.88288	-0.920906	2.88288	-0.273348	2.88288	-0.348137
	2.88773	-101.443	2.88773	0.58341	2.88773	0.0345265	2.88773	-2.95332	2.88773	-77.6839	2.88773	-97.1121	2.88773	-0.0320867	2.88773	0.000464916	2.88773	-0.920348	2.88773	-0.273285	2.88773	-0.347257
	2.89259	-101.44	2.89259	0.57584	2.89259	0.0237094	2.89259	-3.00419	2.89259	-77.6873	2.89259	-97.1224	2.89259	-0.0321294	2.89259	0.000388026	2.89259	-0.919719	2.89259	-0.273229	2.89259	-0.346327
	2.89744	-101.436	2.89744	0.569522	2.89744	0.0152764	2.89744	-3.0466	2.89744	-77.6897	2.89744	-97.1332	2.89744	-0.0321741	2.89744	0.000323653	2.89744	-0.919089	2.89744	-0.273166	2.89744	-0.345357
	2.90229	-101.431	2.90229	0.564158	2.90229	0.00905108	2.90229	-3.08204	2.90229	-77.6912	2.90229	-97.1441	2.90229	-0.0322206	2.90229	0.00027895	2.90229	-0.918503	2.90229	-0.273107	2.90229	-0.344347
	2.90715	-101.425	2.90715	0.559688	2.90715	0.00463592	2.90715	-3.1119	2.90715	-77.6919	2.90715	-97.1549	2.90715	-0.0322689	2.90715	0.000246763	2.90715	-0.917916	2.90715	-0.273043	2.90715	-0.343311
	2.912	-101.419	2.912	0.556111	2.912	0.00189852	2.912	-3.13711	2.912	-77.6921	2.912	-97.1655	2.912	-0.0323117	2.912	0.000232458	2.912	-0.917387	2.912	-0.27298	2.912	-0.342242
	2.91685	-101.412	2.91685	0.553191	2.91685	0.000441516	2.91685	-3.15863	2.91685	-77.6917	2.91685	-97.1762	2.91685	-0.0323526	2.91685	0.000225306	2.91685	-0.916843	2.91685	-0.272913	2.91685	-0.341157
	2.92171	-101.405	2.92171	0.550926	2.92171	0.000132455	2.92171	-3.17687	2.92171	-77.6909	2.92171	-97.1867	2.92171	-0.0323823	2.92171	0.000212789	2.92171	-0.916314	2.92171	-0.272844	2.92171	-0.34006
	2.92656	-101.398	2.92656	0.549316	2.92656	0.000794729	2.92656	-3.19243	2.92656	-77.6897	2.92656	-97.1972	2.92656	-0.0324084	2.92656	0.000203848	2.92656	-0.915771	2.92656	-0.27278	2.92656	-0.338941
	2.93141	-101.39	2.93141	0.548244	2.93141	0.00198682	2.93141	-3.2056	2.93141	-77.6882	2.93141	-97.2078	2.93141	-0.032427	2.93141	0.000189543	2.93141	-0.915256	2.93141	-0.272721	2.93141	-0.337807
	2.93627	-101.382	2.93627	0.547767	2.93627	0.00384119	2.93627	-3.21663	2.93627	-77.6863	2.93627	-97.2186	2.93627	-0.0324437	2.93627	0.000184178	2.93627	-0.914741	2.93627	-0.272669	2.93627	-0.336638
	2.94112	-101.373	2.94112	0.547826	2.94112	0.00618122	2.94112	-3.22577	2.94112	-77.6841	2.94112	-97.2294	2.94112	-0.0324586	2.94112	0.000189543	2.94112	-0.914254	2.94112	-0.272629	2.94112	-0.335445
	2.94597	-101.363	2.94597	0.548542	2.94597	0.00913938	2.94597	-3.23334	2.94597	-77.6816	2.94597	-97.2403	2.94597	-0.0324716	2.94597	0.000211	2.94597	-0.913868	2.94597	-0.272592	2.94597	-0.334214
	2.95083	-101.352	2.95083	0.549734	2.95083	0.0126274	2.95083	-3.23963	2.95083	-77.6788	2.95083	-97.2511	2.95083	-0.0324865	2.95083	0.000248551	2.95083	-0.913568	2.95083	-0.27255	2.95083	-0.332962
	2.95568	-101.34	2.95568	0.551343	2.95568	0.0166451	2.95568	-3.24485	2.95568	-77.6756	2.95568	-97.2616	2.95568	-0.0324921	2.95568	0.000291467	2.95568	-0.913339	2.95568	-0.272496	2.95568	-0.331688
	2.96053	-101.327	2.96053	0.553191	2.96053	0.0211486	2.96053	-3.2492	2.96053	-77.6721	2.96053	-97.2716	2.96053	-0.0324883	2.96053	0.000343323	2.96053	-0.913181	2.96053	-0.272427	2.96053	-0.330412
	2.96539	-101.314	2.96539	0.555158	2.96539	0.0260053	2.96539	-3.25295	2.96539	-77.6683	2.96539	-97.281	2.96539	-0.0324679	2.96539	0.000388026	2.96539	-0.913053	2.96539	-0.272343	2.96539	-0.329128
	2.97024	-101.3	2.97024	0.557244	2.97024	0.0312152	2.97024	-3.25608	2.97024	-77.6642	2.97024	-97.2898	2.97024	-0.0324326	2.97024	0.000425577	2.97024	-0.912967	2.97024	-0.272253	2.97024	-0.327833
	2.97509	-101.286	2.97509	0.559449	2.97509	0.0368224	2.97509	-3.25868	2.97509	-77.6598	2.97509	-97.2981	2.97509	-0.0323823	2.97509	0.000454187	2.97509	-0.912881	2.97509	-0.272164	2.97509	-0.326534
	2.97995	-101.272	2.97995	0.562131	2.97995	0.0427829	2.97995	-3.26094	2.97995	-77.6549	2.97995	-97.3061	2.97995	-0.0323247	2.97995	0.000470281	2.97995	-0.912809	2.97995	-0.272082	2.97995	-0.325207
	2.9848	-101.257	2.9848	0.565171	2.9848	0.049229	2.9848	-3.26294	2.9848	-77.6496	2.9848	-97.3139	2.9848	-0.0322633	2.9848	0.000479221	2.9848	-0.912766	2.9848	-0.272022	2.9848	-0.32384
	2.98965	-101.242	2.98965	0.568569	2.98965	0.0562933	2.98965	-3.26476	2.98965	-77.6439	2.98965	-97.3219	2.98965	-0.0322057	2.98965	0.000486374	2.98965	-0.912709	2.98965	-0.271969	2.98965	-0.322428
	2.99451	-101.226	2.99451	0.572145	2.99451	0.0641081	2.99451	-3.26646	2.99451	-77.6377	2.99451	-97.3297	2.99451	-0.0321536	2.99451	0.000498891	2.99451	-0.912666	2.99451	-0.27193	2.99451	-0.320964
	2.99936	-101.21	2.99936	0.575721	2.99936	0.0729826	2.99936	-3.26809	2.99936	-77.6312	2.99936	-97.3379	2.99936	-0.0321108	2.99936	0.000522137	2.99936	-0.912681	2.99936	-0.271894	2.99936	-0.319458
	3.00421	-101.194	3.00421	0.579178	3.00421	0.0829167	3.00421	-3.2697	3.00421	-77.6243	3.00421	-97.3462	3.00421	-0.0320774	3.00421	0.000556111	3.00421	-0.912695	3.00421	-0.271861	3.00421	-0.317924
	3.00907	-101.177	3.00907	0.582516	3.00907	0.094087	3.00907	-3.2711	3.00907	-77.6171	3.00907	-97.3546	3.00907	-0.0320495	3.00907	0.000607967	3.00907	-0.912738	3.00907	-0.271832	3.00907	-0.316387
	3.01392	-101.159	3.01392	0.585973	3.01392	0.106582	3.01392	-3.27227	3.01392	-77.6096	3.01392	-97.3631	3.01392	-0.0320216	3.01392	0.000670552	3.01392	-0.912781	3.01392	-0.271809	3.01392	-0.314877
	3.01877	-101.14	3.01877	0.589728	3.01877	0.120534	3.01877	-3.27316	3.01877	-77.6018	3.01877	-97.3716	3.01877	-0.0319974	3.01877	0.000742078	3.01877	-0.912838	3.01877	-0.27179	3.01877	-0.313423
	3.02363	-101.12	3.02363	0.594199	3.02363	0.13581	3.02363	-3.27379	3.02363	-77.5938	3.02363	-97.3799	3.02363	-0.0319695	3.02363	0.000813603	3.02363	-0.912924	3.02363	-0.271773	3.02363	-0.312038
	3.02848	-101.1	3.02848	0.599146	3.02848	0.152411	3.02848	-3.27423	3.02848	-77.5855	3.02848	-97.3876	3.02848	-0.0319304	3.02848	0.000881553	3.02848	-0.91301	3.02848	-0.271756	3.02848	-0.310727
	3.03333	-101.079	3.03333	0.60463	3.03333	0.170204	3.03333	-3.27444	3.03333	-77.5769	3.03333	-97.395	3.03333	-0.0318895	3.03333	0.000940561	3.03333	-0.913167	3.03333	-0.271727	3.03333	-0.309493
	3.03819	-101.058	3.03819	0.610471	3.03819	0.189234	3.03819	-3.2745	3.03819	-77.568	3.03819	-97.4017	3.03819	-0.0318412	3.03819	0.000985265	3.03819	-0.91341	3.03819	-0.271685	3.03819	-0.308313
	3.04304	-101.037	3.04304	0.616431	3.04304	0.209455	3.04304	-3.27435	3.04304	-77.5587	3.04304	-97.4082	3.04304	-0.0317947	3.04304	0.00101388	3.04304	-0.913696	3.04304	-0.271623	3.04304	-0.307162
	3.04789	-101.016	3.04789	0.62263	3.04789	0.230825	3.04789	-3.27385	3.04789	-77.549	3.04789	-97.4143	3.04789	-0.0317482	3.04789	0.00102639	3.04789	-0.914054	3.04789	-0.271541	3.04789	-0.306013
	3.05275	-100.995	3.05275	0.628889	3.05275	0.253209	3.05275	-3.27277	3.05275	-77.5389	3.05275	-97.4203	3.05275	-0.0317129	3.05275	0.00103176	3.05275	-0.914497	3.05275	-0.271447	3.05275	-0.304826
	3.0576	-100.974	3.0576	0.635326	3.0576	0.276698	3.0576	-3.27107	3.0576	-77.5284	3.0576	-97.4261	3.0576	-0.0316831	3.0576	0.00103176	3.0576	-0.914941	3.0576	-0.271351	3.0576	-0.303577
	3.06245	-100.953	3.06245	0.642002	3.06245	0.30107	3.06245	-3.26848	3.06245	-77.5175	3.06245	-97.4318	3.06245	-0.0316645	3.06245	0.00103891	3.06245	-0.915356	3.06245	-0.271264	3.06245	-0.302238
	3.06731	-100.933	3.06731	0.648856	3.06731	0.326457	3.06731	-3.26508	3.06731	-77.5063	3.06731	-97.4372	3.06731	-0.0316515	3.06731	0.00105679	3.06731	-0.915756	3.06731	-0.27119	3.06731	-0.300784
	3.07216	-100.912	3.07216	0.656188	3.07216	0.352771	3.07216	-3.26091	3.07216	-77.4947	3.07216	-97.4424	3.07216	-0.0316459	3.07216	0.0010854	3.07216	-0.916157	3.07216	-0.271136	3.07216	-0.299206
	3.07701	-100.89	3.07701	0.663877	3.07701	0.380322	3.07701	-3.25605	3.07701	-77.4828	3.07701	-97.4476	3.07701	-0.0316403	3.07701	0.0011158	3.07701	-0.916615	3.07701	-0.271103	3.07701	-0.297508
	3.08187	-100.867	3.08187	0.672102	3.08187	0.409418	3.08187	-3.25066	3.08187	-77.4707	3.08187	-97.4528	3.08187	-0.0316329	3.08187	0.00114262	3.08187	-0.917158	3.08187	-0.271088	3.08187	-0.295682
	3.08672	-100.843	3.08672	0.680983	3.08672	0.44028	3.08672	-3.2447	3.08672	-77.4584	3.08672	-97.4581	3.08672	-0.0316199	3.08672	0.0011605	3.08672	-0.917788	3.08672	-0.27109	3.08672	-0.293739
	3.09157	-100.817	3.09157	0.690639	3.09157	0.473128	3.09157	-3.2382	3.09157	-77.4456	3.09157	-97.4633	3.09157	-0.0316013	3.09157	0.00116587	3.09157	-0.918503	3.09157	-0.271109	3.09157	-0.291693
	3.09643	-100.789	3.09643	0.70107	3.09643	0.508273	3.09643	-3.23093	3.09643	-77.4325	3.09643	-97.4684	3.09643	-0.0315734	3.09643	0.00115156	3.09643	-0.919304	3.09643	-0.271149	3.09643	-0.289561
	3.10128	-100.759	3.10128	0.712454	3.10128	0.545758	3.10128	-3.22276	3.10128	-77.4188	3.10128	-97.4736	3.10128	-0.0315381	3.10128	0.00112474	3.10128	-0.920134	3.10128	-0.271209	3.10128	-0.287351
	3.10613	-100.727	3.10613	0.725031	3.10613	0.585538	3.10613	-3.21362	3.10613	-77.4044	3.10613	-97.4788	3.10613	-0.0314953	3.10613	0.00109613	3.10613	-0.920978	3.10613	-0.271291	3.10613	-0.285092
	3.11099	-100.693	3.11099	0.738859	3.11099	0.627747	3.11099	-3.20327	3.11099	-77.3891	3.11099	-97.4841	3.11099	-0.0314525	3.11099	0.00106037	3.11099	-0.921836	3.11099	-0.271385	3.11099	-0.282807
	3.11584	-100.656	3.11584	0.753999	3.11584	0.672429	3.11584	-3.1918	3.11584	-77.3727	3.11584	-97.4893	3.11584	-0.0314153	3.11584	0.00102639	3.11584	-0.922737	3.11584	-0.271483	3.11584	-0.280513
	3.12069	-100.617	3.12069	0.77045	3.12069	0.71945	3.12069	-3.1794	3.12069	-77.3552	3.12069	-97.4948	3.12069	-0.03138	3.12069	0.00099957	3.12069	-0.923653	3.12069	-0.271581	3.12069	-0.278229
	3.12555	-100.576	3.12555	0.788271	3.12555	0.7689	3.12555	-3.16608	3.12555	-77.3364	3.12555	-97.5004	3.12555	-0.0313558	3.12555	0.000985265	3.12555	-0.924582	3.12555	-0.271669	3.12555	-0.275967
	3.1304	-100.533	3.1304	0.807285	3.1304	0.820557	3.1304	-3.15178	3.1304	-77.3161	3.1304	-97.5059	3.1304	-0.0313428	3.1304	0.000988841	3.1304	-0.925441	3.1304	-0.271744	3.1304	-0.273729
	3.13525	-100.488	3.13525	0.827551	3.13525	0.874378	3.13525	-3.13646	3.13525	-77.2944	3.13525	-97.5113	3.13525	-0.0313372	3.13525	0.00101209	3.13525	-0.926299	3.13525	-0.271811	3.13525	-0.27151
	3.14011	-100.443	3.14011	0.849128	3.14011	0.930186	3.14011	-3.12004	3.14011	-77.2712	3.14011	-97.5164	3.14011	-0.0313316	3.14011	0.00105321	3.14011	-0.927072	3.14011	-0.271873	3.14011	-0.26929
	3.14496	-100.397	3.14496	0.872195	3.14496	0.987627	3.14496	-3.10224	3.14496	-77.2466	3.14496	-97.521	3.14496	-0.0313261	3.14496	0.00110686	3.14496	-0.927744	3.14496	-0.27193	3.14496	-0.267053
	3.14981	-100.351	3.14981	0.896811	3.14981	1.04644	3.14981	-3.08323	3.14981	-77.2207	3.14981	-97.5254	3.14981	-0.0313093	3.14981	0.00116229	3.14981	-0.928259	3.14981	-0.271976	3.14981	-0.264759
	3.15467	-100.305	3.15467	0.923038	3.15467	1.10626	3.15467	-3.06299	3.15467	-77.1937	3.15467	-97.5292	3.15467	-0.031287	3.15467	0.00121415	3.15467	-0.928674	3.15467	-0.272005	3.15467	-0.262382
	3.15952	-100.259	3.15952	0.950396	3.15952	1.16671	3.15952	-3.04172	3.15952	-77.1658	3.15952	-97.5325	3.15952	-0.0312647	3.15952	0.00125349	3.15952	-0.92896	3.15952	-0.272011	3.15952	-0.259871
	3.16437	-100.214	3.16437	0.978649	3.16437	1.22715	3.16437	-3.01969	3.16437	-77.1372	3.16437	-97.5356	3.16437	-0.0312424	3.16437	0.00128567	3.16437	-0.929132	3.16437	-0.271992	3.16437	-0.257197
	3.16923	-100.171	3.16923	1.00738	3.16923	1.2872	3.16923	-2.99722	3.16923	-77.1082	3.16923	-97.5384	3.16923	-0.0312331	3.16923	0.00130892	3.16923	-0.929189	3.16923	-0.271955	3.16923	-0.254323
	3.17408	-100.129	3.17408	1.03617	3.17408	1.34627	3.17408	-2.97445	3.17408	-77.0789	3.17408	-97.5411	3.17408	-0.0312349	3.17408	0.0013268	3.17408	-0.929246	3.17408	-0.2719	3.17408	-0.251224
	3.17893	-100.089	3.17893	1.0649	3.17893	1.40393	3.17893	-2.95165	3.17893	-77.0497	3.17893	-97.5439	3.17893	-0.0312405	3.17893	0.00133932	3.17893	-0.929332	3.17893	-0.271836	3.17893	-0.247879
	3.18379	-100.052	3.18379	1.09333	3.18379	1.45978	3.18379	-2.92891	3.18379	-77.0206	3.18379	-97.5468	3.18379	-0.0312461	3.18379	0.00135362	3.18379	-0.929446	3.18379	-0.271765	3.18379	-0.244268
	3.18864	-100.018	3.18864	1.1214	3.18864	1.51365	3.18864	-2.90635	3.18864	-76.9916	3.18864	-97.5501	3.18864	-0.0312424	3.18864	0.00136793	3.18864	-0.929632	3.18864	-0.271679	3.18864	-0.240407
	3.19349	-99.9873	3.19349	1.14906	3.19349	1.56548	3.19349	-2.88427	3.19349	-76.9627	3.19349	-97.5539	3.19349	-0.0312219	3.19349	0.00138223	3.19349	-0.929847	3.19349	-0.271579	3.19349	-0.236278
	3.19835	-99.96	3.19835	1.17606	3.19835	1.61555	3.19835	-2.86263	3.19835	-76.934	3.19835	-97.5581	3.19835	-0.0311866	3.19835	0.00139832	3.19835	-0.930061	3.19835	-0.271464	3.19835	-0.231921
	3.2032	-99.9364	3.2032	1.20199	3.2032	1.66412	3.2032	-2.84186	3.2032	-76.9053	3.2032	-97.5631	3.2032	-0.0311401	3.2032	0.00141799	3.2032	-0.930276	3.2032	-0.271335	3.2032	-0.227346
	3.20805	-99.9175	3.20805	1.22631	3.20805	1.71154	3.20805	-2.82195	3.20805	-76.8768	3.20805	-97.5688	3.20805	-0.0310936	3.20805	0.00144303	3.20805	-0.930405	3.20805	-0.271207	3.20805	-0.222597
	3.21291	-99.9038	3.21291	1.24872	3.21291	1.75847	3.21291	-2.80309	3.21291	-76.8485	3.21291	-97.5752	3.21291	-0.0310452	3.21291	0.00147521	3.21291	-0.930505	3.21291	-0.271092	3.21291	-0.217734
	3.21776	-99.896	3.21776	1.26922	3.21776	1.80536	3.21776	-2.78533	3.21776	-76.8205	3.21776	-97.5821	3.21776	-0.0310099	3.21776	0.00151277	3.21776	-0.930548	3.21776	-0.271	3.21776	-0.2128
	3.22261	-99.8948	3.22261	1.28746	3.22261	1.85287	3.22261	-2.76876	3.22261	-76.7931	3.22261	-97.5896	3.22261	-0.030982	3.22261	0.00155926	3.22261	-0.930576	3.22261	-0.270942	3.22261	-0.207844
	3.22747	-99.9001	3.22747	1.30385	3.22747	1.90152	3.22747	-2.75335	3.22747	-76.7663	3.22747	-97.5973	3.22747	-0.0309634	3.22747	0.00160754	3.22747	-0.930462	3.22747	-0.270915	3.22747	-0.20291
	3.23232	-99.9121	3.23232	1.31881	3.23232	1.95181	3.23232	-2.73913	3.23232	-76.7405	3.23232	-97.6055	3.23232	-0.0309485	3.23232	0.00165761	3.23232	-0.930247	3.23232	-0.270923	3.23232	-0.198028
	3.23717	-99.93	3.23717	1.33282	3.23717	2.004	3.23717	-2.72599	3.23717	-76.7159	3.23717	-97.614	3.23717	-0.0309355	3.23717	0.00170231	3.23717	-0.929861	3.23717	-0.270961	3.23717	-0.193233
	3.24203	-99.9533	3.24203	1.34635	3.24203	2.05813	3.24203	-2.71395	3.24203	-76.6927	3.24203	-97.623	3.24203	-0.0309225	3.24203	0.00173807	3.24203	-0.929317	3.24203	-0.271019	3.24203	-0.188562
	3.24688	-99.9807	3.24688	1.36	3.24688	2.11385	3.24688	-2.70286	3.24688	-76.6713	3.24688	-97.6328	3.24688	-0.0309039	3.24688	0.00176489	3.24688	-0.928674	3.24688	-0.271094	3.24688	-0.18404
	3.25173	-100.011	3.25173	1.37407	3.25173	2.17067	3.25173	-2.69258	3.25173	-76.6519	3.25173	-97.6431	3.25173	-0.0308853	3.25173	0.00178635	3.25173	-0.927958	3.25173	-0.271186	3.25173	-0.17971
	3.25659	-100.044	3.25659	1.38903	3.25659	2.22789	3.25659	-2.68296	3.25659	-76.6348	3.25659	-97.654	3.25659	-0.0308611	3.25659	0.00180423	3.25659	-0.927258	3.25659	-0.271286	3.25659	-0.175616
	3.26144	-100.077	3.26144	1.40506	3.26144	2.28467	3.26144	-2.67375	3.26144	-76.6202	3.26144	-97.6653	3.26144	-0.0308425	3.26144	0.00182569	3.26144	-0.926628	3.26144	-0.271391	3.26144	-0.171794
	3.26629	-100.11	3.26629	1.42241	3.26629	2.34034	3.26629	-2.66463	3.26629	-76.6079	3.26629	-97.6766	3.26629	-0.0308202	3.26629	0.00186145	3.26629	-0.926085	3.26629	-0.271497	3.26629	-0.168295
	3.27115	-100.14	3.27115	1.4413	3.27115	2.39403	3.27115	-2.65524	3.27115	-76.5978	3.27115	-97.6877	3.27115	-0.0308072	3.27115	0.00190794	3.27115	-0.925584	3.27115	-0.2716	3.27115	-0.165177
	3.276	-100.168	3.276	1.46168	3.276	2.44503	3.276	-2.64529	3.276	-76.5897	3.276	-97.6987	3.276	-0.0308035	3.276	0.00196338	3.276	-0.925083	3.276	-0.271692	3.276	-0.162468
	3.28085	-100.192	3.28085	1.48368	3.28085	2.49258	3.28085	-2.63459	3.28085	-76.5831	3.28085	-97.7096	3.28085	-0.0307998	3.28085	0.0020206	3.28085	-0.924511	3.28085	-0.271771	3.28085	-0.16019
	3.28571	-100.213	3.28571	1.50692	3.28571	2.53571	3.28571	-2.62302	3.28571	-76.5777	3.28571	-97.7202	3.28571	-0.0307979	3.28571	0.00207424	3.28571	-0.923853	3.28571	-0.27184	3.28571	-0.158346
	3.29056	-100.229	3.29056	1.53083	3.29056	2.57351	3.29056	-2.61051	3.29056	-76.5728	3.29056	-97.7308	3.29056	-0.0307886	3.29056	0.00211716	3.29056	-0.923095	3.29056	-0.271896	3.29056	-0.156902
	3.29541	-100.241	3.29541	1.55497	3.29541	2.60512	3.29541	-2.59718	3.29541	-76.5679	3.29541	-97.7411	3.29541	-0.0307737	3.29541	0.00214577	3.29541	-0.922294	3.29541	-0.271942	3.29541	-0.155792
	3.30027	-100.251	3.30027	1.57875	3.30027	2.62927	3.30027	-2.58327	3.30027	-76.5626	3.30027	-97.7511	3.30027	-0.0307403	3.30027	0.00216186	3.30027	-0.921464	3.30027	-0.271982	3.30027	-0.154927
	3.30512	-100.258	3.30512	1.60152	3.30512	2.64499	3.30512	-2.56899	3.30512	-76.5565	3.30512	-97.7604	3.30512	-0.0306975	3.30512	0.00217438	3.30512	-0.920691	3.30512	-0.272011	3.30512	-0.154202
	3.30997	-100.264	3.30997	1.62303	3.30997	2.65104	3.30997	-2.55466	3.30997	-76.5492	3.30997	-97.7692	3.30997	-0.0306473	3.30997	0.00218868	3.30997	-0.920048	3.30997	-0.272026	3.30997	-0.153489
	3.31483	-100.268	3.31483	1.64258	3.31483	2.64627	3.31483	-2.54047	3.31483	-76.5408	3.31483	-97.7772	3.31483	-0.0305952	3.31483	0.00220656	3.31483	-0.919504	3.31483	-0.27203	3.31483	-0.152668
	3.31968	-100.274	3.31968	1.65975	3.31968	2.62932	3.31968	-2.52676	3.31968	-76.5311	3.31968	-97.7845	3.31968	-0.0305487	3.31968	0.00222802	3.31968	-0.919089	3.31968	-0.272019	3.31968	-0.151623
	3.32453	-100.279	3.32453	1.67376	3.32453	2.59903	3.32453	-2.51383	3.32453	-76.5205	3.32453	-97.7915	3.32453	-0.0305134	3.32453	0.00225306	3.32453	-0.91876	3.32453	-0.27199	3.32453	-0.150269
	3.32939	-100.286	3.32939	1.68383	3.32939	2.55452	3.32939	-2.50179	3.32939	-76.5092	3.32939	-97.7982	3.32939	-0.0304911	3.32939	0.00228345	3.32939	-0.918474	3.32939	-0.271955	3.32939	-0.14854
	3.33424	-100.296	3.33424	1.68896	3.33424	2.49509	3.33424	-2.49094	3.33424	-76.4976	3.33424	-97.805	3.33424	-0.0304855	3.33424	0.00231564	3.33424	-0.918188	3.33424	-0.271919	3.33424	-0.14641
	3.33909	-100.307	3.33909	1.68836	3.33909	2.42074	3.33909	-2.48158	3.33909	-76.4859	3.33909	-97.8118	3.33909	-0.0304892	3.33909	0.00235319	3.33909	-0.917902	3.33909	-0.271888	3.33909	-0.143884
	3.34395	-100.322	3.34395	1.68133	3.34395	2.33178	3.34395	-2.47407	3.34395	-76.4745	3.34395	-97.8188	3.34395	-0.0305004	3.34395	0.00239253	3.34395	-0.917544	3.34395	-0.271852	3.34395	-0.140986
	3.3488	-100.34	3.3488	1.66732	3.3488	2.22952	3.3488	-2.46889	3.3488	-76.4637	3.3488	-97.8255	3.3488	-0.0305059	3.3488	0.00244439	3.3488	-0.917158	3.3488	-0.271817	3.3488	-0.137781
	3.35365	-100.361	3.35365	1.6464	3.35365	2.11579	3.35365	-2.46668	3.35365	-76.4537	3.35365	-97.8319	3.35365	-0.0305115	3.35365	0.00249803	3.35365	-0.916729	3.35365	-0.271777	3.35365	-0.134328
	3.35851	-100.386	3.35851	1.6188	3.35851	1.99296	3.35851	-2.46796	3.35851	-76.4448	3.35851	-97.838	3.35851	-0.0305022	3.35851	0.00255704	3.35851	-0.916343	3.35851	-0.271731	3.35851	-0.130696
	3.36336	-100.414	3.36336	1.58465	3.36336	1.86377	3.36336	-2.47345	3.36336	-76.437	3.36336	-97.8435	3.36336	-0.0304911	3.36336	0.00261605	3.36336	-0.915956	3.36336	-0.271679	3.36336	-0.126939
	3.36821	-100.444	3.36821	1.54477	3.36821	1.7314	3.36821	-2.48361	3.36821	-76.4307	3.36821	-97.8486	3.36821	-0.0304762	3.36821	0.00267506	3.36821	-0.915642	3.36821	-0.271627	3.36821	-0.123121
	3.37307	-100.475	3.37307	1.49959	3.37307	1.59891	3.37307	-2.49884	3.37307	-76.426	3.37307	-97.8533	3.37307	-0.0304576	3.37307	0.00272691	3.37307	-0.915356	3.37307	-0.271577	3.37307	-0.119287
	3.37792	-100.505	3.37792	1.44988	3.37792	1.46923	3.37792	-2.51928	3.37792	-76.4232	3.37792	-97.8576	3.37792	-0.0304427	3.37792	0.00277162	3.37792	-0.915127	3.37792	-0.271537	3.37792	-0.115493
	3.38277	-100.535	3.38277	1.3966	3.38277	1.34543	3.38277	-2.545	3.38277	-76.4224	3.38277	-97.8616	3.38277	-0.0304241	3.38277	0.00280917	3.38277	-0.914898	3.38277	-0.271516	3.38277	-0.11178
	3.38763	-100.563	3.38763	1.34063	3.38763	1.22975	3.38763	-2.57573	3.38763	-76.4238	3.38763	-97.8655	3.38763	-0.0303999	3.38763	0.00284314	3.38763	-0.914698	3.38763	-0.271516	3.38763	-0.108219
	3.39248	-100.588	3.39248	1.28329	3.39248	1.12454	3.39248	-2.61095	3.39248	-76.4275	3.39248	-97.8693	3.39248	-0.0303646	3.39248	0.00288069	3.39248	-0.91444	3.39248	-0.271537	3.39248	-0.104872
	3.39733	-100.61	3.39733	1.22577	3.39733	1.03134	3.39733	-2.65002	3.39733	-76.4334	3.39733	-97.8727	3.39733	-0.0303274	3.39733	0.00292361	3.39733	-0.914168	3.39733	-0.271583	3.39733	-0.101812
	3.40219	-100.628	3.40219	1.1695	3.40219	0.951025	3.40219	-2.69205	3.40219	-76.4416	3.40219	-98.2056	3.40219	-0.0302809	3.40219	0.00297546	3.40219	-0.913882	3.40219	-0.271652	3.40219	-0.099125
	3.40704	-100.642	3.40704	1.11568	3.40704	0.884136	3.40704	-2.73591	3.40704	-76.4519	3.40704	-98.4261	3.40704	-0.0302363	3.40704	0.00303447	3.40704	-0.913596	3.40704	-0.271725	3.40704	-0.0968594
	3.41189	-100.651	3.41189	1.06543	3.41189	0.830315	3.41189	-2.7805	3.41189	-76.464	3.41189	-98.3449	3.41189	-0.0301991	3.41189	0.00310242	3.41189	-0.913367	3.41189	-0.271804	3.41189	-0.0950586
	3.41675	-100.656	3.41675	1.0196	3.41675	0.789165	3.41675	-2.82464	3.41675	-76.4777	3.41675	-98.6178	3.41675	-0.0301731	3.41675	0.00317216	3.41675	-0.913239	3.41675	-0.271877	3.41675	-0.0937383
	3.4216	-100.655	3.4216	0.978589	3.4216	0.75954	3.4216	-2.8671	3.4216	-76.4924	3.4216	-98.4308	3.4216	-0.0301582	3.4216	0.00324011	3.4216	-0.913196	3.4216	-0.271944	3.4216	-0.0928798
	3.42645	-100.65	3.42645	0.943005	3.42645	0.740555	3.42645	-2.90701	3.42645	-76.5075	3.42645	-98.8758	3.42645	-0.0301507	3.42645	0.00330627	3.42645	-0.91321	3.42645	-0.272003	3.42645	-0.0924238
	3.43131	-100.638	3.43131	0.912964	3.43131	0.73093	3.43131	-2.94349	3.43131	-76.5223	3.43131	-98.743	3.43131	-0.0301452	3.43131	0.00337243	3.43131	-0.913281	3.43131	-0.272057	3.43131	-0.0922844
	3.43616	-100.621	3.43616	0.888526	3.43616	0.729473	3.43616	-2.976	3.43616	-76.5362	3.43616	-98.5912	3.43616	-0.0301303	3.43616	0.00344217	3.43616	-0.913367	3.43616	-0.272116	3.43616	-0.0923432
	3.44101	-100.6	3.44101	0.869513	3.44101	0.734991	3.44101	-3.00419	3.44101	-76.5486	3.44101	-97.9101	3.44101	-0.0301005	3.44101	0.00351727	3.44101	-0.913439	3.44101	-0.272182	3.44101	-0.0924456
	3.44587	-100.574	3.44587	0.855505	3.44587	0.74625	3.44587	-3.0278	3.44587	-76.559	3.44587	-98.6854	3.44587	-0.0300559	3.44587	0.00360131	3.44587	-0.913439	3.44587	-0.272258	3.44587	-0.0924206
	3.45072	-100.544	3.45072	0.846088	3.45072	0.762101	3.45072	-3.04684	3.45072	-76.5671	3.45072	-97.9667	3.45072	-0.0300001	3.45072	0.0036943	3.45072	-0.913367	3.45072	-0.272339	3.45072	-0.0920956
	3.45557	-100.512	3.45557	0.840843	3.45557	0.781262	3.45557	-3.06133	3.45557	-76.5725	3.45557	-97.946	3.45557	-0.0299406	3.45557	0.00379086	3.45557	-0.91321	3.45557	-0.272425	3.45557	-0.0912834
	3.46043	-100.477	3.46043	0.839293	3.46043	0.802499	3.46043	-3.07146	3.46043	-76.575	3.46043	-98.6735	3.46043	-0.0298923	3.46043	0.00389099	3.46043	-0.912952	3.46043	-0.272504	3.46043	-0.0898326
	3.46528	-100.44	3.46528	0.84126	3.46528	0.824708	3.46528	-3.07748	3.46528	-76.5748	3.46528	-98.6209	3.46528	-0.0298625	3.46528	0.00398755	3.46528	-0.912638	3.46528	-0.272581	3.46528	-0.0876013
	3.47013	-100.401	3.47013	0.846148	3.47013	0.847048	3.47013	-3.07968	3.47013	-76.5717	3.47013	-98.1652	3.47013	-0.0298551	3.47013	0.00407875	3.47013	-0.912223	3.47013	-0.272642	3.47013	-0.0844802
	3.47499	-100.362	3.47499	0.853777	3.47499	0.868638	3.47499	-3.07852	3.47499	-76.5659	3.47499	-98.8459	3.47499	-0.0298644	3.47499	0.004161	3.47499	-0.911779	3.47499	-0.272684	3.47499	-0.0803826
	3.47984	-100.321	3.47984	0.863731	3.47984	0.889169	3.47984	-3.07438	3.47984	-76.5578	3.47984	-98.4131	3.47984	-0.029883	3.47984	0.00422716	3.47984	-0.911307	3.47984	-0.272711	3.47984	-0.0752466
	3.48469	-100.28	3.48469	0.875413	3.48469	0.908242	3.48469	-3.06767	3.48469	-76.5478	3.48469	-98.3552	3.48469	-0.0299016	3.48469	0.00427723	3.48469	-0.910778	3.48469	-0.272727	3.48469	-0.069042
	3.48955	-100.239	3.48955	0.888228	3.48955	0.925726	3.48955	-3.05882	3.48955	-76.5363	3.48955	-98.3561	3.48955	-0.0299146	3.48955	0.00431657	3.48955	-0.910263	3.48955	-0.272738	3.48955	-0.0617396
	3.4944	-100.199	3.4944	0.90152	3.4944	0.941709	3.4944	-3.04821	3.4944	-76.5237	3.4944	-98.1256	3.4944	-0.0299201	3.4944	0.00434875	3.4944	-0.909748	3.4944	-0.272748	3.4944	-0.0533525
	3.49925	-100.159	3.49925	0.914693	3.49925	0.95597	3.49925	-3.03623	3.49925	-76.5106	3.49925	-97.9351	3.49925	-0.0299183	3.49925	0.00438273	3.49925	-0.909219	3.49925	-0.272759	3.49925	-0.0439114
	3.50411	-100.119	3.50411	0.92721	3.50411	0.968509	3.50411	-3.02345	3.50411	-76.4974	3.50411	-98.5463	3.50411	-0.0299146	3.50411	0.00443459	3.50411	-0.908661	3.50411	-0.272777	3.50411	-0.033448
	3.50896	-100.081	3.50896	0.938952	3.50896	0.979282	3.50896	-3.01013	3.50896	-76.4845	3.50896	-98.3329	3.50896	-0.029909	3.50896	0.0045079	3.50896	-0.908074	3.50896	-0.272796	3.50896	-0.022048
	3.51381	-100.042	3.51381	0.949621	3.51381	0.987936	3.51381	-2.9968	3.51381	-76.4723	3.51381	-98.0461	3.51381	-0.0299053	3.51381	0.00460446	3.51381	-0.907416	3.51381	-0.272815	3.51381	-0.0097864
	3.51867	-100.003	3.51867	0.959396	3.51867	0.99447	3.51867	-2.98372	3.51867	-76.4612	3.51867	-98.4944	3.51867	-0.0298923	3.51867	0.00472248	3.51867	-0.906672	3.51867	-0.272823	3.51867	0.0032188
	3.52352	-99.962	3.52352	0.968337	3.52352	0.998179	3.52352	-2.97114	3.52352	-76.4515	3.52352	-98.3342	3.52352	-0.0298699	3.52352	0.0048548	3.52352	-0.905871	3.52352	-0.272819	3.52352	0.0168407
	3.52837	-99.9203	3.52837	0.976622	3.52837	0.998709	3.52837	-2.95925	3.52837	-76.4432	3.52837	-97.9571	3.52837	-0.0298439	3.52837	0.00498891	3.52837	-0.905042	3.52837	-0.272794	3.52837	0.0309213
	3.53323	-99.8774	3.53323	0.98449	3.53323	0.995486	3.53323	-2.94814	3.53323	-76.4367	3.53323	-98.5742	3.53323	-0.0298048	3.53323	0.00511587	3.53323	-0.904198	3.53323	-0.272746	3.53323	0.0452998
	3.53808	-99.8335	3.53808	0.99194	3.53808	0.987803	3.53808	-2.9378	3.53808	-76.4316	3.53808	-98.7983	3.53808	-0.0297658	3.53808	0.00523031	3.53808	-0.903354	3.53808	-0.272677	3.53808	0.0597834
	3.54293	-99.7893	3.54293	0.998974	3.54293	0.975176	3.54293	-2.92838	3.54293	-76.4279	3.54293	-98.1147	3.54293	-0.0297249	3.54293	0.00533402	3.54293	-0.902538	3.54293	-0.272585	3.54293	0.0741832
	3.54779	-99.7451	3.54779	1.00517	3.54779	0.95703	3.54779	-2.91994	3.54779	-76.4251	3.54779	-98.0325	3.54779	-0.0296951	3.54779	0.00541985	3.54779	-0.901666	3.54779	-0.272475	3.54779	0.0883168
	3.55264	-99.7014	3.55264	1.0106	3.55264	0.933011	3.55264	-2.91258	3.55264	-76.423	3.55264	-98.6229	3.55264	-0.0296728	3.55264	0.00549674	3.55264	-0.900693	3.55264	-0.272351	3.55264	0.102004
	3.55749	-99.659	3.55749	1.01471	3.55749	0.9029	3.55749	-2.9065	3.55749	-76.4211	3.55749	-98.5166	3.55749	-0.0296542	3.55749	0.00555933	3.55749	-0.899549	3.55749	-0.272226	3.55749	0.115078
	3.56235	-99.6186	3.56235	1.01739	3.56235	0.866563	3.56235	-2.90194	3.56235	-76.4191	3.56235	-97.9694	3.56235	-0.0296412	3.56235	0.00561655	3.56235	-0.898247	3.56235	-0.272105	3.56235	0.127401
	3.5672	-99.5814	3.5672	1.01835	3.5672	0.824089	3.5672	-2.89914	3.5672	-76.4168	3.5672	-98.5172	3.5672	-0.0296245	3.5672	0.00567019	3.5672	-0.896788	3.5672	-0.271996	3.5672	0.138865
	3.57205	-99.5485	3.57205	1.01739	3.57205	0.77592	3.57205	-2.89837	3.57205	-76.4139	3.57205	-98.6579	3.57205	-0.0296096	3.57205	0.0057292	3.57205	-0.895185	3.57205	-0.271903	3.57205	0.14941
	3.57691	-99.521	3.57691	1.01423	3.57691	0.722585	3.57691	-2.89983	3.57691	-76.4102	3.57691	-98.6625	3.57691	-0.0295835	3.57691	0.00579357	3.57691	-0.893497	3.57691	-0.271838	3.57691	0.159009
	3.58176	-99.4998	3.58176	1.00875	3.58176	0.665188	3.58176	-2.90376	3.58176	-76.406	3.58176	-98.7324	3.58176	-0.0295519	3.58176	0.00586867	3.58176	-0.891795	3.58176	-0.271786	3.58176	0.167672
	3.58661	-99.4852	3.58661	1.00082	3.58661	0.604788	3.58661	-2.91032	3.58661	-76.4012	3.58661	-98.658	3.58661	-0.0295092	3.58661	0.0059545	3.58661	-0.890064	3.58661	-0.271742	3.58661	0.175445
	3.59147	-99.4774	3.59147	0.990331	3.59147	0.542976	3.59147	-2.91973	3.59147	-76.3962	3.59147	-98.2678	3.59147	-0.029459	3.59147	0.0060457	3.59147	-0.88829	3.59147	-0.271702	3.59147	0.182397
	3.59632	-99.4765	3.59632	0.977516	3.59632	0.48112	3.59632	-2.93222	3.59632	-76.3914	3.59632	-98.4692	3.59632	-0.029405	3.59632	0.00614405	3.59632	-0.886445	3.59632	-0.271662	3.59632	0.188612
	3.60117	-99.4819	3.60117	0.962257	3.60117	0.420323	3.60117	-2.94805	3.60117	-76.3872	3.60117	-98.6184	3.60117	-0.0293492	3.60117	0.00623703	3.60117	-0.884457	3.60117	-0.271619	3.60117	0.194157
	3.60603	-99.4932	3.60603	0.945091	3.60603	0.361866	3.60603	-2.96721	3.60603	-76.3843	3.60603	-98.503	3.60603	-0.0292972	3.60603	0.00633359	3.60603	-0.882339	3.60603	-0.271577	3.60603	0.199097
	3.61088	-99.5101	3.61088	0.926375	3.61088	0.30628	3.61088	-2.98959	3.61088	-76.3833	3.61088	-98.6536	3.61088	-0.0292507	3.61088	0.00643194	3.61088	-0.880036	3.61088	-0.271535	3.61088	0.203455
	3.61573	-99.5325	3.61573	0.906706	3.61573	0.254048	3.61573	-3.0151	3.61573	-76.3847	3.61573	-98.7103	3.61573	-0.0292153	3.61573	0.00653744	3.61573	-0.877604	3.61573	-0.27151	3.61573	0.207209
	3.62059	-99.5601	3.62059	0.8865	3.62059	0.205305	3.62059	-3.04324	3.62059	-76.389	3.62059	-98.6936	3.62059	-0.0291856	3.62059	0.00665367	3.62059	-0.87503	3.62059	-0.271502	3.62059	0.210258
	3.62544	-99.5933	3.62544	0.866175	3.62544	0.159961	3.62544	-3.0734	3.62544	-76.3966	3.62544	-98.3956	3.62544	-0.0291577	3.62544	0.00678778	3.62544	-0.872412	3.62544	-0.271516	3.62544	0.212468
	3.63029	-99.632	3.63029	0.845909	3.63029	0.117752	3.63029	-3.10496	3.63029	-76.4076	3.63029	-98.6307	3.63029	-0.0291261	3.63029	0.0069344	3.63029	-0.869737	3.63029	-0.271552	3.63029	0.213649
	3.63515	-99.6768	3.63515	0.825703	3.63515	0.0784574	3.63515	-3.13717	3.63515	-76.4222	3.63515	-98.6111	3.63515	-0.0290833	3.63515	0.00709176	3.63515	-0.867019	3.63515	-0.271614	3.63515	0.213621
	3.64	-99.728	3.64	0.805557	3.64	0.0417233	3.64	-3.16942	3.64	-76.4402	3.64	-98.5766	3.64	-0.0290387	3.64	0.00725091	3.64	-0.864258	3.64	-0.27169	3.64	0.212208
	3.64485	-99.7862	3.64485	0.78547	3.64485	0.00741747	3.64485	-3.20104	3.64485	-76.4613	3.64485	-98.6306	3.64485	-0.0289885	3.64485	0.00740826	3.64485	-0.86144	3.64485	-0.271779	3.64485	0.209291
	3.64971	-99.8519	3.64971	0.765383	3.64971	-0.0248573	3.64971	-3.23165	3.64971	-76.4851	3.64971	-98.5244	3.64971	-0.0289382	3.64971	0.00755131	3.64971	-0.858521	3.64971	-0.271882	3.64971	0.204837
	3.65456	-99.9249	3.65456	0.745118	3.65456	-0.0550129	3.65456	-3.26082	3.65456	-76.5109	3.65456	-98.4887	3.65456	-0.0288862	3.65456	0.00768542	3.65456	-0.855532	3.65456	-0.27199	3.65456	0.198886
	3.65941	-100.005	3.65941	0.724554	3.65941	-0.0831816	3.65941	-3.28842	3.65941	-76.5384	3.65941	-98.4952	3.65941	-0.028836	3.65941	0.00781059	3.65941	-0.852513	3.65941	-0.272107	3.65941	0.191565
	3.66427	-100.092	3.66427	0.703871	3.66427	-0.109496	3.66427	-3.31444	3.66427	-76.567	3.66427	-98.7406	3.66427	-0.0287895	3.66427	0.00792861	3.66427	-0.849495	3.66427	-0.272232	3.66427	0.183055
	3.66912	-100.184	3.66912	0.68301	3.66912	-0.133735	3.66912	-3.33873	3.66912	-76.5965	3.66912	-98.7385	3.66912	-0.0287411	3.66912	0.00805199	3.66912	-0.846491	3.66912	-0.27237	3.66912	0.17358
	3.67397	-100.28	3.67397	0.662267	3.67397	-0.156208	3.67397	-3.36141	3.67397	-76.6266	3.67397	-98.6956	3.67397	-0.0286983	3.67397	0.00817716	3.67397	-0.84353	3.67397	-0.272516	3.67397	0.163379
	3.67883	-100.377	3.67883	0.641823	3.67883	-0.176871	3.67883	-3.38248	3.67883	-76.6574	3.67883	-98.617	3.67883	-0.0286556	3.67883	0.00830233	3.67883	-0.840611	3.67883	-0.272667	3.67883	0.152667
	3.68368	-100.475	3.68368	0.621974	3.68368	-0.195989	3.68368	-3.402	3.68368	-76.6891	3.68368	-98.8629	3.68368	-0.0286165	3.68368	0.00843108	3.68368	-0.837793	3.68368	-0.272817	3.68368	0.141615
	3.68853	-100.57	3.68853	0.60302	3.68853	-0.213782	3.68853	-3.42009	3.68853	-76.722	3.68853	-98.5057	3.68853	-0.0285793	3.68853	0.00855803	3.68853	-0.835047	3.68853	-0.272961	3.68853	0.130305
	3.69339	-100.662	3.69339	0.585198	3.69339	-0.230515	3.69339	-3.43684	3.69339	-76.7565	3.69339	-98.5666	3.69339	-0.0285477	3.69339	0.00868499	3.69339	-0.832386	3.69339	-0.273093	3.69339	0.118732
	3.69824	-100.75	3.69824	0.568628	3.69824	-0.246233	3.69824	-3.4523	3.69824	-76.7928	3.69824	-98.8633	3.69824	-0.0285161	3.69824	0.00881016	3.69824	-0.829768	3.69824	-0.27321	3.69824	0.106792
	3.70309	-100.832	3.70309	0.553489	3.70309	-0.260936	3.70309	-3.46664	3.70309	-76.8311	3.70309	-98.5381	3.70309	-0.0284919	3.70309	0.00893354	3.70309	-0.827222	3.70309	-0.273304	3.70309	0.0942989
	3.70795	-100.907	3.70795	0.539839	3.70795	-0.274623	3.70795	-3.47984	3.70795	-76.8716	3.70795	-98.597	3.70795	-0.0284678	3.70795	0.00905693	3.70795	-0.824704	3.70795	-0.273377	3.70795	0.08099
	3.7128	-100.974	3.7128	0.52762	3.7128	-0.287294	3.7128	-3.49191	3.7128	-76.914	3.7128	-98.755	3.7128	-0.0284417	3.7128	0.00917673	3.7128	-0.822201	3.7128	-0.273427	3.7128	0.0666021
	3.71765	-101.034	3.71765	0.516593	3.71765	-0.298818	3.71765	-3.50276	3.71765	-76.9579	3.71765	-98.7439	3.71765	-0.0284194	3.71765	0.00929117	3.71765	-0.819683	3.71765	-0.273458	3.71765	0.0508664
	3.72251	-101.087	3.72251	0.506699	3.72251	-0.309326	3.72251	-3.51235	3.72251	-77.0029	3.72251	-98.4777	3.72251	-0.0283934	3.72251	0.00938952	3.72251	-0.817165	3.72251	-0.273471	3.72251	0.0335993
	3.72736	-101.132	3.72736	0.497639	3.72736	-0.318819	3.72736	-3.52058	3.72736	-77.048	3.72736	-98.4995	3.72736	-0.0283636	3.72736	0.0094825	3.72736	-0.81459	3.72736	-0.273467	3.72736	0.0147051
	3.73221	-101.171	3.73221	0.489593	3.73221	-0.327472	3.73221	-3.52749	3.73221	-77.0925	3.73221	-98.5975	3.73221	-0.0283376	3.73221	0.00956833	3.73221	-0.81193	3.73221	-0.273458	3.73221	-0.00577928
	3.73707	-101.203	3.73707	0.48238	3.73707	-0.335464	3.73707	-3.53304	3.73707	-77.1355	3.73707	-98.5854	3.73707	-0.0283097	3.73707	0.00965416	3.73707	-0.809155	3.73707	-0.27345	3.73707	-0.0276827
	3.74192	-101.229	3.74192	0.476003	3.74192	-0.34266	3.74192	-3.53733	3.74192	-77.176	3.74192	-98.6152	3.74192	-0.0282855	3.74192	0.00974894	3.74192	-0.806308	3.74192	-0.273448	3.74192	-0.0507083
	3.74677	-101.25	3.74677	0.470519	3.74677	-0.349195	3.74677	-3.54052	3.74677	-77.2134	3.74677	-98.7752	3.74677	-0.0282725	3.74677	0.00984907	3.74677	-0.803375	3.74677	-0.273452	3.74677	-0.0744598
	3.75163	-101.266	3.75163	0.46587	3.75163	-0.354714	3.75163	-3.54254	3.75163	-77.2469	3.75163	-98.5469	3.75163	-0.0282669	3.75163	0.00996351	3.75163	-0.800371	3.75163	-0.273462	3.75163	-0.0984433
	3.75648	-101.278	3.75648	0.461996	3.75648	-0.359438	3.75648	-3.54356	3.75648	-76.6891	3.75648	-98.5921	3.75648	-0.0282669	3.75648	0.0100815	3.75648	-0.797381	3.75648	-0.273467	3.75648	-0.122157
	3.76133	-101.285	3.76133	0.458717	3.76133	-0.363323	3.76133	-3.54368	3.76133	-76.8149	3.76133	-98.8617	3.76133	-0.0282725	3.76133	0.0102103	3.76133	-0.79442	3.76133	-0.273465	3.76133	-0.145105
	3.76619	-101.29	3.76619	0.455916	3.76619	-0.366282	3.76619	-3.54299	3.76619	-76.9196	3.76619	-98.4244	3.76619	-0.0282781	3.76619	0.0103462	3.76619	-0.791473	3.76619	-0.273454	3.76619	-0.166826
	3.77104	-101.292	3.77104	0.453651	3.77104	-0.368445	3.77104	-3.54162	3.77104	-77.0043	3.77104	-98.8266	3.77104	-0.0282855	3.77104	0.010491	3.77104	-0.788655	3.77104	-0.273435	3.77104	-0.186935
	3.77589	-101.291	3.77589	0.451803	3.77589	-0.36999	3.77589	-3.53989	3.77589	-77.0703	3.77589	-98.4455	3.77589	-0.0282929	3.77589	0.0106502	3.77589	-0.785952	3.77589	-0.273412	3.77589	-0.205169
	3.78075	-101.288	3.78075	0.450552	3.78075	-0.370829	3.78075	-3.53795	3.78075	-77.1193	3.78075	-98.8567	3.78075	-0.0283004	3.78075	0.0108236	3.78075	-0.783391	3.78075	-0.273396	3.78075	-0.221348
	3.7856	-101.284	3.7856	0.449896	3.7856	-0.371138	3.7856	-3.53611	3.7856	-77.1526	3.7856	-98.8173	3.7856	-0.0283078	3.7856	0.0110096	3.7856	-0.781045	3.7856	-0.273385	3.7856	-0.235395
	3.79045	-101.278	3.79045	0.450015	3.79045	-0.370962	3.79045	-3.53456	3.79045	-77.172	3.79045	-98.5814	3.79045	-0.0283115	3.79045	0.0112063	3.79045	-0.778928	3.79045	-0.273383	3.79045	-0.247331
	3.79531	-101.27	3.79531	0.45079	3.79531	-0.370299	3.79531	-3.53342	3.79531	-77.1789	3.79531	-98.705	3.79531	-0.0283134	3.79531	0.0114173	3.79531	-0.777097	3.79531	-0.273387	3.79531	-0.257234
	3.80016	-101.262	3.80016	0.45228	3.80016	-0.369372	3.80016	-3.53271	3.80016	-77.175	3.80016	-98.4538	3.80016	-0.028306	3.80016	0.0116336	3.80016	-0.775566	3.80016	-0.273394	3.80016	-0.265258
	3.80501	-101.252	3.80501	0.454366	3.80501	-0.367915	3.80501	-3.53235	3.80501	-77.1617	3.80501	-98.4227	3.80501	-0.0282929	3.80501	0.0118572	3.80501	-0.774336	3.80501	-0.273402	3.80501	-0.271584
	3.80987	-101.241	3.80987	0.45681	3.80987	-0.366105	3.80987	-3.53223	3.80987	-77.1408	3.80987	-98.8629	3.80987	-0.0282743	3.80987	0.0120932	3.80987	-0.77352	3.80987	-0.273406	3.80987	-0.276425
	3.81472	-101.229	3.81472	0.459373	3.81472	-0.363721	3.81472	-3.5322	3.81472	-77.1133	3.81472	-98.68	3.81472	-0.0282557	3.81472	0.0123382	3.81472	-0.773149	3.81472	-0.273408	3.81472	-0.280002
	3.81957	-101.216	3.81957	0.462115	3.81957	-0.360586	3.81957	-3.53229	3.81957	-77.081	3.81957	-98.5916	3.81957	-0.0282427	3.81957	0.0125939	3.81957	-0.773363	3.81957	-0.273398	3.81957	-0.28254
	3.82443	-101.201	3.82443	0.464499	3.82443	-0.356701	3.82443	-3.53235	3.82443	-77.0445	3.82443	-98.6701	3.82443	-0.0282297	3.82443	0.0128585	3.82443	-0.774279	3.82443	-0.273381	3.82443	-0.284236
	3.82928	-101.185	3.82928	0.466764	3.82928	-0.352065	3.82928	-3.5325	3.82928	-77.0046	3.82928	-98.7721	3.82928	-0.0282186	3.82928	0.0131285	3.82928	-0.775967	3.82928	-0.273358	3.82928	-0.285268
	3.83413	-101.167	3.83413	0.46885	3.83413	-0.346811	3.83413	-3.5328	3.83413	-76.9616	3.83413	-98.7799	3.83413	-0.0282	3.83413	0.0133985	3.83413	-0.77857	3.83413	-0.273333	3.83413	-0.285789
	3.83899	-101.147	3.83899	0.471234	3.83899	-0.341071	3.83899	-3.53333	3.83899	-76.9161	3.83899	-98.6381	3.83899	-0.0281739	3.83899	0.0136721	3.83899	-0.782104	3.83899	-0.273306	3.83899	-0.285944
	3.84384	-101.129	3.84384	0.473738	3.84384	-0.334757	3.84384	-3.53411	3.84384	-76.8682	3.84384	-98.4099	3.84384	-0.0281442	3.84384	0.0139421	3.84384	-0.78651	3.84384	-0.273289	3.84384	-0.285848
	3.84869	-101.124	3.84869	0.476837	3.84869	-0.328002	3.84869	-3.53503	3.84869	-76.8184	3.84869	-98.6253	3.84869	-0.0281088	3.84869	0.0142103	3.84869	-0.791745	3.84869	-0.273277	3.84869	-0.285603
	3.85355	-101.12	3.85355	0.480592	3.85355	-0.320673	3.85355	-3.53599	3.85355	-76.7668	3.85355	-98.7161	3.85355	-0.0280754	3.85355	0.0144821	3.85355	-0.797753	3.85355	-0.273268	3.85355	-0.285305
	3.8584	-101.115	3.8584	0.485361	3.8584	-0.312637	3.8584	-3.53682	3.8584	-76.7136	3.8584	-98.4436	3.8584	-0.0280456	3.8584	0.0147575	3.8584	-0.804362	3.8584	-0.273256	3.8584	-0.28502
	3.86325	-101.11	3.86325	0.490963	3.86325	-0.303895	3.86325	-3.53721	3.86325	-76.6591	3.86325	-98.7758	3.86325	-0.0280252	3.86325	0.0150418	3.86325	-0.811458	3.86325	-0.273239	3.86325	-0.284788
	3.86811	-101.104	3.86811	0.497401	3.86811	-0.294403	3.86811	-3.53712	3.86811	-76.6034	3.86811	-98.5641	3.86811	-0.028014	3.86811	0.0153333	3.86811	-0.818939	3.86811	-0.27321	3.86811	-0.284633
	3.87296	-101.099	3.87296	0.504553	3.87296	-0.28438	3.87296	-3.53637	3.87296	-76.5469	3.87296	-98.4724	3.87296	-0.0280047	3.87296	0.0156373	3.87296	-0.82665	3.87296	-0.273168	3.87296	-0.28453
	3.87781	-101.094	3.87781	0.512183	3.87781	-0.273872	3.87781	-3.535	3.87781	-76.4903	3.87781	-98.7458	3.87781	-0.0279954	3.87781	0.0159538	3.87781	-0.834403	3.87781	-0.273107	3.87781	-0.284462
	3.88267	-101.089	3.88267	0.520051	3.88267	-0.263011	3.88267	-3.5331	3.88267	-76.4342	3.88267	-98.7002	3.88267	-0.0279787	3.88267	0.0162792	3.88267	-0.842128	3.88267	-0.273039	3.88267	-0.284379
	3.88752	-101.083	3.88752	0.528038	3.88752	-0.251664	3.88752	-3.53062	3.88752	-76.3788	3.88752	-98.8578	3.88752	-0.0279545	3.88752	0.0166243	3.88752	-0.849609	3.88752	-0.272959	3.88752	-0.284227
	3.89237	-101.078	3.89237	0.536144	3.89237	-0.239831	3.89237	-3.52767	3.89237	-76.3249	3.89237	-98.4482	3.89237	-0.027921	3.89237	0.0169837	3.89237	-0.856719	3.89237	-0.272882	3.89237	-0.283941
	3.89723	-101.072	3.89723	0.54419	3.89723	-0.227425	3.89723	-3.52425	3.89723	-76.2729	3.89723	-98.81	3.89723	-0.027882	3.89723	0.0173557	3.89723	-0.863328	3.89723	-0.272803	3.89723	-0.283473
	3.90208	-101.066	3.90208	0.552177	3.90208	-0.214224	3.90208	-3.52043	3.90208	-76.2227	3.90208	-98.6908	3.90208	-0.0278466	3.90208	0.0177401	3.90208	-0.869365	3.90208	-0.272727	3.90208	-0.282788
	3.90693	-101.06	3.90693	0.560164	3.90693	-0.200448	3.90693	-3.5162	3.90693	-76.1744	3.90693	-98.6014	3.90693	-0.0278113	3.90693	0.0181282	3.90693	-0.874729	3.90693	-0.272658	3.90693	-0.281849
	3.91179	-101.055	3.91179	0.56839	3.91179	-0.18632	3.91179	-3.51152	3.91179	-76.1276	3.91179	-98.8255	3.91179	-0.0277778	3.91179	0.0185162	3.91179	-0.879407	3.91179	-0.272596	3.91179	-0.280647
	3.91664	-101.049	3.91664	0.576437	3.91664	-0.172103	3.91664	-3.50627	3.91664	-76.082	3.91664	-98.451	3.91664	-0.0277462	3.91664	0.0189096	3.91664	-0.883455	3.91664	-0.272542	3.91664	-0.279178
	3.92149	-101.044	3.92149	0.584543	3.92149	-0.157974	3.92149	-3.50049	3.92149	-76.037	3.92149	-98.7547	3.92149	-0.0277109	3.92149	0.019303	3.92149	-0.886874	3.92149	-0.272487	3.92149	-0.277448
	3.92635	-101.039	3.92635	0.592589	3.92635	-0.144199	3.92635	-3.49406	3.92635	-75.9924	3.92635	-98.4275	3.92635	-0.02767	3.92635	0.0197035	3.92635	-0.889735	3.92635	-0.272439	3.92635	-0.275489
	3.9312	-101.035	3.9312	0.600755	3.9312	-0.130689	3.9312	-3.48708	3.9312	-75.9479	3.9312	-98.4143	3.9312	-0.0276235	3.9312	0.0201094	3.9312	-0.892153	3.9312	-0.272393	3.9312	-0.273317
	3.93605	-101.031	3.93605	0.608921	3.93605	-0.117487	3.93605	-3.47945	3.93605	-75.9032	3.93605	-98.477	3.93605	-0.0275751	3.93605	0.0205225	3.93605	-0.894241	3.93605	-0.272354	3.93605	-0.270952
	3.94091	-101.027	3.94091	0.617087	3.94091	-0.104551	3.94091	-3.4712	3.94091	-75.8587	3.94091	-98.4454	3.94091	-0.0275286	3.94091	0.0209391	3.94091	-0.896058	3.94091	-0.27231	3.94091	-0.268435
	3.94576	-101.024	3.94576	0.625253	3.94576	-0.0916587	3.94576	-3.46247	3.94576	-75.8142	3.94576	-98.7833	3.94576	-0.0274858	3.94576	0.0213593	3.94576	-0.897703	3.94576	-0.272264	3.94576	-0.265794
	3.95061	-101.021	3.95061	0.63324	3.95061	-0.0789872	3.95061	-3.45332	3.95061	-75.7704	3.95061	-98.6711	3.95061	-0.0274468	3.95061	0.0217742	3.95061	-0.899191	3.95061	-0.272216	3.95061	-0.263058
	3.95547	-101.019	3.95547	0.64069	3.95547	-0.066404	3.95547	-3.44381	3.95547	-75.7276	3.95547	-98.4647	3.95547	-0.0274115	3.95547	0.0221783	3.95547	-0.90055	3.95547	-0.272164	3.95547	-0.260262
	3.96032	-101.018	3.96032	0.647545	3.96032	-0.0540857	3.96032	-3.43409	3.96032	-75.6863	3.96032	-98.4659	3.96032	-0.0273761	3.96032	0.022577	3.96032	-0.901752	3.96032	-0.272109	3.96032	-0.257441
	3.96517	-101.017	3.96517	0.653684	3.96517	-0.0418116	3.96517	-3.53718	3.96517	-75.6472	3.96517	-98.3813	3.96517	-0.0273352	3.96517	0.0229651	3.96517	-0.902753	3.96517	-0.272061	3.96517	-0.254606
	3.97003	-101.017	3.97003	0.659108	3.97003	-0.0296257	3.97003	-3.51703	3.97003	-75.6114	3.97003	-98.5343	3.97003	-0.0272887	3.97003	0.0233459	3.97003	-0.903568	3.97003	-0.272015	3.97003	-0.251776
	3.97488	-101.017	3.97488	0.663877	3.97488	-0.0175723	3.97488	-3.49653	3.97488	-75.5803	3.97488	-98.7527	3.97488	-0.0272348	3.97488	0.0237125	3.97488	-0.904155	3.97488	-0.271978	3.97488	-0.248949
	3.97973	-101.018	3.97973	0.668585	3.97973	-0.00551895	3.97973	-3.47537	3.97973	-75.5553	3.97973	-98.8475	3.97973	-0.0271697	3.97973	0.0240737	3.97973	-0.90457	3.97973	-0.271955	3.97973	-0.246144
	3.98459	-101.018	3.98459	0.673354	3.98459	0.00657859	3.98459	-3.45379	3.98459	-75.5375	3.98459	-98.5888	3.98459	-0.0271028	3.98459	0.0244224	3.98459	-0.904841	3.98459	-0.27194	3.98459	-0.243367
	3.98944	-101.019	3.98944	0.678539	3.98944	0.0188086	3.98944	-3.43156	3.98944	-75.5278	3.98944	-98.4316	3.98944	-0.0270339	3.98944	0.0247675	3.98944	-0.905027	3.98944	-0.271936	3.98944	-0.240664
	3.99429	-101.02	3.99429	0.684261	3.99429	0.0314801	3.99429	-3.40879	3.99429	-75.5263	3.99429	-98.4013	3.99429	-0.0269707	3.99429	0.0251055	3.99429	-0.905185	3.99429	-0.271938	3.99429	-0.238082
	3.99915	-101.02	3.99915	0.69046	3.99915	0.0446373	3.99915	-3.38572	3.99915	-75.5328	3.99915	-98.7416	3.99915	-0.0269112	3.99915	0.0254434	3.99915	-0.905342	3.99915	-0.271953	3.99915	-0.235677
	4.004	-101.019	4.004	0.697196	4.004	0.0587216	4.004	-3.36236	4.004	-75.5466	4.004	-98.4066	4.004	-0.0268554	4.004	0.0257796	4.004	-0.905514	4.004	-0.271974	4.004	-0.233523
	4.00885	-101.019	4.00885	0.70411	4.00885	0.0739098	4.00885	-3.33881	4.00885	-75.5666	4.00885	-98.6612	4.00885	-0.0268071	4.00885	0.0261176	4.00885	-0.905728	4.00885	-0.271994	4.00885	-0.231691
	4.01371	-101.017	4.01371	0.711024	4.01371	0.0902458	4.01371	-3.31515	4.01371	-75.5912	4.01371	-98.6167	4.01371	-0.0267624	4.01371	0.0264573	4.01371	-0.906	4.01371	-0.272011	4.01371	-0.230225
	4.01856	-101.015	4.01856	0.718117	4.01856	0.10773	4.01856	-3.29143	4.01856	-75.6186	4.01856	-98.8512	4.01856	-0.0267197	4.01856	0.0267953	4.01856	-0.906301	4.01856	-0.272017	4.01856	-0.229171
	4.02341	-101.012	4.02341	0.725389	4.02341	0.126053	4.02341	-3.26741	4.02341	-75.647	4.02341	-98.5964	4.02341	-0.0266769	4.02341	0.0271332	4.02341	-0.906644	4.02341	-0.272011	4.02341	-0.228561
	4.02827	-101.009	4.02827	0.732899	4.02827	0.144994	4.02827	-3.24327	4.02827	-75.6745	4.02827	-98.385	4.02827	-0.026636	4.02827	0.0274765	4.02827	-0.906973	4.02827	-0.271988	4.02827	-0.228412
	4.03312	-101.005	4.03312	0.741124	4.03312	0.164156	4.03312	-3.21877	4.03312	-75.6991	4.03312	-98.8635	4.03312	-0.0266006	4.03312	0.0278252	4.03312	-0.907273	4.03312	-0.271961	4.03312	-0.228706
	4.03797	-101	4.03797	0.750124	4.03797	0.183582	4.03797	-3.19397	4.03797	-75.7188	4.03797	-98.5385	4.03797	-0.0265672	4.03797	0.0281918	4.03797	-0.907502	4.03797	-0.271932	4.03797	-0.229422
	4.04283	-100.995	4.04283	0.760019	4.04283	0.203053	4.04283	-3.1687	4.04283	-75.7324	4.04283	-98.7323	4.04283	-0.0265449	4.04283	0.0285763	4.04283	-0.907645	4.04283	-0.271911	4.04283	-0.230501
	4.04768	-100.99	4.04768	0.770688	4.04768	0.222833	4.04768	-3.14289	4.04768	-75.7385	4.04768	-98.6052	4.04768	-0.02653	4.04768	0.0289857	4.04768	-0.907688	4.04768	-0.271898	4.04768	-0.231859
	4.05253	-100.984	4.05253	0.781953	4.05253	0.243099	4.05253	-3.11649	4.05253	-75.7363	4.05253	-98.3964	4.05253	-0.0265281	4.05253	0.0294131	4.05253	-0.907602	4.05253	-0.271894	4.05253	-0.233405
	4.05739	-100.978	4.05739	0.793695	4.05739	0.264027	4.05739	-3.08913	4.05739	-75.7249	4.05739	-98.5982	4.05739	-0.0265263	4.05739	0.0298601	4.05739	-0.907459	4.05739	-0.271892	4.05739	-0.235023
	4.06224	-100.971	4.06224	0.805616	4.06224	0.285484	4.06224	-3.06076	4.06224	-75.7042	4.06224	-98.4211	4.06224	-0.0265188	4.06224	0.0303179	4.06224	-0.907288	4.06224	-0.271884	4.06224	-0.23661
	4.06709	-100.964	4.06709	0.817418	4.06709	0.307604	4.06709	-3.03125	4.06709	-75.6742	4.06709	-98.4689	4.06709	-0.0265058	4.06709	0.0307846	4.06709	-0.907116	4.06709	-0.271871	4.06709	-0.238073
	4.07195	-100.957	4.07195	0.82922	4.07195	0.330298	4.07195	-3.00038	4.07195	-75.6347	4.07195	-98.487	4.07195	-0.0264779	4.07195	0.0312531	4.07195	-0.907016	4.07195	-0.271848	4.07195	-0.239319
	4.0768	-100.95	4.0768	0.840962	4.0768	0.353433	4.0768	-2.96789	4.0768	-75.5866	4.0768	-98.6893	4.0768	-0.0264463	4.0768	0.0317323	4.0768	-0.907016	4.0768	-0.271823	4.0768	-0.240261
	4.08165	-100.942	4.08165	0.852704	4.08165	0.376966	4.08165	-2.93374	4.08165	-75.5302	4.08165	-98.5391	4.08165	-0.0264128	4.08165	0.0322151	4.08165	-0.907102	4.08165	-0.271798	4.08165	-0.240831
	4.08651	-100.934	4.08651	0.864506	4.08651	0.400676	4.08651	-2.8975	4.08651	-75.4662	4.08651	-98.5631	4.08651	-0.0263849	4.08651	0.0327069	4.08651	-0.907302	4.08651	-0.271771	4.08651	-0.240986
	4.09136	-100.927	4.09136	0.876367	4.09136	0.424341	4.09136	-2.85935	4.09136	-75.3955	4.09136	-98.7414	4.09136	-0.0263682	4.09136	0.0332093	4.09136	-0.907588	4.09136	-0.27175	4.09136	-0.240698
	4.09621	-100.919	4.09621	0.888169	4.09621	0.447785	4.09621	-2.81912	4.09621	-75.3186	4.09621	-98.7276	4.09621	-0.0263663	4.09621	0.0337225	4.09621	-0.907874	4.09621	-0.271731	4.09621	-0.23996
	4.10107	-100.911	4.10107	0.899732	4.10107	0.470965	4.10107	-2.77692	4.10107	-75.2364	4.10107	-98.8595	4.10107	-0.02637	4.10107	0.0342536	4.10107	-0.908146	4.10107	-0.271719	4.10107	-0.238782
	4.10592	-100.903	4.10592	0.910938	4.10592	0.493968	4.10592	-2.73257	4.10592	-75.1493	4.10592	-98.6769	4.10592	-0.0263719	4.10592	0.034799	4.10592	-0.90836	4.10592	-0.271702	4.10592	-0.237205
	4.11077	-100.895	4.11077	0.921905	4.11077	0.516706	4.11077	-2.68584	4.11077	-75.058	4.11077	-98.5231	4.11077	-0.02637	4.11077	0.0353622	4.11077	-0.908546	4.11077	-0.271687	4.11077	-0.23525
	4.11563	-100.887	4.11563	0.932693	4.11563	0.5394	4.11563	-2.63685	4.11563	-74.963	4.11563	-98.4548	4.11563	-0.0263552	4.11563	0.0359344	4.11563	-0.908732	4.11563	-0.271667	4.11563	-0.232959
	4.12048	-100.879	4.12048	0.943422	4.12048	0.562094	4.12048	-2.58535	4.12048	-74.8647	4.12048	-98.8683	4.12048	-0.0263236	4.12048	0.0365084	4.12048	-0.908947	4.12048	-0.271644	4.12048	-0.230349
	4.12533	-100.871	4.12533	0.95439	4.12533	0.584655	4.12533	-2.53129	4.12533	-74.7633	4.12533	-98.6796	4.12533	-0.0262752	4.12533	0.0370842	4.12533	-0.909162	4.12533	-0.271614	4.12533	-0.227473
	4.13019	-100.862	4.13019	0.965416	4.13019	0.607173	4.13019	-2.47478	4.13019	-74.6593	4.13019	-98.6513	4.13019	-0.0262194	4.13019	0.0376493	4.13019	-0.909448	4.13019	-0.271589	4.13019	-0.224355
	4.13504	-100.854	4.13504	0.976622	4.13504	0.629337	4.13504	-2.41578	4.13504	-74.5525	4.13504	-98.8676	4.13504	-0.0261543	4.13504	0.0382179	4.13504	-0.909748	4.13504	-0.271568	4.13504	-0.221026
	4.13989	-100.846	4.13989	0.988066	4.13989	0.651192	4.13989	-2.35432	4.13989	-74.4432	4.13989	-98.8008	4.13989	-0.0260892	4.13989	0.0387865	4.13989	-0.91002	4.13989	-0.27155	4.13989	-0.217524
	4.14475	-100.837	4.14475	0.999808	4.14475	0.672694	4.14475	-2.29061	4.14475	-74.3312	4.14475	-98.6302	4.14475	-0.0260316	4.14475	0.039373	4.14475	-0.91022	4.14475	-0.271537	4.14475	-0.213875
	4.1496	-100.829	4.1496	1.01185	4.1496	0.693754	4.1496	-2.22492	4.1496	-74.2161	4.1496	-98.5461	4.1496	-0.0259758	4.1496	0.0399828	4.1496	-0.910378	4.1496	-0.27152	4.1496	-0.210091
	4.15445	-100.82	4.15445	1.02419	4.15445	0.714593	4.15445	-2.15739	4.15445	-74.098	4.15445	-98.8501	4.15445	-0.0259274	4.15445	0.0406122	4.15445	-0.910463	4.15445	-0.271497	4.15445	-0.206183
	4.15931	-100.812	4.15931	1.03736	4.15931	0.735389	4.15931	-2.08831	4.15931	-73.9763	4.15931	-98.4376	4.15931	-0.0258884	4.15931	0.0412703	4.15931	-0.910449	4.15931	-0.271466	4.15931	-0.202147
	4.16416	-100.803	4.16416	1.05119	4.16416	0.756228	4.16416	-2.01792	4.16416	-73.8507	4.16416	-98.7355	4.16416	-0.0258549	4.16416	0.0419462	4.16416	-0.91032	4.16416	-0.27142	4.16416	-0.197988
	4.16901	-100.794	4.16901	1.06597	4.16901	0.7772	4.16901	-1.94651	4.16901	-73.7205	4.16901	-98.4706	4.16901	-0.0258289	4.16901	0.0426275	4.16901	-0.910091	4.16901	-0.271362	4.16901	-0.19371
	4.17387	-100.784	4.17387	1.08153	4.17387	0.798393	4.17387	-1.87433	4.17387	-73.5859	4.17387	-98.4204	4.17387	-0.025801	4.17387	0.0433141	4.17387	-0.909734	4.17387	-0.271303	4.17387	-0.189303
	4.17872	-100.775	4.17872	1.09786	4.17872	0.819983	4.17872	-1.80143	4.17872	-73.4463	4.17872	-98.4129	4.17872	-0.0257657	4.17872	0.0440025	4.17872	-0.909376	4.17872	-0.271249	4.17872	-0.184772
	4.18357	-100.765	4.18357	1.11485	4.18357	0.842103	4.18357	-1.72806	4.18357	-73.3015	4.18357	-98.544	4.18357	-0.0257229	4.18357	0.0446981	4.18357	-0.909019	4.18357	-0.271201	4.18357	-0.180107
	4.18843	-100.755	4.18843	1.13261	4.18843	0.864841	4.18843	-1.65486	4.18843	-73.1512	4.18843	-98.6953	4.18843	-0.0256615	4.18843	0.0454026	4.18843	-0.908732	4.18843	-0.271165	4.18843	-0.175303
	4.19328	-100.745	4.19328	1.15114	4.19328	0.888109	4.19328	-1.58191	4.19328	-72.9956	4.19328	-98.767	4.19328	-0.025589	4.19328	0.0461215	4.19328	-0.908589	4.19328	-0.271138	4.19328	-0.170359
	4.19813	-100.735	4.19813	1.17064	4.19813	0.912128	4.19813	-1.50979	4.19813	-72.8348	4.19813	-98.7809	4.19813	-0.0255072	4.19813	0.0468546	4.19813	-0.908532	4.19813	-0.271115	4.19813	-0.165279
	4.20299	-100.725	4.20299	1.19138	4.20299	0.936853	4.20299	-1.4388	4.20299	-72.6695	4.20299	-98.7486	4.20299	-0.0254216	4.20299	0.0476074	4.20299	-0.908604	4.20299	-0.271092	4.20299	-0.160063
	4.20784	-100.714	4.20784	1.21355	4.20784	0.962196	4.20784	-1.36942	4.20784	-72.5	4.20784	-98.4804	4.20784	-0.0253417	4.20784	0.0483763	4.20784	-0.908661	4.20784	-0.271065	4.20784	-0.15472
	4.21269	-100.702	4.21269	1.23733	4.21269	0.988201	4.21269	-1.30171	4.21269	-72.3274	4.21269	-98.8063	4.21269	-0.0252766	4.21269	0.0491667	4.21269	-0.908704	4.21269	-0.271038	4.21269	-0.149258
	4.21755	-100.69	4.21755	1.26261	4.21755	1.01496	4.21755	-1.23602	4.21755	-72.1523	4.21755	-98.6972	4.21755	-0.0252226	4.21755	0.0499803	4.21755	-0.908632	4.21755	-0.271005	4.21755	-0.143683
	4.2224	-100.677	4.2224	1.28949	4.2224	1.0426	4.2224	-1.17278	4.2224	-71.9757	4.2224	-98.75	4.2224	-0.0251892	4.2224	0.0508207	4.2224	-0.908446	4.2224	-0.270971	4.2224	-0.137976
	4.22725	-100.663	4.22725	1.31786	4.22725	1.07147	4.22725	-1.11222	4.22725	-71.7977	4.22725	-98.8234	4.22725	-0.0251687	4.22725	0.051679	4.22725	-0.908146	4.22725	-0.270942	4.22725	-0.132128
	4.23211	-100.649	4.23211	1.34778	4.23211	1.10167	4.23211	-1.05506	4.23211	-71.6187	4.23211	-98.6599	4.23211	-0.0251501	4.23211	0.0525641	4.23211	-0.907831	4.23211	-0.270906	4.23211	-0.126115
	4.23696	-100.634	4.23696	1.37889	4.23696	1.13372	4.23696	-1.00195	4.23696	-71.4389	4.23696	-98.3972	4.23696	-0.0251445	4.23696	0.0534672	4.23696	-0.907531	4.23696	-0.270873	4.23696	-0.119919
	4.24181	-100.618	4.24181	1.41114	4.24181	1.16794	4.24181	-0.953496	4.24181	-71.258	4.24181	-98.4499	4.24181	-0.025139	4.24181	0.0543845	4.24181	-0.907273	4.24181	-0.27084	4.24181	-0.113525
	4.24667	-100.601	4.24667	1.44434	4.24667	1.20468	4.24667	-0.910819	4.24667	-71.0758	4.24667	-98.6954	4.24667	-0.0251315	4.24667	0.0553197	4.24667	-0.907087	4.24667	-0.270806	4.24667	-0.106895
	4.25152	-100.583	4.25152	1.47837	4.25152	1.2441	4.25152	-0.874639	4.25152	-70.8922	4.25152	-98.4815	4.25152	-0.0251222	4.25152	0.0562692	4.25152	-0.906887	4.25152	-0.270775	4.25152	-0.100036
	4.25637	-100.564	4.25637	1.51277	4.25637	1.2864	4.25637	-0.846028	4.25637	-70.7068	4.25637	-98.4862	4.25637	-0.0251092	4.25637	0.0572294	4.25637	-0.906672	4.25637	-0.27075	4.25637	-0.0929198
	4.26123	-100.544	4.26123	1.54704	4.26123	1.3317	4.26123	-0.825644	4.26123	-70.5192	4.26123	-98.6879	4.26123	-0.0250887	4.26123	0.0582075	4.26123	-0.906358	4.26123	-0.270729	4.26123	-0.0855525
	4.26608	-100.524	4.26608	1.58107	4.26608	1.38013	4.26608	-0.814259	4.26608	-70.3291	4.26608	-98.5737	4.26608	-0.0250627	4.26608	0.0592017	4.26608	-0.906	4.26608	-0.270712	4.26608	-0.0779215
	4.27093	-100.502	4.27093	1.61457	4.27093	1.43162	4.27093	-0.812113	4.27093	-70.1356	4.27093	-98.67	4.27093	-0.0250311	4.27093	0.0602102	4.27093	-0.905571	4.27093	-0.270702	4.27093	-0.070043
	4.27579	-100.479	4.27579	1.64723	4.27579	1.48641	4.27579	-0.819027	4.27579	-69.938	4.27579	-98.5658	4.27579	-0.0249939	4.27579	0.0612295	4.27579	-0.905156	4.27579	-0.270687	4.27579	-0.0619039
	4.28064	-100.455	4.28064	1.67876	4.28064	1.54456	4.28064	-0.834584	4.28064	-69.7356	4.28064	-98.5147	4.28064	-0.0249548	4.28064	0.0622559	4.28064	-0.904741	4.28064	-0.270666	4.28064	-0.0535319
	4.28549	-100.429	4.28549	1.7091	4.28549	1.60637	4.28549	-0.857413	4.28549	-69.5279	4.28549	-98.6877	4.28549	-0.0249177	4.28549	0.0632876	4.28549	-0.904412	4.28549	-0.270639	4.28549	-0.0449342
	4.29035	-100.402	4.29035	1.73849	4.29035	1.67215	4.29035	-0.886261	4.29035	-69.3139	4.29035	-98.4603	4.29035	-0.024886	4.29035	0.0643283	4.29035	-0.904112	4.29035	-0.270606	4.29035	-0.0361348
	4.2952	-100.375	4.2952	1.76662	4.2952	1.74222	4.2952	-0.918984	4.2952	-69.0932	4.2952	-98.3911	4.2952	-0.0248637	4.2952	0.0653708	4.2952	-0.903869	4.2952	-0.270562	4.2952	-0.0271684
	4.30005	-100.345	4.30005	1.79386	4.30005	1.81671	4.30005	-0.953734	4.30005	-68.865	4.30005	-98.4504	4.30005	-0.024847	4.30005	0.0664169	4.30005	-0.903668	4.30005	-0.270508	4.30005	-0.0180716
	4.30491	-100.315	4.30491	1.82056	4.30491	1.89591	4.30491	-0.987947	4.30491	-68.629	4.30491	-98.4905	4.30491	-0.024834	4.30491	0.0674719	4.30491	-0.903454	4.30491	-0.270445	4.30491	-0.00887536
	4.30976	-100.284	4.30976	1.84709	4.30976	1.97985	4.30976	-1.01978	4.30976	-68.3847	4.30976	-98.6764	4.30976	-0.0248284	4.30976	0.068534	4.30976	-0.903268	4.30976	-0.270372	4.30976	0.00037336
	4.31461	-100.251	4.31461	1.87403	4.31461	2.06815	4.31461	-1.04731	4.31461	-68.1315	4.31461	-98.6599	4.31461	-0.0248172	4.31461	0.0696051	4.31461	-0.903053	4.31461	-0.27029	4.31461	0.00965016
	4.31947	-100.217	4.31947	1.90169	4.31947	2.16065	4.31947	-1.06841	4.31947	-67.8683	4.31947	-98.8189	4.31947	-0.0248024	4.31947	0.0706887	4.31947	-0.90281	4.31947	-0.270194	4.31947	0.0189545
	4.32432	-100.181	4.32432	1.93089	4.32432	2.25672	4.32432	-1.08153	4.32432	-67.5944	4.32432	-98.5854	4.32432	-0.02478	4.32432	0.0717831	4.32432	-0.902495	4.32432	-0.270094	4.32432	0.028287
	4.32917	-100.144	4.32917	1.96201	4.32917	2.35624	4.32917	-1.08522	4.32917	-67.309	4.32917	-98.8007	4.32917	-0.0247503	4.32917	0.0728881	4.32917	-0.902095	4.32917	-0.269988	4.32917	0.0376875
	4.33403	-100.106	4.33403	1.99538	4.33403	2.45898	4.33403	-1.07825	4.33403	-67.0107	4.33403	-98.649	4.33403	-0.0247224	4.33403	0.0740057	4.33403	-0.901651	4.33403	-0.269885	4.33403	0.0472061
	4.33888	-100.066	4.33888	2.03168	4.33888	2.56512	4.33888	-1.05983	4.33888	-66.6983	4.33888	-98.677	4.33888	-0.0246908	4.33888	0.0751358	4.33888	-0.901194	4.33888	-0.269785	4.33888	0.0569197
	4.34373	-100.025	4.34373	2.0712	4.34373	2.67497	4.34373	-1.02919	4.34373	-66.3702	4.34373	-98.8674	4.34373	-0.0246647	4.34373	0.076282	4.34373	-0.900764	4.34373	-0.269689	4.34373	0.0669245
	4.34859	-99.9823	4.34859	2.11436	4.34859	2.78892	4.34859	-0.98604	4.34859	-66.0249	4.34859	-98.8401	4.34859	-0.024648	4.34859	0.077455	4.34859	-0.900364	4.34859	-0.269597	4.34859	0.0773292
	4.35344	-99.9378	4.35344	2.16156	4.35344	2.90743	4.35344	-0.930429	4.35344	-65.6602	4.35344	-98.8687	4.35344	-0.0246424	4.35344	0.0786495	4.35344	-0.900064	4.35344	-0.269499	4.35344	0.088258
	4.35829	-99.8915	4.35829	2.2133	4.35829	3.03074	4.35829	-0.862181	4.35829	-65.2738	4.35829	-98.5502	4.35829	-0.0246443	4.35829	0.0798815	4.35829	-0.899849	4.35829	-0.269392	4.35829	0.0998312
	4.36315	-99.8433	4.36315	2.26963	4.36315	3.159	4.36315	-0.781715	4.36315	-64.8639	4.36315	-98.7641	4.36315	-0.024648	4.36315	0.0811511	4.36315	-0.899749	4.36315	-0.269273	4.36315	0.112164
	4.368	-99.7933	4.368	2.3312	4.368	3.29243	4.368	-0.68897	4.368	-64.4278	4.368	-98.8275	4.368	-0.0246517	4.368	0.0824565	4.368	-0.899692	4.368	-0.26914	4.368	0.125349
	4.37285	-99.7413	4.37285	2.39825	4.37285	3.43124	4.37285	-0.583768	4.37285	-63.9631	4.37285	-98.7748	4.37285	-0.0246499	4.37285	0.0838083	4.37285	-0.89972	4.37285	-0.268994	4.37285	0.139464
	4.37771	-99.6873	4.37771	2.47133	4.37771	3.57593	4.37771	-0.46593	4.37771	-63.4669	4.37771	-98.5802	4.37771	-0.0246387	4.37771	0.0852066	4.37771	-0.899835	4.37771	-0.268841	4.37771	0.154567
	4.38256	-99.6312	4.38256	2.55078	4.38256	3.7271	4.38256	-0.335276	4.38256	-62.9368	4.38256	-98.5852	4.38256	-0.024622	4.38256	0.0866461	4.38256	-0.899992	4.38256	-0.268682	4.38256	0.170697
	4.38741	-99.573	4.38741	2.63697	4.38741	3.88525	4.38741	-0.191569	4.38741	-62.369	4.38741	-98.4202	4.38741	-0.0245959	4.38741	0.0881356	4.38741	-0.900207	4.38741	-0.26852	4.38741	0.187871
	4.39227	-99.5127	4.39227	2.73007	4.39227	4.05078	4.39227	-0.0345707	4.39227	-61.7605	4.39227	-98.4129	4.39227	-0.0245643	4.39227	0.0896752	4.39227	-0.900507	4.39227	-0.268348	4.39227	0.206099
	4.39712	-99.4501	4.39712	2.83027	4.39712	4.22385	4.39712	0.135362	4.39712	-61.1077	4.39712	-98.8085	4.39712	-0.0245308	4.39712	0.0912774	4.39712	-0.900879	4.39712	-0.268175	4.39712	0.225374
	4.40197	-99.3852	4.40197	2.93744	4.40197	4.40461	4.40197	0.31805	4.40197	-60.4068	4.40197	-98.4041	4.40197	-0.0244955	4.40197	0.0929546	4.40197	-0.901279	4.40197	-0.267997	4.40197	0.245688
	4.40683	-99.3179	4.40683	3.05128	4.40683	4.59287	4.40683	0.513375	4.40683	-59.6546	4.40683	-98.3969	4.40683	-0.0244658	4.40683	0.0947267	4.40683	-0.901766	4.40683	-0.267814	4.40683	0.267031
	4.41168	-99.2483	4.41168	3.17156	4.41168	4.7882	4.41168	0.720859	4.41168	-58.8484	4.41168	-98.5614	4.41168	-0.0244416	4.41168	0.0966221	4.41168	-0.902324	4.41168	-0.267624	4.41168	0.289393
	4.41653	-99.1762	4.41653	3.2984	4.41653	4.99023	4.41653	0.940323	4.41653	-57.9855	4.41653	-98.4012	4.41653	-0.0244248	4.41653	0.0986552	4.41653	-0.902953	4.41653	-0.267425	4.41653	0.312772
	4.42139	-99.1018	4.42139	3.43156	4.42139	5.19828	4.42139	1.17147	4.42139	-57.0642	4.42139	-98.617	4.42139	-0.0244211	4.42139	0.100853	4.42139	-0.903583	4.42139	-0.267221	4.42139	0.33718
	4.42624	-99.0251	4.42624	3.57091	4.42624	5.41144	4.42624	1.41394	4.42624	-56.083	4.42624	-98.6694	4.42624	-0.0244211	4.42624	0.103229	4.42624	-0.904255	4.42624	-0.267003	4.42624	0.362636
	4.43109	-98.9463	4.43109	3.71659	4.43109	5.62858	4.43109	1.66714	4.43109	-55.0409	4.43109	-98.6891	4.43109	-0.0244211	4.43109	0.105799	4.43109	-0.904856	4.43109	-0.266774	4.43109	0.389183
	4.43595	-98.8655	4.43595	3.86804	4.43595	5.84832	4.43595	1.93024	4.43595	-53.9376	4.43595	-98.4962	4.43595	-0.0244174	4.43595	0.108574	4.43595	-0.905428	4.43595	-0.266538	4.43595	0.416886
	4.4408	-98.783	4.4408	4.0251	4.4408	6.06921	4.4408	2.20239	4.4408	-52.7741	4.4408	-98.6791	4.4408	-0.0244025	4.4408	0.111549	4.4408	-0.905886	4.4408	-0.266304	4.4408	0.445831
	4.44565	-98.6991	4.44565	4.18699	4.44565	6.28979	4.44565	2.48206	4.44565	-51.5525	4.44565	-98.4501	4.44565	-0.0243765	4.44565	0.114734	4.44565	-0.906301	4.44565	-0.266072	4.44565	0.476134
	4.45051	-98.6142	4.45051	4.35275	4.45051	6.50865	4.45051	2.76774	4.45051	-50.2756	4.45051	-98.5265	4.45051	-0.0243374	4.45051	0.118126	4.45051	-0.906615	4.45051	-0.265855	4.45051	0.507938
	4.45536	-98.5289	4.45536	4.52149	4.45536	6.72442	4.45536	3.05802	4.45536	-48.9482	4.45536	-98.3899	4.45536	-0.0242909	4.45536	0.121715	4.45536	-0.906873	4.45536	-0.265648	4.45536	0.54139
	4.46021	-98.4436	4.46021	4.69196	4.46021	6.93599	4.46021	3.35103	4.46021	-47.576	4.46021	-98.5425	4.46021	-0.0242426	4.46021	0.125508	4.46021	-0.907102	4.46021	-0.26546	4.46021	0.576668
	4.46507	-98.3588	4.46507	4.8629	4.46507	7.14218	4.46507	3.64506	4.46507	-46.166	4.46507	-98.455	4.46507	-0.0241831	4.46507	0.12951	4.46507	-0.907331	4.46507	-0.265277	4.46507	0.613939
	4.46992	-98.275	4.46992	5.03325	4.46992	7.34223	4.46992	3.93856	4.46992	-44.7265	4.46992	-98.5483	4.46992	-0.0241161	4.46992	0.133724	4.46992	-0.907531	4.46992	-0.265101	4.46992	0.653373
	4.47477	-98.1926	4.47477	5.20176	4.47477	7.53553	4.47477	4.22955	4.47477	-43.2665	4.47477	-98.8559	4.47477	-0.0240436	4.47477	0.13815	4.47477	-0.907745	4.47477	-0.264934	4.47477	0.695138
	4.47963	-98.1119	4.47963	5.36752	4.47963	7.72202	4.47963	4.51636	4.47963	-41.796	4.47963	-98.8164	4.47963	-0.0239599	4.47963	0.142788	4.47963	-0.907903	4.47963	-0.264769	4.47963	0.73937
	4.48448	-98.0333	4.48448	5.52988	4.48448	7.90203	4.48448	4.79734	4.48448	-40.3255	4.48448	-98.398	4.48448	-0.0238725	4.48448	0.147641	4.48448	-0.908003	4.48448	-0.264608	4.48448	0.786187
	4.48933	-97.9566	4.48933	5.68819	4.48933	8.07652	4.48933	5.07098	4.48933	-38.8654	4.48933	-98.3798	4.48933	-0.0237777	4.48933	0.152695	4.48933	-0.908046	4.48933	-0.264454	4.48933	0.835648
	4.49419	-97.8818	4.49419	5.84245	4.49419	8.24672	4.49419	5.3364	4.49419	-37.4254	4.49419	-98.8338	4.49419	-0.0236884	4.49419	0.157945	4.49419	-0.907989	4.49419	-0.264305	4.49419	0.887772
	4.49904	-97.8087	4.49904	5.99283	4.49904	8.41467	4.49904	5.59282	4.49904	-36.0143	4.49904	-98.5185	4.49904	-0.0236047	4.49904	0.163382	4.49904	-0.907874	4.49904	-0.264153	4.49904	0.942514
	4.50389	-97.7365	4.50389	6.14017	4.50389	8.58249	4.50389	5.84006	4.50389	-34.639	4.50389	-98.7562	4.50389	-0.0235266	4.50389	0.169015	4.50389	-0.907702	4.50389	-0.263998	4.50389	0.999773
	4.50875	-97.6647	4.50875	6.28573	4.50875	8.75301	4.50875	6.07848	4.50875	-33.303	4.50875	-98.6702	4.50875	-0.0234504	4.50875	0.174837	4.50875	-0.907545	4.50875	-0.263823	4.50875	1.05936
	4.5136	-97.5922	4.5136	6.43128	4.5136	8.92908	4.5136	6.30873	4.5136	-32.0075	4.5136	-98.835	4.5136	-0.023376	4.5136	0.180852	4.5136	-0.907388	4.5136	-0.263618	4.5136	1.12103
	4.51845	-97.518	4.51845	6.57904	4.51845	9.11351	4.51845	6.53177	4.51845	-30.7491	4.51845	-98.5885	4.51845	-0.023296	4.51845	0.187063	4.51845	-0.907259	4.51845	-0.263387	4.51845	1.18447
	4.52331	-97.441	4.52331	6.73151	4.52331	9.30897	4.52331	6.74903	4.52331	-29.5209	4.52331	-98.6835	4.52331	-0.0232179	4.52331	0.193464	4.52331	-0.907159	4.52331	-0.263115	4.52331	1.24928
	4.52816	-97.3601	4.52816	6.89095	4.52816	9.51763	4.52816	6.96254	4.52816	-28.3119	4.52816	-98.388	4.52816	-0.0231361	4.52816	0.20005	4.52816	-0.907073	4.52816	-0.262812	4.52816	1.31502
	4.53301	-97.2743	4.53301	7.05993	4.53301	9.74099	4.53301	7.17449	4.53301	-27.1081	4.53301	-98.3909	4.53301	-0.0230561	4.53301	0.2068	4.53301	-0.906987	4.53301	-0.262478	4.53301	1.38121
	4.53787	-97.1826	4.53787	7.24012	4.53787	9.98007	4.53787	7.3877	4.53787	-25.8931	4.53787	-98.6654	4.53787	-0.0229799	4.53787	0.213695	4.53787	-0.906858	4.53787	-0.262119	4.53787	1.44736
	4.54272	-97.0843	4.54272	7.4333	4.54272	10.235	4.54272	7.60502	4.54272	-24.649	4.54272	-98.6993	4.54272	-0.0229074	4.54272	0.220714	4.54272	-0.906687	4.54272	-0.261739	4.54272	1.51298
	4.54757	-96.9788	4.54757	7.64066	4.54757	10.5053	4.54757	7.82979	4.54757	-23.3574	4.54757	-98.6647	4.54757	-0.0228274	4.54757	0.22782	4.54757	-0.906472	4.54757	-0.261338	4.54757	1.57764
	4.55243	-96.8658	4.55243	7.86299	4.55243	10.7898	4.55243	8.0651	4.55243	-22.0011	4.55243	-98.5947	4.55243	-0.0227344	4.55243	0.234974	4.55243	-0.906186	4.55243	-0.260918	4.55243	1.64092
	4.55728	-96.7451	4.55728	8.10069	4.55728	11.0871	4.55728	8.31389	4.55728	-20.5644	4.55728	-98.4867	4.55728	-0.0226228	4.55728	0.242141	4.55728	-0.905786	4.55728	-0.260488	4.55728	1.70253
	4.56213	-96.6169	4.56213	8.35371	4.56213	11.3951	4.56213	8.57884	4.56213	-19.0345	4.56213	-98.489	4.56213	-0.0224908	4.56213	0.249272	4.56213	-0.905342	4.56213	-0.260054	4.56213	1.76227
	4.56699	-96.4818	4.56699	8.62122	4.56699	11.7115	4.56699	8.86166	4.56699	-17.4029	4.56699	-98.7006	4.56699	-0.0223495	4.56699	0.256328	4.56699	-0.90487	4.56699	-0.259615	4.56699	1.82003
	4.57184	-96.3404	4.57184	8.90195	4.57184	12.0338	4.57184	9.16386	4.57184	-15.666	4.57184	-98.7877	4.57184	-0.0222025	4.57184	0.263268	4.57184	-0.904398	4.57184	-0.259181	4.57184	1.87585
	4.57669	-96.1939	4.57669	9.19396	4.57669	12.3598	4.57669	9.48596	4.57669	-13.8256	4.57669	-98.5243	4.57669	-0.0220649	4.57669	0.270064	4.57669	-0.903983	4.57669	-0.258753	4.57669	1.92989
	4.58155	-96.0432	4.58155	9.49532	4.58155	12.6872	4.58155	9.82785	4.58155	-11.8899	4.58155	-98.6934	4.58155	-0.0219403	4.58155	0.27669	4.58155	-0.90364	4.58155	-0.258325	4.58155	1.98245
	4.5864	-95.8897	4.5864	9.80341	4.5864	13.0141	4.5864	10.1887	4.5864	-9.87264	4.5864	-98.5563	4.5864	-0.0218213	4.5864	0.283132	4.5864	-0.903425	4.5864	-0.257903	4.5864	2.03401
	4.59125	-95.7343	4.59125	10.1157	4.59125	13.3394	4.59125	10.5671	4.59125	-7.79221	4.59125	-98.4775	4.59125	-0.021706	4.59125	0.289391	4.59125	-0.903254	4.59125	-0.257494	4.59125	2.08511
	4.59611	-95.5782	4.59611	10.43	4.59611	13.6623	4.59611	10.9612	4.59611	-5.6703	4.59611	-98.5539	4.59611	-0.0215926	4.59611	0.295476	4.59611	-0.903153	4.59611	-0.257088	4.59611	2.13644
	4.60096	-95.4221	4.60096	10.744	4.60096	13.9822	4.60096	11.3685	4.60096	-3.53006	4.60096	-98.694	4.60096	-0.0214736	4.60096	0.301407	4.60096	-0.902982	4.60096	-0.256696	4.60096	2.18875
	4.60581	-95.2665	4.60581	11.0558	4.60581	14.2991	4.60581	11.7862	4.60581	-1.39511	4.60581	-98.6952	4.60581	-0.0213508	4.60581	0.307222	4.60581	-0.902739	4.60581	-0.25631	4.60581	2.24281
	4.61067	-95.112	4.61067	11.3639	4.61067	14.6124	4.61067	12.2119	4.61067	0.713769	4.61067	-98.7308	4.61067	-0.0212281	4.61067	0.312971	4.61067	-0.902395	4.61067	-0.255929	4.61067	2.29938
	4.61552	-94.9587	4.61552	11.6664	4.61552	14.9213	4.61552	12.6424	4.61552	2.77845	4.61552	-98.3831	4.61552	-0.0211072	4.61552	0.318722	4.61552	-0.901952	4.61552	-0.255547	4.61552	2.35921
	4.62037	-94.807	4.62037	11.9618	4.62037	15.2237	4.62037	13.0754	4.62037	4.78564	4.62037	-98.5372	4.62037	-0.0209975	4.62037	0.324558	4.62037	-0.90148	4.62037	-0.255171	4.62037	2.4229
	4.62523	-94.6574	4.62523	12.2482	4.62523	15.5165	4.62523	13.5086	4.62523	6.72691	4.62523	-98.8385	4.62523	-0.0208971	4.62523	0.330572	4.62523	-0.901008	4.62523	-0.254796	4.62523	2.49097
	4.63008	-94.5106	4.63008	12.5231	4.63008	15.7942	4.63008	13.9404	4.63008	8.60008	4.63008	-98.8719	4.63008	-0.0208078	4.63008	0.336855	4.63008	-0.900578	4.63008	-0.254436	4.63008	2.56375
	4.63493	-94.3679	4.63493	12.7828	4.63493	16.0494	4.63493	14.3696	4.63493	10.408	4.63493	-98.8145	4.63493	-0.020726	4.63493	0.343514	4.63493	-0.900192	4.63493	-0.254113	4.63493	2.64144
	4.63979	-94.2313	4.63979	13.0231	4.63979	16.2728	4.63979	14.7952	4.63979	12.1585	4.63979	-98.6588	4.63979	-0.0206479	4.63979	0.350633	4.63979	-0.89982	4.63979	-0.253848	4.63979	2.72396
	4.64464	-94.1036	4.64464	13.2381	4.64464	16.4528	4.64464	15.2165	4.64464	13.8632	4.64464	-98.523	4.64464	-0.0205642	4.64464	0.358298	4.64464	-0.899405	4.64464	-0.253655	4.64464	2.8111
	4.64949	-93.9882	4.64949	13.4206	4.64949	16.5766	4.64949	15.6324	4.64949	15.5353	4.64949	-98.4771	4.64949	-0.0204786	4.64949	0.366574	4.64949	-0.898948	4.64949	-0.253561	4.64949	2.9024
	4.65435	-93.8896	4.65435	13.5622	4.65435	16.6302	4.65435	16.0407	4.65435	17.1877	4.65435	-98.8836	4.65435	-0.0203782	4.65435	0.375507	4.65435	-0.898447	4.65435	-0.253572	4.65435	2.99722
	4.6592	-93.8129	4.6592	13.6532	4.6592	16.6002	4.6592	16.4383	4.6592	18.8297	4.6592	-98.8939	4.6592	-0.0202648	4.6592	0.385128	4.6592	-0.897875	4.6592	-0.253708	4.6592	3.09482
	4.66405	-93.7639	4.66405	13.6836	4.66405	16.4737	4.66405	16.8197	4.66405	20.4645	4.66405	-98.9036	4.66405	-0.0201365	4.66405	0.395443	4.66405	-0.897303	4.66405	-0.253969	4.66405	3.1944
	4.66891	-93.7485	4.66891	13.6435	4.66891	16.2402	4.66891	17.1774	4.66891	22.0856	4.66891	-98.9122	4.66891	-0.0199895	4.66891	0.406432	4.66891	-0.896745	4.66891	-0.254359	4.66891	3.29515
	4.67376	-93.7727	4.67376	13.5244	4.67376	15.8922	4.67376	17.5014	4.67376	23.6736	4.67376	-98.9198	4.67376	-0.0198315	4.67376	0.418051	4.67376	-0.896273	4.67376	-0.254892	4.67376	3.39633
	4.67861	-93.8415	4.67861	13.3192	4.67861	15.4264	4.67861	17.7792	4.67861	25.1943	4.67861	-98.9262	4.67861	-0.0196492	4.67861	0.430239	4.67861	-0.895829	4.67861	-0.255552	4.67861	3.49733
	4.68347	-93.9591	4.68347	13.0243	4.68347	14.8442	4.68347	17.9963	4.68347	26.5963	4.68347	-98.932	4.68347	-0.019454	4.68347	0.442902	4.68347	-0.895472	4.68347	-0.256343	4.68347	3.59767
	4.68832	-94.1279	4.68832	12.6387	4.68832	14.1516	4.68832	18.1363	4.68832	27.8108	4.68832	-98.9372	4.68832	-0.0192438	4.68832	0.45594	4.68832	-0.895185	4.68832	-0.25726	4.68832	3.69703
	4.69317	-94.3483	4.69317	12.1654	4.69317	13.3603	4.69317	18.1827	4.69317	28.7532	4.69317	-98.9422	4.69317	-0.0190244	4.69317	0.469242	4.69317	-0.894971	4.69317	-0.258281	4.69317	3.79522
	4.69803	-94.6189	4.69803	11.6104	4.69803	12.4863	4.69803	18.1188	4.69803	29.3265	4.69803	-98.9472	4.69803	-0.0187938	4.69803	0.482696	4.69803	-0.894899	4.69803	-0.259396	4.69803	3.8921
	4.70288	-94.9357	4.70288	10.9835	4.70288	11.549	4.70288	17.9297	4.70288	29.4266	4.70288	-98.9521	4.70288	-0.0185576	4.70288	0.496196	4.70288	-0.894914	4.70288	-0.260565	4.70288	3.98748
	4.70773	-95.293	4.70773	10.2974	4.70773	10.5703	4.70773	17.6039	4.70773	28.9503	4.70773	-98.9568	4.70773	-0.0183177	4.70773	0.509654	4.70773	-0.895014	4.70773	-0.261766	4.70773	4.08103
	4.71259	-95.6832	4.71259	9.56708	4.71259	9.57282	4.71259	17.1334	4.71259	27.8031	4.71259	-98.9613	4.71259	-0.0180759	4.71259	0.523015	4.71259	-0.8952	4.71259	-0.262965	4.71259	4.17213
	4.71744	-96.0974	4.71744	8.80903	4.71744	8.57839	4.71744	16.5159	4.71744	25.9084	4.71744	-98.9652	4.71744	-0.0178323	4.71744	0.53624	4.71744	-0.895414	4.71744	-0.264126	4.71744	4.25973
	4.72229	-96.5262	4.72229	8.03971	4.72229	7.60701	4.72229	15.7549	4.72229	23.216	4.72229	-98.9689	4.72229	-0.0175906	4.72229	0.549322	4.72229	-0.895629	4.72229	-0.265226	4.72229	4.34219
	4.72715	-96.96	4.72715	7.2757	4.72715	6.67572	4.72715	14.8604	4.72715	19.7089	4.72715	-98.972	4.72715	-0.017347	4.72715	0.562268	4.72715	-0.895801	4.72715	-0.266243	4.72715	4.41726
	4.732	-97.3894	4.732	6.5313	4.732	5.79812	4.732	13.8477	4.732	15.4079	4.732	-98.9749	4.732	-0.0171071	4.732	0.575096	4.732	-0.895958	4.732	-0.267168	4.732	4.48201
	4.73685	-97.8062	4.73685	5.81944	4.73685	4.98432	4.73685	12.7375	4.73685	10.3735	4.73685	-98.9777	4.73685	-0.0168727	4.73685	0.587817	4.73685	-0.896044	4.73685	-0.267991	4.73685	4.53287
	4.74171	-98.2034	4.74171	5.14984	4.74171	4.24089	4.74171	11.5539	4.74171	4.70373	4.74171	-98.9804	4.74171	-0.0166421	4.74171	0.600416	4.74171	-0.896144	4.74171	-0.268718	4.74171	4.56577
	4.74656	-98.5755	4.74656	4.53019	4.74656	3.57133	4.74656	10.323	4.74656	-1.47112	4.74656	-98.983	4.74656	-0.016419	4.74656	0.61284	4.74656	-0.89633	4.74656	-0.269346	4.74656	4.57637
	4.75141	-98.9185	4.75141	3.96466	4.75141	2.97608	4.75141	9.07189	4.75141	-7.99685	4.75141	-98.9855	4.75141	-0.0161995	4.75141	0.624969	4.75141	-0.896544	4.75141	-0.269883	4.75141	4.56031
	4.75627	-99.2303	4.75627	3.45576	4.75627	2.45333	4.75627	7.82597	4.75627	-14.7065	4.75627	-98.9878	4.75627	-0.015982	4.75627	0.636608	4.75627	-0.896788	4.75627	-0.270336	4.75627	4.51366
	4.76112	-99.5099	4.76112	3.00312	4.76112	1.99923	4.76112	6.60902	4.76112	-21.4314	4.76112	-98.9901	4.76112	-0.0157681	4.76112	0.647466	4.76112	-0.897059	4.76112	-0.270718	4.76112	4.43322
	4.76597	-99.7575	4.76597	2.6052	4.76597	1.60871	4.76597	5.44119	4.76597	-28.0129	4.76597	-98.9924	4.76597	-0.0155487	4.76597	0.657143	4.76597	-0.897346	4.76597	-0.271036	4.76597	4.31693
	4.77083	-99.9745	4.77083	2.25896	4.77083	1.27563	4.77083	4.33874	4.77083	-34.3112	4.77083	-98.9951	4.77083	-0.0153274	4.77083	0.665143	4.77083	-0.897632	4.77083	-0.271291	4.77083	4.16421
	4.77568	-100.163	4.77568	1.96064	4.77568	0.993587	4.77568	3.31396	4.77568	-40.2129	4.77568	-98.9979	4.77568	-0.0151023	4.77568	0.670894	4.77568	-0.897903	4.77568	-0.271491	4.77568	3.97605
	4.78053	-100.324	4.78053	1.70588	4.78053	0.756273	4.78053	2.37483	4.78053	-45.6341	4.78053	-99.0009	4.78053	-0.0148792	4.78053	0.673762	4.78053	-0.898232	4.78053	-0.271648	4.78053	3.75518
	4.78539	-100.462	4.78539	1.49006	4.78539	0.557767	4.78539	1.52576	4.78539	-50.522	4.78539	-99.0041	4.78539	-0.0146709	4.78539	0.673111	4.78539	-0.898619	4.78539	-0.271763	4.78539	3.50589
	4.79024	-100.579	4.79024	1.30874	4.79024	0.392552	4.79024	0.767648	4.79024	-54.8524	4.79024	-99.0071	4.79024	-0.0144886	4.79024	0.668355	4.79024	-0.899034	4.79024	-0.271836	4.79024	3.23383
	4.79509	-100.677	4.79509	1.15716	4.79509	0.25577	4.79509	0.0986457	4.79509	-58.6266	4.79509	-99.0099	4.79509	-0.0143399	4.79509	0.658997	4.79509	-0.89952	4.79509	-0.271873	4.79509	2.94562
	4.79995	-100.759	4.79995	1.03104	4.79995	0.143139	4.79995	-0.485361	4.79995	-61.8664	4.79995	-99.0125	4.79995	-0.0142376	4.79995	0.644703	4.79995	-0.900078	4.79995	-0.27189	4.79995	2.64842
	4.8048	-100.827	4.8048	0.926435	4.8048	0.0508185	4.8048	-0.990272	4.8048	-64.6087	4.8048	-99.0149	4.8048	-0.0142004	4.8048	0.625336	4.8048	-0.90065	4.8048	-0.27189	4.8048	2.3495
	4.80965	-100.883	4.80965	0.83977	4.80965	-0.02446	4.80965	-1.4227	4.80965	-66.9007	4.80965	-99.0171	4.80965	-0.0142357	4.80965	0.600976	4.80965	-0.901294	4.80965	-0.271877	4.80965	2.05573
	4.81451	-100.93	4.81451	0.768065	4.81451	-0.0856982	4.81451	-1.79011	4.81451	-68.7953	4.81451	-99.0195	4.81451	-0.0143548	4.81451	0.571961	4.81451	-0.901966	4.81451	-0.271861	4.81451	1.77325
	4.81936	-100.968	4.81936	0.708878	4.81936	-0.135457	4.81936	-2.09975	4.81936	-70.3465	4.81936	-99.0219	4.81936	-0.0145482	4.81936	0.53884	4.81936	-0.902753	4.81936	-0.271844	4.81936	1.50714
	4.82421	-100.999	4.82421	0.660121	4.82421	-0.176077	4.82421	-2.35868	4.82421	-71.6067	4.82421	-99.0243	4.82421	-0.0148234	4.82421	0.502367	4.82421	-0.903554	4.82421	-0.271834	4.82421	1.26124
	4.82907	-101.025	4.82907	0.620008	4.82907	-0.209543	4.82907	-2.57361	4.82907	-72.6245	4.82907	-99.0267	4.82907	-0.0151767	4.82907	0.463457	4.82907	-0.904398	4.82907	-0.271825	4.82907	1.03813
	4.83392	-101.045	4.83392	0.586987	4.83392	-0.237668	4.83392	-2.75034	4.83392	-73.4431	4.83392	-99.0289	4.83392	-0.0155989	4.83392	0.423101	4.83392	-0.905285	4.83392	-0.271823	4.83392	0.839064
	4.83877	-101.063	4.83877	0.559926	4.83877	-0.261686	4.83877	-2.89446	4.83877	-74.0999	4.83877	-99.0309	4.83877	-0.0160805	4.83877	0.382306	4.83877	-0.906129	4.83877	-0.271817	4.83877	0.664233
	4.84363	-101.077	4.84363	0.537574	4.84363	-0.282703	4.84363	-3.01069	4.84363	-74.6264	4.84363	-99.0326	4.84363	-0.0166087	4.84363	0.342044	4.84363	-0.906987	4.84363	-0.271809	4.84363	0.512866
	4.84848	-101.088	4.84848	0.518858	4.84848	-0.301688	4.84848	-3.10367	4.84848	-75.0491	4.84848	-99.0339	4.84848	-0.0171684	4.84848	0.303181	4.84848	-0.907803	4.84848	-0.271794	4.84848	0.38348
	4.85333	-101.098	4.85333	0.502825	4.85333	-0.318951	4.85333	-3.17681	4.85333	-75.3894	4.85333	-99.0349	4.85333	-0.0177449	4.85333	0.266431	4.85333	-0.908561	4.85333	-0.271781	4.85333	0.274156
	4.85819	-101.107	4.85819	0.488579	4.85819	-0.335199	4.85819	-3.23349	4.85819	-75.6651	4.85819	-99.0357	4.85819	-0.0183158	4.85819	0.232345	4.85819	-0.909219	4.85819	-0.271769	4.85819	0.182688
	4.86304	-101.114	4.86304	0.475585	4.86304	-0.350652	4.86304	-3.27659	4.86304	-75.8898	4.86304	-99.0366	4.86304	-0.0188607	4.86304	0.201302	4.86304	-0.909762	4.86304	-0.271765	4.86304	0.106796
	4.86789	-101.121	4.86789	0.463426	4.86789	-0.365708	4.86789	-3.30824	4.86789	-76.0745	4.86789	-99.0378	4.86789	-0.0193703	4.86789	0.1735	4.86789	-0.910134	4.86789	-0.271767	4.86789	0.0442676
	4.87275	-101.128	4.87275	0.451922	4.87275	-0.380719	4.87275	-3.33077	4.87275	-76.2277	4.87275	-99.0393	4.87275	-0.0198315	4.87275	0.148988	4.87275	-0.910335	4.87275	-0.271777	4.87275	-0.00698152
	4.8776	-101.134	4.8776	0.441313	4.8776	-0.395863	4.8776	-3.34561	4.8776	-76.356	4.8776	-99.0413	4.8776	-0.0202406	4.8776	0.127687	4.8776	-0.910449	4.8776	-0.271794	4.8776	-0.0488025
	4.88245	-101.14	4.88245	0.431478	4.88245	-0.41114	4.88245	-3.35467	4.88245	-76.465	4.88245	-99.0438	4.88245	-0.0205995	4.88245	0.109423	4.88245	-0.910435	4.88245	-0.271811	4.88245	-0.0828495
	4.88731	-101.147	4.88731	0.422597	4.88731	-0.426681	4.88731	-3.3592	4.88731	-76.5592	4.88731	-99.0467	4.88731	-0.0209119	4.88731	0.0939345	4.88731	-0.910406	4.88731	-0.271834	4.88731	-0.110519
	4.89216	-101.165	4.89216	0.414491	4.89216	-0.442355	4.89216	-3.36015	4.89216	-76.6422	4.89216	-99.0497	4.89216	-0.0211816	4.89216	0.080933	4.89216	-0.91032	4.89216	-0.271857	4.89216	-0.132993
	4.89701	-101.175	4.89701	0.406981	4.89701	-0.457984	4.89701	-3.35884	4.89701	-76.7174	4.89701	-99.0529	4.89701	-0.021414	4.89701	0.070104	4.89701	-0.910249	4.89701	-0.271888	4.89701	-0.151258
	4.90187	-101.185	4.90187	0.399709	4.90187	-0.47357	4.90187	-3.35598	4.90187	-76.7877	4.90187	-99.0559	4.90187	-0.0216074	4.90187	0.0611418	4.90187	-0.910192	4.90187	-0.271921	4.90187	-0.166125
	4.90672	-101.195	4.90672	0.392675	4.90672	-0.489155	4.90672	-3.35252	4.90672	-76.8551	4.90672	-99.0589	4.90672	-0.0217618	4.90672	0.0537586	4.90672	-0.910091	4.90672	-0.271959	4.90672	-0.178248
	4.91157	-101.204	4.91157	0.385523	4.91157	-0.504741	4.91157	-3.34936	4.91157	-76.9216	4.91157	-99.0617	4.91157	-0.0218827	4.91157	0.0476879	4.91157	-0.909991	4.91157	-0.271999	4.91157	-0.188175
	4.91643	-101.213	4.91643	0.378549	4.91643	-0.520459	4.91643	-3.34674	4.91643	-76.9892	4.91643	-99.0645	4.91643	-0.0219775	4.91643	0.042699	4.91643	-0.909834	4.91643	-0.27204	4.91643	-0.196339
	4.92128	-101.222	4.92128	0.371873	4.92128	-0.536221	4.92128	-3.34567	4.92128	-77.0593	4.92128	-99.0672	4.92128	-0.0220463	4.92128	0.0386006	4.92128	-0.909648	4.92128	-0.272076	4.92128	-0.203108
	4.92613	-101.23	4.92613	0.365674	4.92613	-0.552292	4.92613	-3.34615	4.92613	-77.1337	4.92613	-99.0698	4.92613	-0.0220891	4.92613	0.0352263	4.92613	-0.909348	4.92613	-0.272109	4.92613	-0.208774
	4.93099	-101.238	4.93099	0.360191	4.93099	-0.568584	4.93099	-3.34859	4.93099	-77.2134	4.93099	-99.0723	4.93099	-0.0221096	4.93099	0.0324404	4.93099	-0.90899	4.93099	-0.272134	4.93099	-0.213594
	4.93584	-101.244	4.93584	0.355661	4.93584	-0.58492	4.93584	-3.3533	4.93584	-77.2997	4.93584	-99.0748	4.93584	-0.0221189	4.93584	0.0301355	4.93584	-0.908604	4.93584	-0.272159	4.93584	-0.217774
	4.94069	-101.251	4.94069	0.351965	4.94069	-0.601256	4.94069	-3.36021	4.94069	-77.3932	4.94069	-99.0771	4.94069	-0.0221133	4.94069	0.0282276	4.94069	-0.908175	4.94069	-0.272178	4.94069	-0.221513
	4.94555	-101.256	4.94555	0.348747	4.94555	-0.617416	4.94555	-3.36987	4.94555	-77.4937	4.94555	-99.0793	4.94555	-0.0221003	4.94555	0.0266451	4.94555	-0.907774	4.94555	-0.272189	4.94555	-0.224962
	4.9504	-101.261	4.9504	0.346065	4.9504	-0.633222	4.9504	-3.3825	4.9504	-77.6005	4.9504	-99.0812	4.9504	-0.0220872	4.9504	0.0253254	4.9504	-0.907431	4.9504	-0.272197	4.9504	-0.228273
	4.95525	-101.264	4.95525	0.343502	4.95525	-0.648499	4.95525	-3.39872	4.95525	-77.7121	4.95525	-99.0829	4.95525	-0.0220761	4.95525	0.0242311	4.95525	-0.907116	4.95525	-0.272191	4.95525	-0.231583
	4.96011	-101.267	4.96011	0.341117	4.96011	-0.663245	4.96011	-3.41886	4.96011	-77.8266	4.96011	-99.0843	4.96011	-0.0220686	4.96011	0.0233209	4.96011	-0.906873	4.96011	-0.27217	4.96011	-0.234995
	4.96496	-101.27	4.96496	0.338733	4.96496	-0.67702	4.96496	-3.44336	4.96496	-77.9419	4.96496	-99.0857	4.96496	-0.0220612	4.96496	0.0225574	4.96496	-0.906672	4.96496	-0.272143	4.96496	-0.238603
	4.96981	-101.271	4.96981	0.336468	4.96981	-0.690001	4.96981	-3.47275	4.96981	-78.0558	4.96981	-99.0869	4.96981	-0.0220538	4.96981	0.021919	4.96981	-0.906472	4.96981	-0.272099	4.96981	-0.242465
	4.97467	-101.272	4.97467	0.334799	4.97467	-0.701701	4.97467	-3.50684	4.97467	-78.1663	4.97467	-99.0883	4.97467	-0.0220333	4.97467	0.0213826	4.97467	-0.906329	4.97467	-0.272045	4.97467	-0.246606
	4.97952	-101.273	4.97952	0.333726	4.97952	-0.712121	4.97952	-3.54558	4.97952	-78.272	4.97952	-99.0896	4.97952	-0.0220036	4.97952	0.0209373	4.97952	-0.906229	4.97952	-0.27198	4.97952	-0.251044
	4.98437	-101.273	4.98437	0.333607	4.98437	-0.721216	4.98437	-3.58874	4.98437	-78.3716	4.98437	-99.0908	4.98437	-0.0219645	4.98437	0.0205672	4.98437	-0.9062	4.98437	-0.271917	4.98437	-0.255746
	4.98923	-101.273	4.98923	0.334263	4.98923	-0.728854	4.98923	-3.63564	4.98923	-78.4644	4.98923	-99.0919	4.98923	-0.0219236	4.98923	0.0202632	4.98923	-0.906272	4.98923	-0.271857	4.98923	-0.260677
	4.99408	-101.272	4.99408	0.335932	4.99408	-0.735036	4.99408	-3.68595	4.99408	-78.5496	4.99408	-99.0929	4.99408	-0.0218845	4.99408	0.0200164	4.99408	-0.906386	4.99408	-0.271798	4.99408	-0.265776
	4.99893	-101.272	4.99893	0.338018	4.99893	-0.739848	4.99893	-3.73876	4.99893	-78.627	4.99893	-99.0938	4.99893	-0.0218473	4.99893	0.0198144	4.99893	-0.906572	4.99893	-0.271752	4.99893	-0.270958
	5.00379	-101.271	5.00379	0.340462	5.00379	-0.74338	5.00379	-3.79324	5.00379	-78.6966	5.00379	-99.0946	5.00379	-0.0218176	5.00379	0.0196445	5.00379	-0.906773	5.00379	-0.271706	5.00379	-0.276147
	5.00864	-101.27	5.00864	0.343025	5.00864	-0.74572	5.00864	-3.84849	5.00864	-78.7584	5.00864	-99.0958	5.00864	-0.0217878	5.00864	0.0194907	5.00864	-0.90693	5.00864	-0.271673	5.00864	-0.281261
	5.01349	-101.268	5.01349	0.345707	5.01349	-0.747001	5.01349	-3.90351	5.01349	-78.8126	5.01349	-99.097	5.01349	-0.0217562	5.01349	0.0193387	5.01349	-0.907016	5.01349	-0.271641	5.01349	-0.28621
	5.01835	-101.266	5.01835	0.348508	5.01835	-0.747354	5.01835	-3.95721	5.01835	-78.8601	5.01835	-99.0984	5.01835	-0.021719	5.01835	0.0191885	5.01835	-0.907016	5.01835	-0.271612	5.01835	-0.290928
	5.0232	-101.265	5.0232	0.351727	5.0232	-0.747089	5.0232	-4.00853	5.0232	-78.9013	5.0232	-99.1001	5.0232	-0.0216781	5.0232	0.0190312	5.0232	-0.906973	5.0232	-0.271593	5.0232	-0.295348
	5.02805	-101.263	5.02805	0.355244	5.02805	-0.74625	5.02805	-4.05663	5.02805	-78.9373	5.02805	-99.1018	5.02805	-0.0216298	5.02805	0.0188631	5.02805	-0.906887	5.02805	-0.271579	5.02805	-0.299433
	5.03291	-101.261	5.03291	0.359356	5.03291	-0.745014	5.03291	-4.10098	5.03291	-78.9687	5.03291	-99.1033	5.03291	-0.0215796	5.03291	0.0186807	5.03291	-0.906787	5.03291	-0.271566	5.03291	-0.303145
	5.03776	-101.559	5.03776	0.364125	5.03776	-0.743469	5.03776	-4.14145	5.03776	-78.9963	5.03776	-99.1048	5.03776	-0.0215275	5.03776	0.0184822	5.03776	-0.906701	5.03776	-0.271548	5.03776	-0.306481
	5.04261	-101.552	5.04261	0.369668	5.04261	-0.741438	5.04261	-4.17775	5.04261	-79.0206	5.04261	-99.1065	5.04261	-0.0214736	5.04261	0.018273	5.04261	-0.906644	5.04261	-0.27152	5.04261	-0.309459
	5.04747	-101.544	5.04747	0.375986	5.04747	-0.739142	5.04747	-4.21017	5.04747	-79.042	5.04747	-99.1083	5.04747	-0.0214178	5.04747	0.0180495	5.04747	-0.90663	5.04747	-0.271472	5.04747	-0.312094
	5.05232	-101.535	5.05232	0.383139	5.05232	-0.736404	5.05232	-4.23861	5.05232	-79.0607	5.05232	-99.1103	5.05232	-0.0213583	5.05232	0.0178188	5.05232	-0.906672	5.05232	-0.271406	5.05232	-0.314422
	5.05717	-101.525	5.05717	0.391006	5.05717	-0.733358	5.05717	-4.26316	5.05717	-79.0768	5.05717	-99.1128	5.05717	-0.0212969	5.05717	0.0175881	5.05717	-0.906758	5.05717	-0.271324	5.05717	-0.316486
	5.06203	-101.515	5.06203	0.399411	5.06203	-0.729914	5.06203	-4.28402	5.06203	-79.0907	5.06203	-99.1157	5.06203	-0.0212355	5.06203	0.0173682	5.06203	-0.906858	5.06203	-0.271228	5.06203	-0.318317
	5.06688	-101.503	5.06688	0.408113	5.06688	-0.726294	5.06688	-4.30095	5.06688	-79.1023	5.06688	-99.1188	5.06688	-0.0211853	5.06688	0.0171626	5.06688	-0.906944	5.06688	-0.27113	5.06688	-0.31996
	5.07173	-101.491	5.07173	0.417113	5.07173	-0.722452	5.07173	-4.31424	5.07173	-79.112	5.07173	-99.1217	5.07173	-0.0211351	5.07173	0.0169766	5.07173	-0.907016	5.07173	-0.271044	5.07173	-0.321439
	5.07659	-101.477	5.07659	0.426054	5.07659	-0.718391	5.07659	-4.32408	5.07659	-79.1193	5.07659	-99.1248	5.07659	-0.0210942	5.07659	0.0168157	5.07659	-0.907059	5.07659	-0.270963	5.07659	-0.322778
	5.08144	-101.463	5.08144	0.434995	5.08144	-0.714284	5.08144	-4.33093	5.08144	-79.1248	5.08144	-99.1278	5.08144	-0.0210588	5.08144	0.0166708	5.08144	-0.907044	5.08144	-0.270892	5.08144	-0.323993
	5.08629	-101.449	5.08629	0.444174	5.08629	-0.709913	5.08629	-4.33511	5.08629	-79.1281	5.08629	-99.1306	5.08629	-0.0210235	5.08629	0.016551	5.08629	-0.906959	5.08629	-0.270829	5.08629	-0.325087
	5.09115	-101.434	5.09115	0.453591	5.09115	-0.705454	5.09115	-4.33701	5.09115	-79.1295	5.09115	-99.1335	5.09115	-0.0209845	5.09115	0.0164509	5.09115	-0.906844	5.09115	-0.270771	5.09115	-0.32606
	5.096	-101.419	5.096	0.463307	5.096	-0.700818	5.096	-4.33707	5.096	-79.1287	5.096	-99.1364	5.096	-0.0209435	5.096	0.0163704	5.096	-0.906701	5.096	-0.270714	5.096	-0.326915
	5.10085	-101.403	5.10085	0.473499	5.10085	-0.696226	5.10085	-4.33546	5.10085	-79.1261	5.10085	-99.1396	5.10085	-0.0208989	5.10085	0.0163096	5.10085	-0.906587	5.10085	-0.270654	5.10085	-0.327647
	5.10571	-101.387	5.10571	0.48399	5.10571	-0.691723	5.10571	-4.33254	5.10571	-79.1216	5.10571	-99.1431	5.10571	-0.0208543	5.10571	0.0162667	5.10571	-0.906515	5.10571	-0.270597	5.10571	-0.328257
	5.11056	-101.371	5.11056	0.494957	5.11056	-0.687131	5.11056	-4.32831	5.11056	-79.1153	5.11056	-99.1468	5.11056	-0.0208115	5.11056	0.0162363	5.11056	-0.906472	5.11056	-0.270539	5.11056	-0.328756
	5.11541	-101.354	5.11541	0.506163	5.11541	-0.682628	5.11541	-4.32301	5.11541	-79.1072	5.11541	-99.151	5.11541	-0.0207762	5.11541	0.0162148	5.11541	-0.906487	5.11541	-0.270485	5.11541	-0.32915
	5.12027	-101.336	5.12027	0.517666	5.12027	-0.678124	5.12027	-4.31669	5.12027	-79.0975	5.12027	-99.1552	5.12027	-0.020752	5.12027	0.0161862	5.12027	-0.906544	5.12027	-0.27043	5.12027	-0.329441
	5.12512	-101.318	5.12512	0.529587	5.12512	-0.673621	5.12512	-4.30948	5.12512	-79.086	5.12512	-99.1595	5.12512	-0.0207353	5.12512	0.0161505	5.12512	-0.906601	5.12512	-0.270372	5.12512	-0.329652
	5.12997	-101.3	5.12997	0.541866	5.12997	-0.668941	5.12997	-4.30167	5.12997	-79.0729	5.12997	-99.1635	5.12997	-0.0207334	5.12997	0.0161004	5.12997	-0.906644	5.12997	-0.270307	5.12997	-0.329779
	5.13483	-101.281	5.13483	0.554264	5.13483	-0.664349	5.13483	-4.29338	5.13483	-79.0582	5.13483	-99.1672	5.13483	-0.0207371	5.13483	0.016045	5.13483	-0.906644	5.13483	-0.27023	5.13483	-0.329826
	5.13968	-101.261	5.13968	0.566959	5.13968	-0.65989	5.13968	-4.28498	5.13968	-79.0421	5.13968	-99.1705	5.13968	-0.0207371	5.13968	0.0159878	5.13968	-0.90663	5.13968	-0.270146	5.13968	-0.329804
	5.14453	-101.242	5.14453	0.579834	5.14453	-0.655695	5.14453	-4.27616	5.14453	-79.0244	5.14453	-99.1734	5.14453	-0.020739	5.14453	0.0159359	5.14453	-0.906587	5.14453	-0.270057	5.14453	-0.329723
	5.14939	-101.223	5.14939	0.592887	5.14939	-0.651987	5.14939	-4.26716	5.14939	-79.0056	5.14939	-99.176	5.14939	-0.020726	5.14939	0.0158948	5.14939	-0.906544	5.14939	-0.269963	5.14939	-0.329593
	5.15424	-101.204	5.15424	0.606179	5.15424	-0.64894	5.15424	-4.25768	5.15424	-78.986	5.15424	-99.1784	5.15424	-0.0207074	5.15424	0.0158751	5.15424	-0.906501	5.15424	-0.269866	5.15424	-0.32941
	5.15909	-101.186	5.15909	0.61959	5.15909	-0.646688	5.15909	-4.24749	5.15909	-78.966	5.15909	-99.1807	5.15909	-0.0206813	5.15909	0.0158662	5.15909	-0.906444	5.15909	-0.269768	5.15909	-0.329184
	5.16395	-101.169	5.16395	0.63324	5.16395	-0.645011	5.16395	-4.23664	5.16395	-78.9457	5.16395	-99.1828	5.16395	-0.0206572	5.16395	0.0158679	5.16395	-0.906386	5.16395	-0.269668	5.16395	-0.328918
	5.1688	-101.152	5.1688	0.64683	5.1688	-0.644128	5.1688	-4.22543	5.1688	-78.9255	5.1688	-99.1851	5.1688	-0.0206311	5.1688	0.0158769	5.1688	-0.906272	5.1688	-0.269568	5.1688	-0.328605
	5.17365	-101.137	5.17365	0.660181	5.17365	-0.643686	5.17365	-4.21393	5.17365	-78.9052	5.17365	-99.1874	5.17365	-0.0206144	5.17365	0.015893	5.17365	-0.906115	5.17365	-0.269468	5.17365	-0.328248
	5.17851	-101.123	5.17851	0.673354	5.17851	-0.643642	5.17851	-4.20225	5.17851	-78.8849	5.17851	-99.1898	5.17851	-0.0206032	5.17851	0.0159109	5.17851	-0.905914	5.17851	-0.269372	5.17851	-0.327845
	5.18336	-101.11	5.18336	0.686109	5.18336	-0.643907	5.18336	-4.19068	5.18336	-78.8645	5.18336	-99.1921	5.18336	-0.0205976	5.18336	0.0159341	5.18336	-0.905671	5.18336	-0.269288	5.18336	-0.327396
	5.18821	-101.1	5.18821	0.698626	5.18821	-0.644304	5.18821	-4.17906	5.18821	-78.8435	5.18821	-99.1945	5.18821	-0.0205976	5.18821	0.015977	5.18821	-0.905414	5.18821	-0.269219	5.18821	-0.326912
	5.19307	-101.091	5.19307	0.710845	5.19307	-0.644966	5.19307	-4.16744	5.19307	-78.8221	5.19307	-99.197	5.19307	-0.0205939	5.19307	0.0160307	5.19307	-0.905228	5.19307	-0.269179	5.19307	-0.326392
	5.19792	-101.085	5.19792	0.722706	5.19792	-0.645761	5.19792	-4.15564	5.19792	-78.7999	5.19792	-99.1994	5.19792	-0.0205846	5.19792	0.0161004	5.19792	-0.905113	5.19792	-0.269159	5.19792	-0.325843
	5.20277	-101.081	5.20277	0.73415	5.20277	-0.646688	5.20277	-4.14336	5.20277	-78.7767	5.20277	-99.202	5.20277	-0.0205642	5.20277	0.0161862	5.20277	-0.905056	5.20277	-0.269165	5.20277	-0.32526
	5.20763	-101.079	5.20763	0.744939	5.20763	-0.64788	5.20763	-4.13054	5.20763	-78.7524	5.20763	-99.2048	5.20763	-0.0205326	5.20763	0.0162899	5.20763	-0.905056	5.20763	-0.269182	5.20763	-0.32465
	5.21248	-101.079	5.21248	0.755131	5.21248	-0.649249	5.21248	-4.11773	5.21248	-78.727	5.21248	-99.2077	5.21248	-0.0204916	5.21248	0.0164062	5.21248	-0.905042	5.21248	-0.269213	5.21248	-0.323995
	5.21733	-101.081	5.21733	0.764489	5.21733	-0.650574	5.21733	-4.10479	5.21733	-78.7003	5.21733	-99.2103	5.21733	-0.0204433	5.21733	0.0165367	5.21733	-0.904984	5.21733	-0.269253	5.21733	-0.323298
	5.22219	-101.085	5.22219	0.773191	5.22219	-0.651898	5.22219	-4.09234	5.22219	-78.6729	5.22219	-99.2128	5.22219	-0.0203894	5.22219	0.0166798	5.22219	-0.904841	5.22219	-0.269307	5.22219	-0.322561
	5.22704	-101.091	5.22704	0.781238	5.22704	-0.653002	5.22704	-4.08077	5.22704	-78.6452	5.22704	-99.2149	5.22704	-0.0203429	5.22704	0.0168264	5.22704	-0.904713	5.22704	-0.269374	5.22704	-0.321777
	5.23189	-101.098	5.23189	0.789106	5.23189	-0.653797	5.23189	-4.0701	5.23189	-78.6177	5.23189	-99.2167	5.23189	-0.0202982	5.23189	0.0169784	5.23189	-0.904555	5.23189	-0.269466	5.23189	-0.320952
	5.23675	-101.105	5.23675	0.796795	5.23675	-0.654282	5.23675	-4.06051	5.23675	-78.5912	5.23675	-99.2182	5.23675	-0.020261	5.23675	0.017125	5.23675	-0.904484	5.23675	-0.269593	5.23675	-0.320087
	5.2416	-101.111	5.2416	0.804603	5.2416	-0.654371	5.2416	-4.05169	5.2416	-78.5666	5.2416	-99.2196	5.2416	-0.0202239	5.2416	0.0172734	5.2416	-0.904541	5.2416	-0.269752	5.2416	-0.319192
	5.24645	-101.116	5.24645	0.81259	5.24645	-0.654106	5.24645	-4.04322	5.24645	-78.5447	5.24645	-99.2208	5.24645	-0.0201867	5.24645	0.0174254	5.24645	-0.904655	5.24645	-0.26995	5.24645	-0.318256
	5.25131	-101.12	5.25131	0.820756	5.25131	-0.653576	5.25131	-4.03517	5.25131	-78.5265	5.25131	-99.2219	5.25131	-0.0201458	5.25131	0.0175881	5.25131	-0.904784	5.25131	-0.270171	5.25131	-0.317285
	5.25616	-101.122	5.25616	0.829101	5.25616	-0.652737	5.25616	-4.02707	5.25616	-78.513	5.25616	-99.2233	5.25616	-0.0200937	5.25616	0.0177723	5.25616	-0.90487	5.25616	-0.270405	5.25616	-0.316291
	5.26101	-101.122	5.26101	0.837505	5.26101	-0.651854	5.26101	-4.01878	5.26101	-78.505	5.26101	-99.2246	5.26101	-0.0200323	5.26101	0.0179762	5.26101	-0.90487	5.26101	-0.270627	5.26101	-0.315271
	5.26587	-101.121	5.26587	0.84579	5.26587	-0.651324	5.26587	-4.0105	5.26587	-78.5034	5.26587	-99.226	5.26587	-0.0199654	5.26587	0.0182086	5.26587	-0.904813	5.26587	-0.270823	5.26587	-0.314235
	5.27072	-101.119	5.27072	0.854135	5.27072	-0.651324	5.27072	-4.00198	5.27072	-78.5084	5.27072	-99.2275	5.27072	-0.0198854	5.27072	0.018459	5.27072	-0.90467	5.27072	-0.270988	5.27072	-0.313197
	5.27557	-101.116	5.27557	0.862539	5.27557	-0.65256	5.27557	-3.99315	5.27557	-78.5202	5.27557	-99.2293	5.27557	-0.0197999	5.27557	0.0187218	5.27557	-0.904584	5.27557	-0.271111	5.27557	-0.312159
	5.28043	-101.113	5.28043	0.871122	5.28043	-0.655298	5.28043	-3.98421	5.28043	-78.5384	5.28043	-99.2312	5.28043	-0.0197106	5.28043	0.0189918	5.28043	-0.904541	5.28043	-0.271207	5.28043	-0.311142
	5.28528	-101.11	5.28528	0.880122	5.28528	-0.659801	5.28528	-3.97497	5.28528	-78.5625	5.28528	-99.2332	5.28528	-0.0196157	5.28528	0.0192618	5.28528	-0.904598	5.28528	-0.271274	5.28528	-0.31016
	5.29013	-101.107	5.29013	0.889659	5.29013	-0.665894	5.29013	-3.96562	5.29013	-78.5916	5.29013	-99.2351	5.29013	-0.019519	5.29013	0.0195354	5.29013	-0.904727	5.29013	-0.271326	5.29013	-0.309233
	5.29499	-101.105	5.29499	0.899851	5.29499	-0.673532	5.29499	-3.95584	5.29499	-78.6246	5.29499	-99.2372	5.29499	-0.0194186	5.29499	0.0198144	5.29499	-0.904927	5.29499	-0.27136	5.29499	-0.308402
	5.29984	-101.103	5.29984	0.91064	5.29984	-0.682275	5.29984	-3.94577	5.29984	-78.6603	5.29984	-99.2392	5.29984	-0.0193219	5.29984	0.0201005	5.29984	-0.905156	5.29984	-0.271385	5.29984	-0.307692
	5.30469	-101.103	5.30469	0.921965	5.30469	-0.691944	5.30469	-3.93528	5.30469	-78.697	5.30469	-99.2414	5.30469	-0.0192252	5.30469	0.0204009	5.30469	-0.905371	5.30469	-0.271401	5.30469	-0.307147
	5.30955	-101.103	5.30955	0.933766	5.30955	-0.702231	5.30955	-3.92413	5.30955	-78.7338	5.30955	-99.2433	5.30955	-0.0191285	5.30955	0.020712	5.30955	-0.905643	5.30955	-0.27141	5.30955	-0.306778
	5.3144	-101.106	5.3144	0.945866	5.3144	-0.713181	5.3144	-3.91221	5.3144	-78.769	5.3144	-99.2449	5.3144	-0.0190355	5.3144	0.0210285	5.3144	-0.9059	5.3144	-0.271406	5.3144	-0.306611
	5.31925	-101.11	5.31925	0.958085	5.31925	-0.724616	5.31925	-3.89934	5.31925	-78.8018	5.31925	-99.2461	5.31925	-0.0189425	5.31925	0.0213504	5.31925	-0.9062	5.31925	-0.271397	5.31925	-0.306636
	5.32411	-101.118	5.32411	0.970542	5.32411	-0.736316	5.32411	-3.88563	5.32411	-78.8311	5.32411	-99.2467	5.32411	-0.0188514	5.32411	0.0216722	5.32411	-0.906487	5.32411	-0.271383	5.32411	-0.306849
	5.32896	-101.128	5.32896	0.983536	5.32896	-0.748149	5.32896	-3.8712	5.32896	-78.8565	5.32896	-99.2468	5.32896	-0.0187584	5.32896	0.0219977	5.32896	-0.906773	5.32896	-0.271364	5.32896	-0.307231
	5.33381	-101.14	5.33381	0.997186	5.33381	-0.759628	5.33381	-3.85612	5.33381	-78.8774	5.33381	-99.2467	5.33381	-0.0186655	5.33381	0.0223249	5.33381	-0.907044	5.33381	-0.271337	5.33381	-0.307761
	5.33867	-101.154	5.33867	1.01191	5.33867	-0.770401	5.33867	-3.84063	5.33867	-78.894	5.33867	-99.2466	5.33867	-0.0185688	5.33867	0.0226557	5.33867	-0.907302	5.33867	-0.271307	5.33867	-0.308418
	5.34352	-101.169	5.34352	1.02824	5.34352	-0.780159	5.34352	-3.82489	5.34352	-78.9062	5.34352	-99.2469	5.34352	-0.0184702	5.34352	0.0229883	5.34352	-0.907531	5.34352	-0.271272	5.34352	-0.309168
	5.34837	-101.184	5.34837	1.046	5.34837	-0.788724	5.34837	-3.80903	5.34837	-78.9146	5.34837	-99.2473	5.34837	-0.0183679	5.34837	0.0233209	5.34837	-0.907745	5.34837	-0.271232	5.34837	-0.309986
	5.35323	-101.199	5.35323	1.06573	5.35323	-0.796097	5.35323	-3.79306	5.35323	-78.92	5.35323	-99.2479	5.35323	-0.0182638	5.35323	0.0236446	5.35323	-0.907917	5.35323	-0.271193	5.35323	-0.310838
	5.35808	-101.213	5.35808	1.08695	5.35808	-0.802279	5.35808	-3.77727	5.35808	-78.9233	5.35808	-99.2487	5.35808	-0.0181596	5.35808	0.0239557	5.35808	-0.908103	5.35808	-0.271147	5.35808	-0.311687
	5.36293	-101.226	5.36293	1.10966	5.36293	-0.807312	5.36293	-3.76183	5.36293	-78.9263	5.36293	-99.2492	5.36293	-0.0180536	5.36293	0.0242525	5.36293	-0.908232	5.36293	-0.271099	5.36293	-0.312487
	5.36779	-101.238	5.36779	1.13368	5.36779	-0.811285	5.36779	-3.74687	5.36779	-78.9307	5.36779	-99.2496	5.36779	-0.0179458	5.36779	0.0245512	5.36779	-0.90836	5.36779	-0.271044	5.36779	-0.31321
	5.37264	-101.247	5.37264	1.15877	5.37264	-0.814288	5.37264	-3.73268	5.37264	-78.9378	5.37264	-99.2498	5.37264	-0.0178398	5.37264	0.0248498	5.37264	-0.908461	5.37264	-0.270984	5.37264	-0.313826
	5.37749	-101.255	5.37749	1.18482	5.37749	-0.816275	5.37749	-3.71915	5.37749	-78.9496	5.37749	-99.2496	5.37749	-0.0177319	5.37749	0.0251698	5.37749	-0.908546	5.37749	-0.270917	5.37749	-0.314297
	5.38235	-101.261	5.38235	1.212	5.38235	-0.817202	5.38235	-3.7064	5.38235	-78.9675	5.38235	-99.2492	5.38235	-0.0176185	5.38235	0.0255185	5.38235	-0.908618	5.38235	-0.270844	5.38235	-0.314614
	5.3872	-101.265	5.3872	1.24007	5.3872	-0.817246	5.3872	-3.69453	5.3872	-78.9922	5.3872	-99.2485	5.3872	-0.0175087	5.3872	0.0258923	5.3872	-0.908604	5.3872	-0.270771	5.3872	-0.31475
	5.39205	-101.266	5.39205	1.26904	5.39205	-0.816451	5.39205	-3.68339	5.39205	-79.0244	5.39205	-99.2476	5.39205	-0.017399	5.39205	0.0262892	5.39205	-0.908546	5.39205	-0.270693	5.39205	-0.314716
	5.39691	-101.264	5.39691	1.29867	5.39691	-0.814818	5.39691	-3.67314	5.39691	-79.0642	5.39691	-99.2464	5.39691	-0.0172819	5.39691	0.0267005	5.39691	-0.908418	5.39691	-0.270622	5.39691	-0.314505
	5.40176	-101.259	5.40176	1.32877	5.40176	-0.812478	5.40176	-3.6639	5.40176	-79.1112	5.40176	-99.2453	5.40176	-0.017161	5.40176	0.0271225	5.40176	-0.908318	5.40176	-0.270554	5.40176	-0.314139
	5.40661	-101.252	5.40661	1.35958	5.40661	-0.809564	5.40661	-3.65567	5.40661	-79.1649	5.40661	-99.2439	5.40661	-0.0170382	5.40661	0.0275552	5.40661	-0.908275	5.40661	-0.270493	5.40661	-0.313631
	5.41147	-101.241	5.41147	1.39099	5.41147	-0.806031	5.41147	-3.64882	5.41147	-79.2238	5.41147	-99.2427	5.41147	-0.0169044	5.41147	0.0280041	5.41147	-0.908303	5.41147	-0.270447	5.41147	-0.313002
	5.41632	-101.226	5.41632	1.42354	5.41632	-0.802102	5.41632	-3.64327	5.41632	-79.287	5.41632	-99.2416	5.41632	-0.0167649	5.41632	0.0284761	5.41632	-0.908432	5.41632	-0.270422	5.41632	-0.312258
	5.42117	-101.208	5.42117	1.45733	5.42117	-0.797731	5.42117	-3.63934	5.42117	-79.3532	5.42117	-99.2404	5.42117	-0.0166254	5.42117	0.028975	5.42117	-0.908632	5.42117	-0.270407	5.42117	-0.311418
	5.42603	-101.187	5.42603	1.49316	5.42603	-0.792786	5.42603	-3.63708	5.42603	-79.4206	5.42603	-99.2393	5.42603	-0.0164841	5.42603	0.0295115	5.42603	-0.908861	5.42603	-0.270412	5.42603	-0.310482
	5.43088	-101.163	5.43088	1.53148	5.43088	-0.787399	5.43088	-3.63654	5.43088	-79.4877	5.43088	-99.2378	5.43088	-0.016339	5.43088	0.0300801	5.43088	-0.909061	5.43088	-0.270426	5.43088	-0.309459
	5.43573	-101.135	5.43573	1.57303	5.43573	-0.781395	5.43573	-3.63761	5.43573	-79.5534	5.43573	-99.236	5.43573	-0.0161921	5.43573	0.0306773	5.43573	-0.909162	5.43573	-0.270445	5.43573	-0.308343
	5.44059	-101.104	5.44059	1.61862	5.44059	-0.774728	5.44059	-3.64006	5.44059	-79.616	5.44059	-99.2339	5.44059	-0.0160415	5.44059	0.0312996	5.44059	-0.909247	5.44059	-0.27047	5.44059	-0.307132
	5.44544	-101.069	5.44544	1.66941	5.44544	-0.767443	5.44544	-3.64351	5.44544	-79.6745	5.44544	-99.2317	5.44544	-0.015889	5.44544	0.0319451	5.44544	-0.90929	5.44544	-0.270499	5.44544	-0.305823
	5.45029	-101.028	5.45029	1.72657	5.45029	-0.759451	5.45029	-3.64739	5.45029	-79.7279	5.45029	-99.2295	5.45029	-0.0157328	5.45029	0.0326049	5.45029	-0.909276	5.45029	-0.270526	5.45029	-0.304413
	5.45515	-100.981	5.45515	1.79148	5.45515	-0.750709	5.45515	-3.6512	5.45515	-79.7755	5.45515	-99.2272	5.45515	-0.0155766	5.45515	0.0332826	5.45515	-0.909319	5.45515	-0.270564	5.45515	-0.302901
	5.46	-100.928	5.46	1.86539	5.46	-0.741305	5.46	-3.65424	5.46	-79.8169	5.46	-99.225	5.46	-0.0154222	5.46	0.0339729	5.46	-0.909305	5.46	-0.270614	5.46	-0.30128
	5.46485	-100.866	5.46485	1.94919	5.46485	-0.731239	5.46485	-3.65603	5.46485	-79.8517	5.46485	-99.2226	5.46485	-0.0152734	5.46485	0.0346738	5.46485	-0.909305	5.46485	-0.270685	5.46485	-0.29955
	5.46971	-100.797	5.46971	2.04349	5.46971	-0.720686	5.46971	-3.65609	5.46971	-79.8801	5.46971	-99.22	5.46971	-0.0151228	5.46971	0.0353765	5.46971	-0.909233	5.46971	-0.270771	5.46971	-0.297728
	5.47456	-100.718	5.47456	2.14809	5.47456	-0.709781	5.47456	-3.65406	5.47456	-79.9028	5.47456	-99.2171	5.47456	-0.0149722	5.47456	0.0360847	5.47456	-0.909104	5.47456	-0.270867	5.47456	-0.295812
	5.47941	-100.629	5.47941	2.26212	5.47941	-0.699096	5.47941	-3.64959	5.47941	-79.9204	5.47941	-99.2137	5.47941	-0.0148178	5.47941	0.036791	5.47941	-0.908933	5.47941	-0.270961	5.47941	-0.293819
	5.48427	-100.531	5.48427	2.38413	5.48427	-0.68903	5.48427	-3.64232	5.48427	-79.9336	5.48427	-99.21	5.48427	-0.0146616	5.48427	0.0374991	5.48427	-0.908718	5.48427	-0.271046	5.48427	-0.291758
	5.48912	-100.424	5.48912	2.5115	5.48912	-0.680244	5.48912	-3.63171	5.48912	-79.9435	5.48912	-99.206	5.48912	-0.0144961	5.48912	0.0382107	5.48912	-0.908475	5.48912	-0.271119	5.48912	-0.289635
	5.49397	-100.307	5.49397	2.6409	5.49397	-0.673312	5.49397	-3.61741	5.49397	-79.951	5.49397	-99.2014	5.49397	-0.0143194	5.49397	0.0389332	5.49397	-0.908246	5.49397	-0.27117	5.49397	-0.287447
	5.49883	-100.183	5.49883	2.76834	5.49883	-0.668411	5.49883	-3.59875	5.49883	-79.9567	5.49883	-99.1968	5.49883	-0.0141242	5.49883	0.0396699	5.49883	-0.907974	5.49883	-0.271207	5.49883	-0.285197
	5.50368	-100.054	5.50368	2.88898	5.50368	-0.665674	5.50368	-3.57509	5.50368	-79.9609	5.50368	-99.1919	5.50368	-0.0139103	5.50368	0.040437	5.50368	-0.90766	5.50368	-0.271238	5.50368	-0.282903
	5.50853	-99.9215	5.50853	2.99734	5.50853	-0.6651	5.50853	-3.54612	5.50853	-79.964	5.50853	-99.187	5.50853	-0.0136816	5.50853	0.0412381	5.50853	-0.907245	5.50853	-0.271272	5.50853	-0.280566
	5.51339	-99.79	5.51339	3.08782	5.51339	-0.666336	5.51339	-3.51185	5.51339	-79.966	5.51339	-99.1818	5.51339	-0.0134324	5.51339	0.0420749	5.51339	-0.906758	5.51339	-0.271316	5.51339	-0.278214
	5.51824	-99.6631	5.51824	3.15505	5.51824	-0.669515	5.51824	-3.47233	5.51824	-79.9671	5.51824	-99.1768	5.51824	-0.0131701	5.51824	0.0429422	5.51824	-0.906172	5.51824	-0.271374	5.51824	-0.275858
	5.52309	-99.5448	5.52309	3.19415	5.52309	-0.674106	5.52309	-3.42816	5.52309	-79.9676	5.52309	-99.1719	5.52309	-0.0129061	5.52309	0.0438344	5.52309	-0.905585	5.52309	-0.271443	5.52309	-0.27353
	5.52795	-99.4391	5.52795	3.20166	5.52795	-0.680199	5.52795	-3.38	5.52795	-79.9678	5.52795	-99.1668	5.52795	-0.0126401	5.52795	0.0447446	5.52795	-0.90507	5.52795	-0.271514	5.52795	-0.271265
	5.5328	-99.3495	5.5328	3.17538	5.5328	-0.687484	5.5328	-3.32898	5.5328	-79.9678	5.5328	-99.1619	5.5328	-0.0123742	5.5328	0.0456601	5.5328	-0.90457	5.5328	-0.271583	5.5328	-0.26908
	5.53765	-99.2789	5.53765	3.11524	5.53765	-0.695652	5.53765	-3.27659	5.53765	-79.9678	5.53765	-99.1572	5.53765	-0.0121157	5.53765	0.0465649	5.53765	-0.904155	5.53765	-0.271639	5.53765	-0.267
	5.54251	-99.2292	5.54251	3.02273	5.54251	-0.704306	5.54251	-3.22437	5.54251	-79.968	5.54251	-99.1524	5.54251	-0.0118554	5.54251	0.0474411	5.54251	-0.903797	5.54251	-0.271687	5.54251	-0.265029
	5.54736	-99.2016	5.54736	2.90114	5.54736	-0.713004	5.54736	-3.17448	5.54736	-79.9687	5.54736	-99.1478	5.54736	-0.0115987	5.54736	0.0482708	5.54736	-0.903425	5.54736	-0.271725	5.54736	-0.263194
	5.55221	-99.1956	5.55221	2.75499	5.55221	-0.721216	5.55221	-3.12942	5.55221	-79.9694	5.55221	-99.1433	5.55221	-0.0113495	5.55221	0.0490254	5.55221	-0.90301	5.55221	-0.271758	5.55221	-0.26148
	5.55707	-99.2101	5.55707	2.5894	5.55707	-0.728722	5.55707	-3.09134	5.55707	-79.9702	5.55707	-99.1385	5.55707	-0.0111115	5.55707	0.0496745	5.55707	-0.902553	5.55707	-0.271796	5.55707	-0.259865
	5.56192	-99.2427	5.56192	2.40993	5.56192	-0.735124	5.56192	-3.06249	5.56192	-79.9711	5.56192	-99.1335	5.56192	-0.0108846	5.56192	0.0501841	5.56192	-0.902066	5.56192	-0.27184	5.56192	-0.25834
	5.56677	-99.2908	5.56677	2.222	5.56677	-0.74029	5.56677	-3.04502	5.56677	-79.9718	5.56677	-99.1281	5.56677	-0.0106801	5.56677	0.0505185	5.56677	-0.901594	5.56677	-0.27189	5.56677	-0.256881
	5.57163	-99.351	5.57163	2.03067	5.57163	-0.744175	5.57163	-3.04031	5.57163	-79.972	5.57163	-99.1225	5.57163	-0.0104848	5.57163	0.0506365	5.57163	-0.901194	5.57163	-0.271938	5.57163	-0.255482
	5.57648	-99.4203	5.57648	1.84029	5.57648	-0.746736	5.57648	-3.04961	5.57648	-79.9715	5.57648	-99.1167	5.57648	-0.0103118	5.57648	0.050506	5.57648	-0.900836	5.57648	-0.271982	5.57648	-0.254119
	5.58133	-99.4956	5.58133	1.65486	5.58133	-0.747884	5.58133	-3.07345	5.58133	-79.9702	5.58133	-99.111	5.58133	-0.0101519	5.58133	0.0501108	5.58133	-0.900578	5.58133	-0.272007	5.58133	-0.25277
	5.58619	-99.5744	5.58619	1.4776	5.58619	-0.747707	5.58619	-3.11172	5.58619	-79.968	5.58619	-99.1057	5.58619	-0.0100162	5.58619	0.0494331	5.58619	-0.900393	5.58619	-0.272009	5.58619	-0.251413
	5.59104	-99.6542	5.59104	1.31065	5.59104	-0.74625	5.59104	-3.16352	5.59104	-79.9648	5.59104	-99.1009	5.59104	-0.00991387	5.59104	0.0484854	5.59104	-0.900235	5.59104	-0.271986	5.59104	-0.250027
	5.59589	-99.7331	5.59589	1.15597	5.59589	-0.743469	5.59589	-3.22723	5.59589	-79.9608	5.59589	-99.0967	5.59589	-0.00985808	5.59589	0.047282	5.59589	-0.900106	5.59589	-0.271946	5.59589	-0.248577
	5.60075	-99.8094	5.60075	1.01435	5.60075	-0.739627	5.60075	-3.30067	5.60075	-79.9563	5.60075	-99.0929	5.60075	-0.00986738	5.60075	0.0458586	5.60075	-0.899992	5.60075	-0.271888	5.60075	-0.247021
	5.6056	-99.8819	5.6056	0.886321	5.6056	-0.734638	5.6056	-3.38131	5.6056	-79.9512	5.6056	-99.0893	5.6056	-0.00995479	5.6056	0.0442564	5.6056	-0.899892	5.6056	-0.271827	5.6056	-0.245326
	5.61045	-99.9495	5.61045	0.771582	5.61045	-0.728766	5.61045	-3.46601	5.61045	-79.946	5.61045	-99.0854	5.61045	-0.0101203	5.61045	0.0425255	5.61045	-0.899749	5.61045	-0.271769	5.61045	-0.24346
	5.61531	-100.012	5.61531	0.669658	5.61531	-0.722232	5.61531	-3.55214	5.61531	-79.9407	5.61531	-99.0815	5.61531	-0.0103639	5.61531	0.0407195	5.61531	-0.899606	5.61531	-0.271715	5.61531	-0.241405
	5.62016	-100.069	5.62016	0.579417	5.62016	-0.715344	5.62016	-3.63719	5.62016	-79.9353	5.62016	-99.0773	5.62016	-0.0106689	5.62016	0.0388777	5.62016	-0.899463	5.62016	-0.271662	5.62016	-0.239139
	5.62501	-100.12	5.62501	0.499964	5.62501	-0.708589	5.62501	-3.71885	5.62501	-79.9297	5.62501	-99.0729	5.62501	-0.0110297	5.62501	0.0370413	5.62501	-0.899363	5.62501	-0.27161	5.62501	-0.23666
	5.62987	-100.167	5.62987	0.430048	5.62987	-0.702231	5.62987	-3.79521	5.62987	-79.9238	5.62987	-99.0686	5.62987	-0.0114221	5.62987	0.0352514	5.62987	-0.899262	5.62987	-0.27156	5.62987	-0.233951
	5.63472	-100.21	5.63472	0.368655	5.63472	-0.696889	5.63472	-3.865	5.63472	-79.9175	5.63472	-99.0642	5.63472	-0.0118312	5.63472	0.0335312	5.63472	-0.899191	5.63472	-0.271508	5.63472	-0.231021
	5.63957	-100.249	5.63957	0.314832	5.63957	-0.692694	5.63957	-3.92693	5.63957	-79.9106	5.63957	-99.0599	5.63957	-0.0122478	5.63957	0.031904	5.63957	-0.899134	5.63957	-0.271462	5.63957	-0.227879
	5.64443	-100.285	5.64443	0.267804	5.64443	-0.689824	5.64443	-3.98028	5.64443	-79.9031	5.64443	-99.0555	5.64443	-0.0126587	5.64443	0.0303841	5.64443	-0.899048	5.64443	-0.271422	5.64443	-0.224528
	5.64928	-100.32	5.64928	0.226617	5.64928	-0.688323	5.64928	-4.02474	5.64928	-79.895	5.64928	-99.0511	5.64928	-0.0130623	5.64928	0.0289732	5.64928	-0.898962	5.64928	-0.271395	5.64928	-0.220983
	5.65413	-100.354	5.65413	0.190556	5.65413	-0.688191	5.65413	-4.06051	5.65413	-79.8865	5.65413	-99.0466	5.65413	-0.0134491	5.65413	0.0276661	5.65413	-0.898805	5.65413	-0.27138	5.65413	-0.217263
	5.65899	-100.387	5.65899	0.158727	5.65899	-0.68956	5.65899	-4.0884	5.65899	-79.8774	5.65899	-99.0423	5.65899	-0.0138229	5.65899	0.0264484	5.65899	-0.898619	5.65899	-0.271383	5.65899	-0.213364
	5.66384	-100.42	5.66384	0.130296	5.66384	-0.692518	5.66384	-4.10932	5.66384	-79.8682	5.66384	-99.0379	5.66384	-0.0141762	5.66384	0.025304	5.66384	-0.898433	5.66384	-0.271395	5.66384	-0.20931
	5.66869	-100.453	5.66869	0.104308	5.66869	-0.697154	5.66869	-4.12446	5.66869	-79.8589	5.66869	-99.0336	5.66869	-0.0145091	5.66869	0.0242132	5.66869	-0.898232	5.66869	-0.271422	5.66869	-0.205095
	5.67355	-100.488	5.67355	0.0802875	5.67355	-0.703556	5.67355	-4.13519	5.67355	-79.8495	5.67355	-99.0293	5.67355	-0.0148234	5.67355	0.0231653	5.67355	-0.898046	5.67355	-0.271449	5.67355	-0.200731
	5.6784	-100.523	5.6784	0.0573397	5.6784	-0.711591	5.6784	-4.14282	5.6784	-79.8402	5.6784	-99.025	5.6784	-0.0151209	5.6784	0.0221604	5.6784	-0.897918	5.6784	-0.271483	5.6784	-0.196218
	5.68325	-100.56	5.68325	0.0354648	5.68325	-0.721128	5.68325	-4.1483	5.68325	-79.831	5.68325	-99.0206	5.68325	-0.0154073	5.68325	0.0211966	5.68325	-0.897832	5.68325	-0.271512	5.68325	-0.191566
	5.68811	-100.599	5.68811	0.0141263	5.68811	-0.731945	5.68811	-4.15266	5.68811	-79.8218	5.68811	-99.0162	5.68811	-0.0156826	5.68811	0.0202882	5.68811	-0.897746	5.68811	-0.271533	5.68811	-0.18678
	5.69296	-100.639	5.69296	-0.00691414	5.69296	-0.74391	5.69296	-4.15677	5.69296	-79.8128	5.69296	-99.0119	5.69296	-0.0159503	5.69296	0.0194353	5.69296	-0.897717	5.69296	-0.27155	5.69296	-0.181874
	5.69781	-100.681	5.69781	-0.027895	5.69781	-0.756979	5.69781	-4.16136	5.69781	-79.8037	5.69781	-99.0077	5.69781	-0.0162181	5.69781	0.0186396	5.69781	-0.897746	5.69781	-0.271558	5.69781	-0.176865
	5.70267	-100.724	5.70267	-0.0487566	5.70267	-0.771063	5.70267	-4.16732	5.70267	-79.7951	5.70267	-99.0035	5.70267	-0.0164804	5.70267	0.0178957	5.70267	-0.897789	5.70267	-0.271558	5.70267	-0.171776
	5.70752	-100.77	5.70752	-0.069499	5.70752	-0.786251	5.70752	-4.1756	5.70752	-79.7867	5.70752	-98.9996	5.70752	-0.0167426	5.70752	0.0172001	5.70752	-0.897946	5.70752	-0.271558	5.70752	-0.166643
	5.71237	-100.817	5.71237	-0.0900626	5.71237	-0.802455	5.71237	-4.18705	5.71237	-79.7789	5.71237	-98.9957	5.71237	-0.0170085	5.71237	0.0165492	5.71237	-0.898089	5.71237	-0.271556	5.71237	-0.16151
	5.71723	-100.866	5.71723	-0.110149	5.71723	-0.819321	5.71723	-4.20249	5.71723	-79.7719	5.71723	-98.9919	5.71723	-0.0172744	5.71723	0.0159395	5.71723	-0.898232	5.71723	-0.271562	5.71723	-0.156452
	5.72208	-100.916	5.72208	-0.129282	5.72208	-0.836408	5.72208	-4.22293	5.72208	-79.7652	5.72208	-98.9881	5.72208	-0.0175385	5.72208	0.0153744	5.72208	-0.898304	5.72208	-0.271573	5.72208	-0.151552
	5.72693	-100.967	5.72693	-0.14776	5.72693	-0.853583	5.72693	-4.24844	5.72693	-79.7589	5.72693	-98.9844	5.72693	-0.0178082	5.72693	0.014863	5.72693	-0.89829	5.72693	-0.271587	5.72693	-0.146924
	5.73179	-101.019	5.73179	-0.165403	5.73179	-0.870449	5.73179	-4.27932	5.73179	-79.7528	5.73179	-98.9808	5.73179	-0.0180778	5.73179	0.0144035	5.73179	-0.898247	5.73179	-0.271606	5.73179	-0.142716
	5.73664	-101.07	5.73664	-0.182509	5.73664	-0.886961	5.73664	-4.31514	5.73664	-79.7466	5.73664	-98.9778	5.73664	-0.0183493	5.73664	0.0139993	5.73664	-0.898175	5.73664	-0.271616	5.73664	-0.139102
	5.74149	-101.12	5.74149	-0.199258	5.74149	-0.903209	5.74149	-4.35525	5.74149	-79.7405	5.74149	-98.9754	5.74149	-0.0186097	5.74149	0.0136435	5.74149	-0.898161	5.74149	-0.271619	5.74149	-0.13625
	5.74635	-101.17	5.74635	-0.215411	5.74635	-0.919192	5.74635	-4.39882	5.74635	-79.7348	5.74635	-98.9735	5.74635	-0.0188589	5.74635	0.0133342	5.74635	-0.898218	5.74635	-0.27161	5.74635	-0.134347
	5.7512	-101.218	5.7512	-0.231206	5.7512	-0.93491	5.7512	-4.4446	5.7512	-79.7295	5.7512	-98.9722	5.7512	-0.0190839	5.7512	0.0130588	5.7512	-0.898404	5.7512	-0.271593	5.7512	-0.133538
	5.75605	-101.265	5.75605	-0.246227	5.75605	-0.95023	5.75605	-4.49198	5.75605	-79.7254	5.75605	-98.9713	5.75605	-0.0192754	5.75605	0.0128227	5.75605	-0.898633	5.75605	-0.271568	5.75605	-0.133969
	5.76091	-101.311	5.76091	-0.260353	5.76091	-0.964668	5.76091	-4.54009	5.76091	-79.7224	5.76091	-98.9707	5.76091	-0.0194391	5.76091	0.0126261	5.76091	-0.898905	5.76091	-0.271539	5.76091	-0.135717
	5.76576	-101.355	5.76576	-0.273585	5.76576	-0.978178	5.76576	-4.58831	5.76576	-79.7208	5.76576	-98.9702	5.76576	-0.0195618	5.76576	0.0124687	5.76576	-0.899162	5.76576	-0.271518	5.76576	-0.13882
	5.77061	-101.397	5.77061	-0.286102	5.77061	-0.990453	5.77061	-4.63623	5.77061	-79.7205	5.77061	-98.9699	5.77061	-0.0196548	5.77061	0.0123543	5.77061	-0.899363	5.77061	-0.271499	5.77061	-0.143258
	5.77547	-101.437	5.77547	-0.297606	5.77547	-1.00145	5.77547	-4.68338	5.77547	-79.7215	5.77547	-98.9696	5.77547	-0.0197292	5.77547	0.0122827	5.77547	-0.899463	5.77547	-0.271495	5.77547	-0.148958
	5.78032	-101.475	5.78032	-0.308216	5.78032	-1.01142	5.78032	-4.72945	5.78032	-79.7241	5.78032	-98.9695	5.78032	-0.0197924	5.78032	0.012247	5.78032	-0.899448	5.78032	-0.271502	5.78032	-0.155804
	5.78517	-101.511	5.78517	-0.31805	5.78517	-1.02043	5.78517	-4.7738	5.78517	-79.728	5.78517	-98.9692	5.78517	-0.0198519	5.78517	0.0122344	5.78517	-0.899363	5.78517	-0.271518	5.78517	-0.163612
	5.79003	-101.543	5.79003	-0.326872	5.79003	-1.02873	5.79003	-4.81588	5.79003	-79.7334	5.79003	-98.9691	5.79003	-0.0199114	5.79003	0.0122416	5.79003	-0.899134	5.79003	-0.271539	5.79003	-0.172169
	5.79488	-101.574	5.79488	-0.334799	5.79488	-1.03624	5.79488	-4.85551	5.79488	-79.7408	5.79488	-98.969	5.79488	-0.0199691	5.79488	0.0122613	5.79488	-0.898876	5.79488	-0.27157	5.79488	-0.181241
	5.79973	-101.602	5.79973	-0.341773	5.79973	-1.04313	5.79973	-4.89235	5.79973	-79.7498	5.79973	-98.969	5.79973	-0.0200249	5.79973	0.0122899	5.79973	-0.898633	5.79973	-0.271614	5.79973	-0.19058
	5.80459	-101.628	5.80459	-0.348091	5.80459	-1.04926	5.80459	-4.92615	5.80459	-79.7603	5.80459	-98.9692	5.80459	-0.0200751	5.80459	0.0123221	5.80459	-0.898418	5.80459	-0.271669	5.80459	-0.199947
	5.80944	-101.652	5.80944	-0.353873	5.80944	-1.05465	5.80944	-4.95714	5.80944	-79.7721	5.80944	-98.9698	5.80944	-0.0201067	5.80944	0.012356	5.80944	-0.898318	5.80944	-0.271733	5.80944	-0.209109
	5.81429	-101.675	5.81429	-0.359356	5.81429	-1.05911	5.81429	-4.98527	5.81429	-79.7853	5.81429	-98.9707	5.81429	-0.0201272	5.81429	0.0123918	5.81429	-0.898275	5.81429	-0.271815	5.81429	-0.217886
	5.81915	-101.696	5.81915	-0.364482	5.81915	-1.06268	5.81915	-5.01078	5.81915	-79.7995	5.81915	-98.9719	5.81915	-0.0201402	5.81915	0.0124186	5.81915	-0.898275	5.81915	-0.271911	5.81915	-0.226118
	5.824	-101.716	5.824	-0.369608	5.824	-1.06529	5.824	-5.03391	5.824	-79.8147	5.824	-98.9732	5.824	-0.0201439	5.824	0.0124419	5.824	-0.89829	5.824	-0.272024	5.824	-0.233687
	5.82885	-101.734	5.82885	-0.374496	5.82885	-1.06701	5.82885	-5.05489	5.82885	-79.8309	5.82885	-98.9745	5.82885	-0.0201439	5.82885	0.0124598	5.82885	-0.898275	5.82885	-0.272153	5.82885	-0.240521
	5.83371	-101.75	5.83371	-0.378966	5.83371	-1.06772	5.83371	-5.07373	5.83371	-79.848	5.83371	-98.9754	5.83371	-0.0201402	5.83371	0.0124723	5.83371	-0.898232	5.83371	-0.272293	5.83371	-0.246568
	5.83856	-101.765	5.83856	-0.382841	5.83856	-1.06759	5.83856	-5.09065	5.83856	-79.8653	5.83856	-98.9758	5.83856	-0.020129	5.83856	0.0124902	5.83856	-0.898147	5.83856	-0.272443	5.83856	-0.251813
	5.84341	-101.778	5.84341	-0.385821	5.84341	-1.06661	5.84341	-5.10609	5.84341	-79.8825	5.84341	-98.9757	5.84341	-0.020116	5.84341	0.0125116	5.84341	-0.898089	5.84341	-0.2726	5.84341	-0.256282
	5.84827	-101.79	5.84827	-0.388026	5.84827	-1.06489	5.84827	-5.11986	5.84827	-79.8988	5.84827	-98.9751	5.84827	-0.0200993	5.84827	0.0125402	5.84827	-0.898032	5.84827	-0.272752	5.84827	-0.260011
	5.85312	-101.8	5.85312	-0.389516	5.85312	-1.06251	5.85312	-5.13232	5.85312	-79.9141	5.85312	-98.974	5.85312	-0.0200825	5.85312	0.0125742	5.85312	-0.898018	5.85312	-0.272897	5.85312	-0.263061
	5.85797	-101.81	5.85797	-0.39047	5.85797	-1.05955	5.85797	-5.14346	5.85797	-79.9277	5.85797	-98.9727	5.85797	-0.0200676	5.85797	0.01261	5.85797	-0.898089	5.85797	-0.273026	5.85797	-0.265524
	5.86283	-101.82	5.86283	-0.391066	5.86283	-1.05619	5.86283	-5.15348	5.86283	-79.9398	5.86283	-98.9714	5.86283	-0.0200528	5.86283	0.0126439	5.86283	-0.898204	5.86283	-0.273126	5.86283	-0.26749
	5.86768	-101.829	5.86768	-0.391841	5.86768	-1.0524	5.86768	-5.16254	5.86768	-79.95	5.86768	-98.9701	5.86768	-0.0200435	5.86768	0.0126761	5.86768	-0.898304	5.86768	-0.273208	5.86768	-0.269052
	5.87253	-101.837	5.87253	-0.392616	5.87253	-1.04838	5.87253	-5.17064	5.87253	-79.9585	5.87253	-98.9691	5.87253	-0.0200323	5.87253	0.0127029	5.87253	-0.898418	5.87253	-0.273264	5.87253	-0.270323
	5.87739	-101.845	5.87739	-0.39351	5.87739	-1.04405	5.87739	-5.17797	5.87739	-79.9654	5.87739	-98.9681	5.87739	-0.0200193	5.87739	0.0127262	5.87739	-0.898504	5.87739	-0.273295	5.87739	-0.271392
	5.88224	-101.853	5.88224	-0.394225	5.88224	-1.03964	5.88224	-5.18459	5.88224	-79.9705	5.88224	-98.9674	5.88224	-0.0200007	5.88224	0.0127512	5.88224	-0.898561	5.88224	-0.273314	5.88224	-0.272371
	5.88709	-101.86	5.88709	-0.394225	5.88709	-1.03491	5.88709	-5.19043	5.88709	-79.9737	5.88709	-98.9668	5.88709	-0.0199728	5.88709	0.0127745	5.88709	-0.898604	5.88709	-0.273323	5.88709	-0.273345
	5.89195	-101.867	5.89195	-0.39345	5.89195	-1.03006	5.89195	-5.19532	5.89195	-79.9753	5.89195	-98.9664	5.89195	-0.0199337	5.89195	0.0128013	5.89195	-0.898604	5.89195	-0.273329	5.89195	-0.274389
	5.8968	-101.873	5.8968	-0.391781	5.8968	-1.02507	5.8968	-5.19931	5.8968	-79.9752	5.8968	-98.9661	5.8968	-0.0198966	5.8968	0.0128335	5.8968	-0.898576	5.8968	-0.273333	5.8968	-0.275592
	5.90165	-101.879	5.90165	-0.389338	5.90165	-1.01995	5.90165	-5.20211	5.90165	-79.9735	5.90165	-98.9659	5.90165	-0.0198649	5.90165	0.012871	5.90165	-0.898547	5.90165	-0.273335	5.90165	-0.277002
	5.90651	-101.884	5.90651	-0.386477	5.90651	-1.01452	5.90651	-5.20384	5.90651	-79.9699	5.90651	-98.9655	5.90651	-0.0198463	5.90651	0.0129122	5.90651	-0.898476	5.90651	-0.273331	5.90651	-0.278648
	5.91136	-101.889	5.91136	-0.383377	5.91136	-1.00869	5.91136	-5.20468	5.91136	-79.9643	5.91136	-98.965	5.91136	-0.0198408	5.91136	0.0129533	5.91136	-0.89839	5.91136	-0.273314	5.91136	-0.280551
	5.91621	-101.894	5.91621	-0.380456	5.91621	-1.00237	5.91621	-5.20468	5.91621	-79.9567	5.91621	-98.9641	5.91621	-0.0198463	5.91621	0.0129908	5.91621	-0.898261	5.91621	-0.273283	5.91621	-0.282711
	5.92107	-101.899	5.92107	-0.377774	5.92107	-0.995486	5.92107	-5.20402	5.92107	-79.9468	5.92107	-98.9626	5.92107	-0.0198575	5.92107	0.013023	5.92107	-0.898147	5.92107	-0.273237	5.92107	-0.285116
	5.92592	-101.903	5.92592	-0.375271	5.92592	-0.988024	5.92592	-5.20265	5.92592	-79.9347	5.92592	-98.9609	5.92592	-0.0198631	5.92592	0.0130498	5.92592	-0.897975	5.92592	-0.273181	5.92592	-0.287748
	5.93077	-101.908	5.93077	-0.372767	5.93077	-0.979812	5.93077	-5.2008	5.93077	-79.9205	5.93077	-98.9589	5.93077	-0.0198575	5.93077	0.0130659	5.93077	-0.897789	5.93077	-0.273122	5.93077	-0.290574
	5.93563	-101.912	5.93563	-0.370204	5.93563	-0.97107	5.93563	-5.19824	5.93563	-79.9047	5.93563	-98.9569	5.93563	-0.019837	5.93563	0.0130731	5.93563	-0.89766	5.93563	-0.273072	5.93563	-0.293565
	5.94048	-101.917	5.94048	-0.367522	5.94048	-0.961666	5.94048	-5.19526	5.94048	-79.8872	5.94048	-98.9549	5.94048	-0.0198017	5.94048	0.0130749	5.94048	-0.897574	5.94048	-0.273043	5.94048	-0.296674
	5.94533	-101.921	5.94533	-0.364602	5.94533	-0.95182	5.94533	-5.19174	5.94533	-79.8685	5.94533	-98.9531	5.94533	-0.0197552	5.94533	0.0130713	5.94533	-0.897589	5.94533	-0.273034	5.94533	-0.299839
	5.95019	-101.926	5.95019	-0.361562	5.95019	-0.941312	5.95019	-5.18805	5.95019	-79.8488	5.95019	-98.9515	5.95019	-0.0197087	5.95019	0.0130606	5.95019	-0.89766	5.95019	-0.273047	5.95019	-0.302994
	5.95504	-101.93	5.95504	-0.358343	5.95504	-0.930362	5.95504	-5.18382	5.95504	-79.8279	5.95504	-98.95	5.95504	-0.0196678	5.95504	0.0130427	5.95504	-0.897889	5.95504	-0.273082	5.95504	-0.306065
	5.95989	-101.935	5.95989	-0.355124	5.95989	-0.918795	5.95989	-5.17946	5.95989	-79.8064	5.95989	-98.9486	5.95989	-0.0196362	5.95989	0.0130159	5.95989	-0.898204	5.95989	-0.273124	5.95989	-0.308982
	5.96475	-101.939	5.96475	-0.351727	5.96475	-0.906565	5.96475	-5.17476	5.96475	-79.784	5.96475	-98.9473	5.96475	-0.0196139	5.96475	0.0129747	5.96475	-0.89859	5.96475	-0.27317	5.96475	-0.311691
	5.9696	-101.944	5.9696	-0.348389	5.9696	-0.893849	5.9696	-5.16945	5.9696	-79.761	5.9696	-98.9459	5.9696	-0.0196027	5.9696	0.0129175	5.9696	-0.899034	5.9696	-0.273214	5.9696	-0.314142
	5.97445	-101.948	5.97445	-0.345111	5.97445	-0.880294	5.97445	-5.16367	5.97445	-79.7375	5.97445	-98.9445	5.97445	-0.0195953	5.97445	0.0128442	5.97445	-0.899391	5.97445	-0.273249	5.97445	-0.316306
	5.97931	-101.951	5.97931	-0.341833	5.97931	-0.866166	5.97931	-5.15723	5.97931	-79.7134	5.97931	-98.9433	5.97931	-0.0195897	5.97931	0.0127584	5.97931	-0.899649	5.97931	-0.273272	5.97931	-0.318181
	5.98416	-101.954	5.98416	-0.338554	5.98416	-0.851154	5.98416	-5.14996	5.98416	-79.6887	5.98416	-98.9422	5.98416	-0.0195823	5.98416	0.0126565	5.98416	-0.899806	5.98416	-0.273287	5.98416	-0.319759
	5.98901	-101.957	5.98901	-0.335395	5.98901	-0.835436	5.98901	-5.14209	5.98901	-79.6634	5.98901	-98.9414	5.98901	-0.0195674	5.98901	0.012551	5.98901	-0.899863	5.98901	-0.273295	5.98901	-0.321051
	5.99387	-101.958	5.99387	-0.332236	5.99387	-0.818703	5.99387	-5.13345	5.99387	-79.6372	5.99387	-98.9406	5.99387	-0.0195525	5.99387	0.0124454	5.99387	-0.899849	5.99387	-0.273312	5.99387	-0.322065
	5.99872	-101.959	5.99872	-0.328958	5.99872	-0.801307	5.99872	-5.12439	5.99872	-79.6106	5.99872	-98.9397	5.99872	-0.0195339	5.99872	0.0123435	5.99872	-0.899835	5.99872	-0.273325	5.99872	-0.322812
	6.00357	-101.959	6.00357	-0.325501	6.00357	-0.782984	6.00357	-5.11485	6.00357	-79.5837	6.00357	-98.9388	6.00357	-0.019519	6.00357	0.0122434	6.00357	-0.89982	6.00357	-0.273348	6.00357	-0.32332
	6.00843	-101.957	6.00843	-0.321865	6.00843	-0.763822	6.00843	-5.10508	6.00843	-79.5567	6.00843	-98.9377	6.00843	-0.0195116	6.00843	0.0121504	6.00843	-0.899849	6.00843	-0.273371	6.00843	-0.323599
	6.01328	-101.956	6.01328	-0.317991	6.01328	-0.744087	6.01328	-5.09501	6.01328	-79.5302	6.01328	-98.9364	6.01328	-0.0195116	6.01328	0.0120592	6.01328	-0.899906	6.01328	-0.273398	6.01328	-0.323677
	6.01813	-101.953	6.01813	-0.313938	6.01813	-0.723909	6.01813	-5.08475	6.01813	-79.5044	6.01813	-98.9351	6.01813	-0.0195153	6.01813	0.0119787	6.01813	-0.89992	6.01813	-0.273425	6.01813	-0.323574
	6.02299	-101.95	6.02299	-0.309944	6.02299	-0.703511	6.02299	-5.0742	6.02299	-79.4795	6.02299	-98.9338	6.02299	-0.0195172	6.02299	0.011909	6.02299	-0.899935	6.02299	-0.273448	6.02299	-0.323332
	6.02784	-101.947	6.02784	-0.305831	6.02784	-0.683158	6.02784	-5.06312	6.02784	-79.4554	6.02784	-98.9323	6.02784	-0.0195135	6.02784	0.01185	6.02784	-0.899892	6.02784	-0.273462	6.02784	-0.322979
	6.03269	-101.943	6.03269	-0.301659	6.03269	-0.66298	6.03269	-5.05143	6.03269	-79.432	6.03269	-98.9308	6.03269	-0.0194949	6.03269	0.0118053	6.03269	-0.899835	6.03269	-0.27346	6.03269	-0.322545
	6.03755	-101.939	6.03755	-0.297427	6.03755	-0.6432	6.03755	-5.03892	6.03755	-79.4089	6.03755	-98.9289	6.03755	-0.0194651	6.03755	0.0117713	6.03755	-0.899777	6.03755	-0.273456	6.03755	-0.322071
	6.0424	-101.935	6.0424	-0.293016	6.0424	-0.623685	6.0424	-5.02557	6.0424	-79.386	6.0424	-98.9269	6.0424	-0.0194205	6.0424	0.0117445	6.0424	-0.89972	6.0424	-0.273433	6.0424	-0.321578
	6.04725	-101.93	6.04725	-0.288427	6.04725	-0.604479	6.04725	-5.01138	6.04725	-79.3627	6.04725	-98.9245	6.04725	-0.0193777	6.04725	0.0117248	6.04725	-0.899706	6.04725	-0.273406	6.04725	-0.321104
	6.05211	-101.925	6.05211	-0.283539	6.05211	-0.58545	6.05211	-4.9963	6.05211	-79.3388	6.05211	-98.922	6.05211	-0.0193387	6.05211	0.0117069	6.05211	-0.89972	6.05211	-0.273373	6.05211	-0.320667
	6.05696	-101.92	6.05696	-0.278413	6.05696	-0.566421	6.05696	-4.98062	6.05696	-79.3141	6.05696	-98.9193	6.05696	-0.0193108	6.05696	0.0116909	6.05696	-0.899749	6.05696	-0.273345	6.05696	-0.320292
	6.06181	-101.914	6.06181	-0.273228	6.06181	-0.547303	6.06181	-4.96435	6.06181	-79.2883	6.06181	-98.9166	6.06181	-0.0192903	6.06181	0.0116855	6.06181	-0.899806	6.06181	-0.273331	6.06181	-0.319991
	6.06667	-101.909	6.06667	-0.268102	6.06667	-0.528141	6.06667	-4.94748	6.06667	-79.261	6.06667	-98.9137	6.06667	-0.0192791	6.06667	0.0116855	6.06667	-0.899878	6.06667	-0.273327	6.06667	-0.319777
	6.07152	-101.903	6.07152	-0.263095	6.07152	-0.50898	6.07152	-4.92996	6.07152	-79.2319	6.07152	-98.9105	6.07152	-0.0192698	6.07152	0.0117034	6.07152	-0.900006	6.07152	-0.273337	6.07152	-0.319647
	6.07637	-101.898	6.07637	-0.258386	6.07637	-0.489906	6.07637	-4.91166	6.07637	-79.2006	6.07637	-98.9071	6.07637	-0.0192605	6.07637	0.0117338	6.07637	-0.900164	6.07637	-0.27335	6.07637	-0.319595
	6.08123	-101.893	6.08123	-0.254035	6.08123	-0.471009	6.08123	-4.89253	6.08123	-79.1671	6.08123	-98.9033	6.08123	-0.0192513	6.08123	0.0117803	6.08123	-0.900407	6.08123	-0.273373	6.08123	-0.319622
	6.08608	-101.888	6.08608	-0.249743	6.08608	-0.452156	6.08608	-4.8725	6.08608	-79.1309	6.08608	-98.8993	6.08608	-0.0192438	6.08608	0.0118375	6.08608	-0.900679	6.08608	-0.273389	6.08608	-0.31974
	6.09093	-101.883	6.09093	-0.245571	6.09093	-0.433348	6.09093	-4.85146	6.09093	-79.0918	6.09093	-98.8953	6.09093	-0.0192401	6.09093	0.0118983	6.09093	-0.901008	6.09093	-0.273404	6.09093	-0.319926
	6.09579	-101.878	6.09579	-0.24122	6.09579	-0.414274	6.09579	-4.82953	6.09579	-79.0495	6.09579	-98.8911	6.09579	-0.0192457	6.09579	0.0119591	6.09579	-0.901308	6.09579	-0.273412	6.09579	-0.320186
	6.10064	-101.873	6.10064	-0.23669	6.10064	-0.394583	6.10064	-4.80676	6.10064	-79.004	6.10064	-98.8869	6.10064	-0.0192494	6.10064	0.0120127	6.10064	-0.901551	6.10064	-0.273412	6.10064	-0.320506
	6.10549	-101.868	6.10549	-0.231624	6.10549	-0.374052	6.10549	-4.78303	6.10549	-78.9551	6.10549	-98.883	6.10549	-0.019255	6.10549	0.0120574	6.10549	-0.901694	6.10549	-0.273414	6.10549	-0.320871
	6.11035	-101.863	6.11035	-0.226378	6.11035	-0.352506	6.11035	-4.75812	6.11035	-78.9027	6.11035	-98.8792	6.11035	-0.0192494	6.11035	0.0120932	6.11035	-0.90178	6.11035	-0.273412	6.11035	-0.321255
	6.1152	-101.857	6.1152	-0.220597	6.1152	-0.329812	6.1152	-4.73213	6.1152	-78.8464	6.1152	-98.8756	6.1152	-0.0192327	6.1152	0.0121182	6.1152	-0.901752	6.1152	-0.273412	6.1152	-0.321649
	6.12005	-101.851	6.12005	-0.214398	6.12005	-0.305706	6.12005	-4.70489	6.12005	-78.7869	6.12005	-98.8722	6.12005	-0.0192029	6.12005	0.0121397	6.12005	-0.90168	6.12005	-0.273412	6.12005	-0.322034
	6.12491	-101.844	6.12491	-0.207484	6.12491	-0.280009	6.12491	-4.6764	6.12491	-78.7238	6.12491	-98.8692	6.12491	-0.0191601	6.12491	0.0121629	6.12491	-0.90158	6.12491	-0.273419	6.12491	-0.322406
	6.12976	-101.837	6.12976	-0.199735	6.12976	-0.25268	6.12976	-4.64678	6.12976	-78.6578	6.12976	-98.8667	6.12976	-0.0191155	6.12976	0.0121862	6.12976	-0.90148	6.12976	-0.273429	6.12976	-0.322759
	6.13461	-101.83	6.13461	-0.190914	6.13461	-0.223319	6.13461	-4.61602	6.13461	-78.5891	6.13461	-98.8647	6.13461	-0.0190746	6.13461	0.0122094	6.13461	-0.901337	6.13461	-0.273435	6.13461	-0.3231
	6.13947	-101.822	6.13947	-0.181019	6.13947	-0.191662	6.13947	-4.58425	6.13947	-78.5187	6.13947	-98.8634	6.13947	-0.0190411	6.13947	0.012238	6.13947	-0.901179	6.13947	-0.273444	6.13947	-0.323407
	6.14432	-101.813	6.14432	-0.17035	6.14432	-0.157489	6.14432	-4.55147	6.14432	-78.4473	6.14432	-98.8631	6.14432	-0.0190114	6.14432	0.0122613	6.14432	-0.90095	6.14432	-0.273454	6.14432	-0.323661
	6.14917	-101.804	6.14917	-0.159025	6.14917	-0.120446	6.14917	-4.51767	6.14917	-78.3754	6.14917	-98.8637	6.14917	-0.0189872	6.14917	0.0122863	6.14917	-0.900722	6.14917	-0.273456	6.14917	-0.323847
	6.15403	-101.794	6.15403	-0.147223	6.15403	-0.0806208	6.15403	-4.48298	6.15403	-78.3034	6.15403	-98.8654	6.15403	-0.0189667	6.15403	0.012306	6.15403	-0.90045	6.15403	-0.273465	6.15403	-0.323952
	6.15888	-101.783	6.15888	-0.135005	6.15888	-0.0379704	6.15888	-4.44722	6.15888	-78.2318	6.15888	-98.8683	6.15888	-0.01895	6.15888	0.0123221	6.15888	-0.900164	6.15888	-0.273469	6.15888	-0.323962
	6.16373	-101.771	6.16373	-0.122547	6.16373	0.00759407	6.16373	-4.41039	6.16373	-78.1607	6.16373	-98.8725	6.16373	-0.0189332	6.16373	0.0123364	6.16373	-0.899892	6.16373	-0.273477	6.16373	-0.323893
	6.16859	-101.758	6.16859	-0.109434	6.16859	0.0561608	6.16859	-4.37212	6.16859	-78.0902	6.16859	-98.8778	6.16859	-0.0189147	6.16859	0.0123489	6.16859	-0.899649	6.16859	-0.273487	6.16859	-0.323745
	6.17344	-101.744	6.17344	-0.0956655	6.17344	0.107774	6.17344	-4.33236	6.17344	-78.0207	6.17344	-98.8843	6.17344	-0.0188979	6.17344	0.0123632	6.17344	-0.899363	6.17344	-0.273504	6.17344	-0.323519
	6.17829	-101.728	6.17829	-0.0811815	6.17829	0.162875	6.17829	-4.29076	6.17829	-77.9526	6.17829	-98.8918	6.17829	-0.0188756	6.17829	0.0123811	6.17829	-0.899119	6.17829	-0.273523	6.17829	-0.323224
	6.18315	-101.711	6.18315	-0.0658035	6.18315	0.221906	6.18315	-4.24713	6.18315	-77.8864	6.18315	-98.8999	6.18315	-0.0188496	6.18315	0.0124025	6.18315	-0.89889	6.18315	-0.273531	6.18315	-0.322846
	6.188	-101.693	6.188	-0.0495315	6.188	0.285175	6.188	-4.20111	6.188	-77.822	6.188	-98.9085	6.188	-0.0188179	6.188	0.0124311	6.188	-0.898662	6.188	-0.273529	6.188	-0.322371
	6.19285	-101.673	6.19285	-0.0324249	6.19285	0.353169	6.19285	-4.1523	6.19285	-77.7597	6.19285	-98.9173	6.19285	-0.0187863	6.19285	0.0124633	6.19285	-0.898504	6.19285	-0.273517	6.19285	-0.321795
	6.19771	-101.653	6.19771	-0.0143051	6.19771	0.426151	6.19771	-4.10074	6.19771	-77.6991	6.19771	-98.9263	6.19771	-0.0187566	6.19771	0.0124955	6.19771	-0.89839	6.19771	-0.273498	6.19771	-0.321113
	6.20256	-101.631	6.20256	0.00488758	6.20256	0.504167	6.20256	-4.0459	6.20256	-77.6403	6.20256	-98.9355	6.20256	-0.0187305	6.20256	0.0125313	6.20256	-0.898376	6.20256	-0.273469	6.20256	-0.320316
	6.20741	-101.609	6.20741	0.025332	6.20741	0.587525	6.20741	-3.98797	6.20741	-77.5828	6.20741	-98.9449	6.20741	-0.0187082	6.20741	0.0125653	6.20741	-0.898404	6.20741	-0.273446	6.20741	-0.319427
	6.21227	-101.584	6.21227	0.0470877	6.21227	0.676446	6.21227	-3.92693	6.21227	-77.526	6.21227	-98.9549	6.21227	-0.0186971	6.21227	0.012601	6.21227	-0.898447	6.21227	-0.273435	6.21227	-0.318466
	6.21712	-101.557	6.21712	0.0702143	6.21712	0.771284	6.21712	-3.8628	6.21712	-77.4698	6.21712	-98.9653	6.21712	-0.0186859	6.21712	0.0126421	6.21712	-0.89849	6.21712	-0.273444	6.21712	-0.317446
	6.22197	-101.528	6.22197	0.0948906	6.22197	0.87248	6.22197	-3.79574	6.22197	-77.4136	6.22197	-98.9764	6.22197	-0.0186748	6.22197	0.0126851	6.22197	-0.898504	6.22197	-0.273462	6.22197	-0.316392
	6.22683	-101.497	6.22683	0.121295	6.22683	0.980518	6.22683	-3.72571	6.22683	-77.3569	6.22683	-98.9878	6.22683	-0.0186617	6.22683	0.0127351	6.22683	-0.89849	6.22683	-0.273498	6.22683	-0.315308
	6.23168	-101.464	6.23168	0.14919	6.23168	1.09567	6.23168	-3.65257	6.23168	-77.2988	6.23168	-98.9992	6.23168	-0.0186469	6.23168	0.0127906	6.23168	-0.898461	6.23168	-0.27354	6.23168	-0.314211
	6.23653	-101.429	6.23653	0.178993	6.23653	1.2185	6.23653	-3.57628	6.23653	-77.2389	6.23653	-99.0102	6.23653	-0.0186301	6.23653	0.0128514	6.23653	-0.89849	6.23653	-0.273586	6.23653	-0.313107
	6.24139	-101.393	6.24139	0.210464	6.24139	1.34945	6.24139	-3.49653	6.24139	-77.1768	6.24139	-99.0206	6.24139	-0.0186134	6.24139	0.0129175	6.24139	-0.89859	6.24139	-0.273632	6.24139	-0.311982
	6.24624	-101.355	6.24624	0.243843	6.24624	1.4891	6.24624	-3.41314	6.24624	-77.1124	6.24624	-99.0302	6.24624	-0.0185911	6.24624	0.0129873	6.24624	-0.89879	6.24624	-0.273665	6.24624	-0.310848
	6.25109	-101.318	6.25109	0.279307	6.25109	1.6382	6.25109	-3.32588	6.25109	-77.0454	6.25109	-99.0391	6.25109	-0.0185669	6.25109	0.0130641	6.25109	-0.899076	6.25109	-0.273688	6.25109	-0.309707
	6.25595	-101.279	6.25595	0.316739	6.25595	1.79772	6.25595	-3.23474	6.25595	-76.9761	6.25595	-99.0476	6.25595	-0.0185316	6.25595	0.0131536	6.25595	-0.89942	6.25595	-0.273698	6.25595	-0.308566
	6.2608	-101.241	6.2608	0.356376	6.2608	1.96872	6.2608	-3.13973	6.2608	-76.9039	6.2608	-99.0558	6.2608	-0.0184888	6.2608	0.0132519	6.2608	-0.899763	6.2608	-0.273692	6.2608	-0.307426
	6.26565	-101.204	6.26565	0.39804	6.26565	2.15248	6.26565	-3.04091	6.26565	-76.829	6.26565	-99.0636	6.26565	-0.0184404	6.26565	0.0133592	6.26565	-0.900021	6.26565	-0.27368	6.26565	-0.306295
	6.27051	-101.169	6.27051	0.44173	6.27051	2.3505	6.27051	-2.93851	6.27051	-76.7508	6.27051	-99.0714	6.27051	-0.0183884	6.27051	0.0134772	6.27051	-0.900235	6.27051	-0.273665	6.27051	-0.30516
	6.27536	-101.135	6.27536	0.487506	6.27536	2.56459	6.27536	-2.83259	6.27536	-76.6692	6.27536	-99.0791	6.27536	-0.0183437	6.27536	0.0135988	6.27536	-0.900364	6.27536	-0.27365	6.27536	-0.304026
	6.28021	-101.103	6.28021	0.535667	6.28021	2.79652	6.28021	-2.72328	6.28021	-76.5839	6.28021	-99.0866	6.28021	-0.0183047	6.28021	0.0137258	6.28021	-0.900407	6.28021	-0.27364	6.28021	-0.302876
	6.28507	-101.075	6.28507	0.58639	6.28507	3.04836	6.28507	-2.61045	6.28507	-76.4948	6.28507	-99.0939	6.28507	-0.0182693	6.28507	0.0138545	6.28507	-0.900435	6.28507	-0.273634	6.28507	-0.301705
	6.28992	-101.051	6.28992	0.640273	6.28992	3.32223	6.28992	-2.49404	6.28992	-76.4016	6.28992	-99.1009	6.28992	-0.0182396	6.28992	0.0139868	6.28992	-0.900435	6.28992	-0.273629	6.28992	-0.300502
	6.29477	-101.03	6.29477	0.697911	6.29477	3.62034	6.29477	-2.37399	6.29477	-76.304	6.29477	-99.1077	6.29477	-0.0182117	6.29477	0.0141245	6.29477	-0.90045	6.29477	-0.273625	6.29477	-0.299271
	6.29963	-101.014	6.29963	0.759602	6.29963	3.94477	6.29963	-2.2499	6.29963	-76.2012	6.29963	-99.1144	6.29963	-0.0181726	6.29963	0.0142658	6.29963	-0.90045	6.29963	-0.273621	6.29963	-0.298019
	6.30448	-101.002	6.30448	0.825882	6.30448	4.2978	6.30448	-2.12181	6.30448	-76.0928	6.30448	-99.1207	6.30448	-0.0181187	6.30448	0.0144088	6.30448	-0.900435	6.30448	-0.273611	6.30448	-0.296739
	6.30933	-100.993	6.30933	0.896931	6.30933	4.68144	6.30933	-1.98913	6.30933	-75.978	6.30933	-99.127	6.30933	-0.0180555	6.30933	0.0145501	6.30933	-0.900407	6.30933	-0.273594	6.30933	-0.295441
	6.31419	-100.986	6.31419	0.972807	6.31419	5.09783	6.31419	-1.85156	6.31419	-75.8559	6.31419	-99.1331	6.31419	-0.0179867	6.31419	0.0146896	6.31419	-0.900335	6.31419	-0.273581	6.31419	-0.294135
	6.31904	-100.981	6.31904	1.05387	6.31904	5.5491	6.31904	-1.70839	6.31904	-75.7258	6.31904	-99.1393	6.31904	-0.017916	6.31904	0.0148237	6.31904	-0.900278	6.31904	-0.273575	6.31904	-0.292809
	6.32389	-100.976	6.32389	1.14059	6.32389	6.03716	6.32389	-1.55854	6.32389	-75.587	6.32389	-99.1454	6.32389	-0.0178528	6.32389	0.0149542	6.32389	-0.900249	6.32389	-0.273581	6.32389	-0.291467
	6.32875	-100.97	6.32875	1.23346	6.32875	6.56384	6.32875	-1.40095	6.32875	-75.4388	6.32875	-99.1516	6.32875	-0.0178007	6.32875	0.0150901	6.32875	-0.900249	6.32875	-0.273596	6.32875	-0.290094
	6.3336	-100.961	6.3336	1.33336	6.3336	7.13066	6.3336	-1.23447	6.3336	-75.2809	6.3336	-99.1576	6.3336	-0.0177579	6.3336	0.0152278	6.3336	-0.900278	6.3336	-0.273619	6.3336	-0.288693
	6.33845	-100.949	6.33845	1.44112	6.33845	7.73885	6.33845	-1.05762	6.33845	-75.1126	6.33845	-99.1635	6.33845	-0.0177263	6.33845	0.015378	6.33845	-0.900321	6.33845	-0.273638	6.33845	-0.287249
	6.34331	-100.933	6.34331	1.55765	6.34331	8.38938	6.34331	-0.869095	6.34331	-74.934	6.34331	-99.1693	6.34331	-0.017704	6.34331	0.0155425	6.34331	-0.900321	6.34331	-0.273652	6.34331	-0.285767
	6.34816	-100.911	6.34816	1.68365	6.34816	9.0826	6.34816	-0.667334	6.34816	-74.7453	6.34816	-99.175	6.34816	-0.0176836	6.34816	0.015732	6.34816	-0.900249	6.34816	-0.27365	6.34816	-0.284233
	6.35301	-100.881	6.35301	1.81979	6.35301	9.81865	6.35301	-0.450671	6.35301	-74.5465	6.35301	-99.1805	6.35301	-0.0176705	6.35301	0.0159377	6.35301	-0.900135	6.35301	-0.273642	6.35301	-0.282652
	6.35787	-100.843	6.35787	1.96642	6.35787	10.5972	6.35787	-0.21714	6.35787	-74.3375	6.35787	-99.1859	6.35787	-0.0176594	6.35787	0.0161648	6.35787	-0.899992	6.35787	-0.273625	6.35787	-0.28101
	6.36272	-100.796	6.36272	2.12365	6.36272	11.4172	6.36272	0.0354052	6.36272	-74.1186	6.36272	-99.1914	6.36272	-0.0176538	6.36272	0.0164008	6.36272	-0.899849	6.36272	-0.273604	6.36272	-0.279314
	6.36757	-100.739	6.36757	2.2918	6.36757	12.2772	6.36757	0.309646	6.36757	-73.8898	6.36757	-99.1969	6.36757	-0.0176464	6.36757	0.0166512	6.36757	-0.899706	6.36757	-0.273577	6.36757	-0.277551
	6.37243	-100.672	6.37243	2.47091	6.37243	13.175	6.37243	0.608325	6.37243	-73.651	6.37243	-99.2026	6.37243	-0.0176371	6.37243	0.0169069	6.37243	-0.899663	6.37243	-0.273548	6.37243	-0.275722
	6.37728	-100.594	6.37728	2.66081	6.37728	14.1075	6.37728	0.93466	6.37728	-73.4017	6.37728	-99.2083	6.37728	-0.017624	6.37728	0.0171679	6.37728	-0.899634	6.37728	-0.273519	6.37728	-0.273847
	6.38213	-100.506	6.38213	2.86198	6.38213	15.0712	6.38213	1.29175	6.38213	-73.1416	6.38213	-99.2141	6.38213	-0.017611	6.38213	0.0174379	6.38213	-0.899649	6.38213	-0.273487	6.38213	-0.271925
	6.38699	-100.407	6.38699	3.07411	6.38699	16.062	6.38699	1.68294	6.38699	-72.8693	6.38699	-99.2199	6.38699	-0.0175924	6.38699	0.0177258	6.38699	-0.899649	6.38699	-0.273454	6.38699	-0.269981
	6.39184	-100.299	6.39184	3.29721	6.39184	17.0755	6.39184	2.11167	6.39184	-72.5831	6.39184	-99.2259	6.39184	-0.0175738	6.39184	0.018037	6.39184	-0.899634	6.39184	-0.273423	6.39184	-0.268029
	6.39669	-100.181	6.39669	3.53068	6.39669	18.1067	6.39669	2.5813	6.39669	-72.2798	6.39669	-99.2319	6.39669	-0.0175515	6.39669	0.0183749	6.39669	-0.899591	6.39669	-0.273398	6.39669	-0.266095
	6.40155	-100.054	6.40155	3.77399	6.40155	19.1508	6.40155	3.09467	6.40155	-71.9551	6.40155	-99.2381	6.40155	-0.0175236	6.40155	0.0187522	6.40155	-0.899506	6.40155	-0.273379	6.40155	-0.26422
	6.4064	-99.9192	6.4064	4.02606	6.4064	20.2028	6.4064	3.65496	6.4064	-71.6035	6.4064	-99.2442	6.4064	-0.0174901	6.4064	0.0191671	6.4064	-0.899434	6.4064	-0.273366	6.4064	-0.262428
	6.41125	-99.7766	6.41125	4.28569	6.41125	21.2575	6.41125	4.26495	6.41125	-71.2179	6.41125	-99.2504	6.41125	-0.0174492	6.41125	0.0196177	6.41125	-0.899391	6.41125	-0.273364	6.41125	-0.260786
	6.41611	-99.6269	6.41611	4.55159	6.41611	22.3102	6.41611	4.92722	6.41611	-70.7903	6.41611	-99.2564	6.41611	-0.0174083	6.41611	0.0201112	6.41611	-0.899391	6.41611	-0.273371	6.41611	-0.259354
	6.42096	-99.4713	6.42096	4.82237	6.42096	23.3559	6.42096	5.6439	6.42096	-70.3111	6.42096	-99.2621	6.42096	-0.0173637	6.42096	0.0206351	6.42096	-0.899477	6.42096	-0.273389	6.42096	-0.258191
	6.42581	-99.3103	6.42581	5.09697	6.42581	24.3908	6.42581	6.41686	6.42581	-69.7705	6.42581	-99.2672	6.42581	-0.0173265	6.42581	0.021202	6.42581	-0.899549	6.42581	-0.273416	6.42581	-0.257373
	6.43067	-99.1449	6.43067	5.37401	6.43067	25.4112	6.43067	7.24715	6.43067	-69.1576	6.43067	-99.272	6.43067	-0.0173005	6.43067	0.0218153	6.43067	-0.899634	6.43067	-0.273465	6.43067	-0.256939
	6.43552	-98.9755	6.43552	5.65219	6.43552	26.4143	6.43552	8.13538	6.43552	-68.4609	6.43552	-99.2765	6.43552	-0.0172781	6.43552	0.0224805	6.43552	-0.899663	6.43552	-0.273515	6.43552	-0.256936
	6.44037	-98.8031	6.44037	5.93048	6.44037	27.3982	6.44037	9.08083	6.44037	-67.669	6.44037	-99.2805	6.44037	-0.0172596	6.44037	0.0232011	6.44037	-0.89962	6.44037	-0.273565	6.44037	-0.257379
	6.44523	-98.6283	6.44523	6.20753	6.44523	28.3621	6.44523	10.0821	6.44523	-66.7704	6.44523	-99.2845	6.44523	-0.0172447	6.44523	0.0239879	6.44523	-0.89952	6.44523	-0.273602	6.44523	-0.258266
	6.45008	-98.4516	6.45008	6.4826	6.45008	29.306	6.45008	11.1371	6.45008	-65.754	6.45008	-99.2882	6.45008	-0.0172279	6.45008	0.0248498	6.45008	-0.899363	6.45008	-0.273621	6.45008	-0.259595
	6.45493	-98.2736	6.45493	6.75464	6.45493	30.2312	6.45493	12.2421	6.45493	-64.6098	6.45493	-99.2918	6.45493	-0.0172019	6.45493	0.0257921	6.45493	-0.89922	6.45493	-0.273619	6.45493	-0.261319
	6.45979	-98.0946	6.45979	7.02316	6.45979	31.1396	6.45979	13.3927	6.45979	-63.3283	6.45979	-99.2952	6.45979	-0.0171666	6.45979	0.026831	6.45979	-0.899062	6.45979	-0.273598	6.45979	-0.263401
	6.46464	-97.9149	6.46464	7.28774	6.46464	32.0341	6.46464	14.5833	6.46464	-61.9013	6.46464	-99.2982	6.46464	-0.0171201	6.46464	0.027979	6.46464	-0.898876	6.46464	-0.273567	6.46464	-0.26576
	6.46949	-97.7347	6.46949	7.54839	6.46949	32.9183	6.46949	15.8081	6.46949	-60.3224	6.46949	-99.3014	6.46949	-0.017055	6.46949	0.0292432	6.46949	-0.898676	6.46949	-0.273531	6.46949	-0.268308
	6.47435	-97.5539	6.47435	7.80553	6.47435	33.7965	6.47435	17.0597	6.47435	-58.5871	6.47435	-99.3044	6.47435	-0.0169806	6.47435	0.0306362	6.47435	-0.89839	6.47435	-0.273498	6.47435	-0.270924
	6.4792	-97.3727	6.4792	8.05926	6.4792	34.6737	6.4792	18.3309	6.4792	-56.6923	6.4792	-99.3076	6.4792	-0.0168969	6.4792	0.0321561	6.4792	-0.898118	6.4792	-0.273473	6.4792	-0.273465
	6.48405	-97.1908	6.48405	8.31038	6.48405	35.5548	6.48405	19.6139	6.48405	-54.6374	6.48405	-99.3109	6.48405	-0.0168077	6.48405	0.0338155	6.48405	-0.897818	6.48405	-0.273458	6.48405	-0.275781
	6.48891	-97.0081	6.48891	8.55947	6.48891	36.4455	6.48891	20.9013	6.48891	-52.424	6.48891	-99.3143	6.48891	-0.0167202	6.48891	0.0356251	6.48891	-0.897574	6.48891	-0.273448	6.48891	-0.277709
	6.49376	-96.8243	6.49376	8.80772	6.49376	37.3508	6.49376	22.1861	6.49376	-50.0561	6.49376	-99.318	6.49376	-0.0166254	6.49376	0.0375974	6.49376	-0.897403	6.49376	-0.273437	6.49376	-0.279113
	6.49861	-96.6392	6.49861	9.05597	6.49861	38.2757	6.49861	23.4613	6.49861	-47.5399	6.49861	-99.3215	6.49861	-0.0165268	6.49861	0.0397521	6.49861	-0.897331	6.49861	-0.273431	6.49861	-0.279844
	6.50347	-96.4523	6.50347	9.30583	6.50347	39.2245	6.50347	24.7211	6.50347	-44.8837	6.50347	-99.3251	6.50347	-0.016419	6.50347	0.042116	6.50347	-0.897388	6.50347	-0.273421	6.50347	-0.279797
	6.50832	-96.2631	6.50832	9.55868	6.50832	40.2004	6.50832	25.9606	6.50832	-42.0978	6.50832	-99.3283	6.50832	-0.0163018	6.50832	0.0447106	6.50832	-0.89746	6.50832	-0.273402	6.50832	-0.27888
	6.51317	-96.0716	6.51317	9.81599	6.51317	41.2055	6.51317	27.176	6.51317	-39.1937	6.51317	-99.3313	6.51317	-0.0161754	6.51317	0.0475609	6.51317	-0.897574	6.51317	-0.273375	6.51317	-0.277002
	6.51803	-95.8774	6.51803	10.0794	6.51803	42.2401	6.51803	28.3646	6.51803	-36.1844	6.51803	-99.3339	6.51803	-0.0160452	6.51803	0.0506973	6.51803	-0.897689	6.51803	-0.273345	6.51803	-0.274095
	6.52288	-95.6802	6.52288	10.3502	6.52288	43.3027	6.52288	29.5254	6.52288	-33.0838	6.52288	-99.3361	6.52288	-0.015915	6.52288	0.0541431	6.52288	-0.897746	6.52288	-0.27331	6.52288	-0.270099
	6.52773	-95.4797	6.52773	10.6295	6.52773	44.3895	6.52773	30.6587	6.52773	-29.9063	6.52773	-99.3378	6.52773	-0.0157793	6.52773	0.0579178	6.52773	-0.897746	6.52773	-0.273279	6.52773	-0.264967
	6.53259	-95.2761	6.53259	10.9185	6.53259	45.4934	6.53259	31.7661	6.53259	-26.6669	6.53259	-99.3392	6.53259	-0.0156416	6.53259	0.0620413	6.53259	-0.897703	6.53259	-0.273252	6.53259	-0.258659
	6.53744	-95.0692	6.53744	11.2177	6.53744	46.6048	6.53744	32.8507	6.53744	-23.3805	6.53744	-99.3402	6.53744	-0.0154929	6.53744	0.0665295	6.53744	-0.897589	6.53744	-0.273237	6.53744	-0.25115
	6.54229	-94.8595	6.54229	11.5277	6.54229	47.7103	6.54229	33.9166	6.54229	-20.0619	6.54229	-99.341	6.54229	-0.0153385	6.54229	0.071395	6.54229	-0.897489	6.54229	-0.273235	6.54229	-0.242425
	6.54715	-94.6471	6.54715	11.8484	6.54715	48.7927	6.54715	34.9686	6.54715	-16.7246	6.54715	-99.3418	6.54715	-0.0151656	6.54715	0.076645	6.54715	-0.897388	6.54715	-0.273247	6.54715	-0.232503
	6.552	-94.4329	6.552	12.1799	6.552	49.8317	6.552	36.0122	6.552	-13.3806	6.552	-99.3424	6.552	-0.0149759	6.552	0.0822884	6.552	-0.89736	6.552	-0.273266	6.552	-0.22141
	6.55685	-94.2174	6.55685	12.5214	6.55685	50.8031	6.55685	37.0532	6.55685	-10.0405	6.55685	-99.3431	6.55685	-0.0147676	6.55685	0.0883323	6.55685	-0.897388	6.55685	-0.273287	6.55685	-0.209202
	6.56171	-94.0017	6.56171	12.8719	6.56171	51.68	6.56171	38.0975	6.56171	-6.71232	6.56171	-99.3439	6.56171	-0.0145351	6.56171	0.0947803	6.56171	-0.897474	6.56171	-0.273306	6.56171	-0.195942
	6.56656	-93.7871	6.56656	13.2297	6.56656	52.433	6.56656	39.1508	6.56656	-3.40263	6.56656	-99.3448	6.56656	-0.0142804	6.56656	0.101636	6.56656	-0.897589	6.56656	-0.273316	6.56656	-0.181716
	6.57141	-93.5754	6.57141	13.5922	6.57141	53.0312	6.57141	40.219	6.57141	-0.115702	6.57141	-99.3457	6.57141	-0.0139977	6.57141	0.108905	6.57141	-0.897675	6.57141	-0.273318	6.57141	-0.166628
	6.57627	-93.3691	6.57627	13.956	6.57627	53.4439	6.57627	41.3071	6.57627	3.1456	6.57627	-99.3468	6.57627	-0.0136853	6.57627	0.116581	6.57627	-0.897732	6.57627	-0.27332	6.57627	-0.150774
	6.58112	-93.1711	6.58112	14.3164	6.58112	53.6413	6.58112	42.4203	6.58112	6.37956	6.58112	-99.3477	6.58112	-0.0133394	6.58112	0.124655	6.58112	-0.897732	6.58112	-0.273327	6.58112	-0.134273
	6.58597	-92.9851	6.58597	14.6679	6.58597	53.5968	6.58597	43.5632	6.58597	9.58518	6.58597	-99.3487	6.58597	-0.0129619	6.58597	0.1331	6.58597	-0.897689	6.58597	-0.273345	6.58597	-0.117235
	6.59083	-92.8152	6.59083	15.0038	6.59083	53.288	6.59083	44.7397	6.59083	12.7621	6.59083	-99.3495	6.59083	-0.0125527	6.59083	0.141887	6.59083	-0.897675	6.59083	-0.273377	6.59083	-0.0997849
	6.59568	-92.6663	6.59568	15.3162	6.59568	52.6981	6.59568	45.9529	6.59568	15.9107	6.59568	-99.3503	6.59568	-0.012125	6.59568	0.150976	6.59568	-0.897703	6.59568	-0.273416	6.59568	-0.0820596
	6.60053	-92.5437	6.60053	15.5966	6.60053	51.8177	6.60053	47.2055	6.60053	19.0321	6.60053	-99.351	6.60053	-0.0116768	6.60053	0.160321	6.60053	-0.897775	6.60053	-0.273446	6.60053	-0.0641852
	6.60539	-92.4525	6.60539	15.8358	6.60539	50.6452	6.60539	48.4989	6.60539	22.127	6.60539	-99.3519	6.60539	-0.0112138	6.60539	0.169875	6.60539	-0.897918	6.60539	-0.273467	6.60539	-0.0463138
	6.61024	-92.3986	6.61024	16.0242	6.61024	49.1872	6.61024	49.8331	6.61024	25.1976	6.61024	-99.3528	6.61024	-0.0107377	6.61024	0.179594	6.61024	-0.898089	6.61024	-0.273469	6.61024	-0.02856
	6.61509	-92.3871	6.61509	16.1523	6.61509	47.4589	6.61509	51.2064	6.61509	28.2463	6.61509	-99.3538	6.61509	-0.0102468	6.61509	0.189427	6.61509	-0.898275	6.61509	-0.273446	6.61509	-0.0110448
	6.61995	-92.4229	6.61995	16.2112	6.61995	45.4831	6.61995	52.6146	6.61995	31.2757	6.61995	-99.3549	6.61995	-0.00973907	6.61995	0.199333	6.61995	-0.89839	6.61995	-0.273412	6.61995	0.00615056
	6.6248	-92.5096	6.6248	16.1932	6.6248	43.2901	6.6248	54.051	6.6248	34.289	6.6248	-99.3561	6.6248	-0.00921836	6.6248	0.209264	6.6248	-0.898476	6.6248	-0.273375	6.6248	0.022959
	6.62965	-92.6497	6.62965	16.0921	6.62965	40.9159	6.62965	55.5051	6.62965	37.2896	6.62965	-99.3573	6.62965	-0.0086772	6.62965	0.219176	6.62965	-0.898504	6.62965	-0.273345	6.62965	0.0393458
	6.63451	-92.8439	6.63451	15.9033	6.63451	38.4009	6.63451	56.9633	6.63451	40.2801	6.63451	-99.3585	6.63451	-0.00812116	6.63451	0.229025	6.63451	-0.898476	6.63451	-0.273329	6.63451	0.0552921
	6.63936	-93.0917	6.63936	15.6246	6.63936	35.7884	6.63936	58.4074	6.63936	43.2626	6.63936	-99.3596	6.63936	-0.00755768	6.63936	0.238777	6.63936	-0.898404	6.63936	-0.273331	6.63936	0.0708022
	6.64421	-93.391	6.64421	15.2565	6.64421	33.1224	6.64421	59.8153	6.64421	46.2368	6.64421	-99.3608	6.64421	-0.00698862	6.64421	0.248398	6.64421	-0.898304	6.64421	-0.273343	6.64421	0.0858962
	6.64907	-93.7384	6.64907	14.8014	6.64907	30.446	6.64907	61.1606	6.64907	49.1994	6.64907	-99.3617	6.64907	-0.00641584	6.64907	0.257864	6.64907	-0.898232	6.64907	-0.273377	6.64907	0.100615
	6.65392	-94.1295	6.65392	14.2644	6.65392	27.7998	6.65392	62.4133	6.65392	52.1431	6.65392	-99.3626	6.65392	-0.00584493	6.65392	0.267161	6.65392	-0.898161	6.65392	-0.273421	6.65392	0.115013
	6.65877	-94.5585	6.65877	13.6533	6.65877	25.2206	6.65877	63.5394	6.65877	55.0543	6.65877	-99.3634	6.65877	-0.00527773	6.65877	0.276285	6.65877	-0.898104	6.65877	-0.273465	6.65877	0.129164
	6.66363	-95.0189	6.66363	12.978	6.66363	22.7401	6.66363	64.5025	6.66363	57.9123	6.66363	-99.3641	6.66363	-0.00471797	6.66363	0.28524	6.66363	-0.898089	6.66363	-0.273508	6.66363	0.143152
	6.66848	-95.5035	6.66848	12.2498	6.66848	20.3849	6.66848	65.2651	6.66848	60.6878	6.66848	-99.3646	6.66848	-0.00416751	6.66848	0.29404	6.66848	-0.898089	6.66848	-0.273548	6.66848	0.157053
	6.67333	-96.0045	6.67333	11.4814	6.67333	18.1751	6.67333	65.7893	6.67333	63.3409	6.67333	-99.365	6.67333	-0.00362263	6.67333	0.302703	6.67333	-0.898132	6.67333	-0.273577	6.67333	0.170939
	6.67819	-96.5137	6.67819	10.686	6.67819	16.1259	6.67819	66.0394	6.67819	65.8207	6.67819	-99.3652	6.67819	-0.00309262	6.67819	0.31126	6.67819	-0.898132	6.67819	-0.273596	6.67819	0.18488
	6.68304	-97.0235	6.68304	9.87732	6.68304	14.2463	6.68304	65.983	6.68304	68.0659	6.68304	-99.3651	6.68304	-0.00257564	6.68304	0.319748	6.68304	-0.898075	6.68304	-0.273613	6.68304	0.198908
	6.68789	-97.5264	6.68789	9.06807	6.68789	12.541	6.68789	65.5936	6.68789	70.0041	6.68789	-99.3648	6.68789	-0.00206795	6.68789	0.328211	6.68789	-0.897932	6.68789	-0.273617	6.68789	0.213066
	6.69275	-98.0159	6.69275	8.27032	6.69275	11.0099	6.69275	64.852	6.69275	71.5549	6.69275	-99.364	6.69275	-0.00157328	6.69275	0.336692	6.69275	-0.897732	6.69275	-0.273619	6.69275	0.22737
	6.6976	-98.4861	6.6976	7.49499	6.6976	9.64902	6.6976	63.7473	6.6976	72.6326	6.6976	-99.363	6.6976	-0.00108232	6.6976	0.345236	6.6976	-0.897446	6.6976	-0.273617	6.6976	0.241804
	6.70245	-98.9324	6.70245	6.75136	6.70245	8.45141	6.70245	62.2779	6.70245	73.1495	6.70245	-99.3615	6.70245	-0.000595093	6.70245	0.353891	6.70245	-0.897117	6.70245	-0.273609	6.70245	0.256325
	6.70731	-99.3512	6.70731	6.04731	6.70731	7.40762	6.70731	60.4526	6.70731	73.0215	6.70731	-99.3597	6.70731	-0.000106001	6.70731	0.362703	6.70731	-0.896773	6.70731	-0.273596	6.70731	0.270837
	6.71216	-99.74	6.71216	5.38874	6.71216	6.50675	6.71216	58.2901	6.71216	72.1724	6.71216	-99.3577	6.71216	0.000379372	6.71216	0.371706	6.71216	-0.896544	6.71216	-0.273586	6.71216	0.285222
	6.71701	-100.098	6.71701	4.77999	6.71701	5.73666	6.71701	55.819	6.71701	70.5397	6.71701	-99.3555	6.71701	0.000866604	6.71701	0.380943	6.71701	-0.896387	6.71701	-0.273579	6.71701	0.299299
	6.72187	-100.423	6.72187	4.22382	6.72187	5.08512	6.72187	53.0764	6.72187	68.0782	6.72187	-99.3531	6.72187	0.00134826	6.72187	0.390449	6.72187	-0.896316	6.72187	-0.273586	6.72187	0.312843
	6.72672	-100.718	6.72672	3.72136	6.72672	4.53984	6.72672	50.1068	6.72672	64.7656	6.72672	-99.3507	6.72672	0.00182805	6.72672	0.400246	6.72672	-0.896287	6.72672	-0.273598	6.72672	0.325604
	6.73157	-100.981	6.73157	3.27229	6.73157	4.08897	6.73157	46.9598	6.73157	60.6043	6.73157	-99.3487	6.73157	0.00231342	6.73157	0.410353	6.73157	-0.896301	6.73157	-0.273617	6.73157	0.337261
	6.73643	-101.215	6.73643	2.87515	6.73643	3.72101	6.73643	43.6881	6.73643	55.6237	6.73643	-99.3472	6.73643	0.00280623	6.73643	0.420776	6.73643	-0.89633	6.73643	-0.27364	6.73643	0.347483
	6.74128	-101.422	6.74128	2.52736	6.74128	3.42524	6.74128	40.3455	6.74128	49.8806	6.74128	-99.3467	6.74128	0.00331206	6.74128	0.431519	6.74128	-0.896387	6.74128	-0.273667	6.74128	0.355873
	6.74613	-101.602	6.74613	2.22582	6.74613	3.19163	6.74613	36.9846	6.74613	43.4571	6.74613	-99.3472	6.74613	0.00382905	6.74613	0.442575	6.74613	-0.896459	6.74613	-0.273688	6.74613	0.362059
	6.75099	-101.758	6.75099	1.9666	6.75099	3.01123	6.75099	33.6549	6.75099	36.4582	6.75099	-99.3491	6.75099	0.00435534	6.75099	0.45391	6.75099	-0.896502	6.75099	-0.273707	6.75099	0.365624
	6.75584	-101.893	6.75584	1.7463	6.75584	2.87573	6.75584	30.4014	6.75584	29.0061	6.75584	-99.3523	6.75584	0.00488534	6.75584	0.465492	6.75584	-0.896544	6.75584	-0.273721	6.75584	0.366201
	6.76069	-102.008	6.76069	1.56081	6.76069	2.77811	6.76069	27.2633	6.76069	21.2355	6.76069	-99.3568	6.76069	0.00540977	6.76069	0.477247	6.76069	-0.896573	6.76069	-0.273732	6.76069	0.363439
	6.76555	-102.105	6.76555	1.40661	6.76555	2.71219	6.76555	24.2736	6.76555	13.286	6.76555	-99.3625	6.76555	0.00593233	6.76555	0.489088	6.76555	-0.896616	6.76555	-0.273734	6.76555	0.357069
	6.7704	-102.188	6.7704	1.28007	6.7704	2.67285	6.7704	21.4587	6.7704	5.29654	6.7704	-99.369	6.7704	0.00645118	6.7704	0.500895	6.7704	-0.89673	6.7704	-0.273734	6.7704	0.3469
	6.77525	-102.256	6.77525	1.17755	6.77525	2.65554	6.77525	18.8381	6.77525	-2.60088	6.77525	-99.3764	6.77525	0.00697002	6.77525	0.512511	6.77525	-0.896931	6.77525	-0.273734	6.77525	0.332847
	6.78011	-102.313	6.78011	1.09577	6.78011	2.65638	6.78011	16.425	6.78011	-10.2865	6.78011	-99.3845	6.78011	0.00749445	6.78011	0.523744	6.78011	-0.897274	6.78011	-0.273734	6.78011	0.31493
	6.78496	-102.359	6.78496	1.03164	6.78496	2.67205	6.78496	14.2262	6.78496	-17.656	6.78496	-99.3932	6.78496	0.00802631	6.78496	0.534362	6.78496	-0.897732	6.78496	-0.273736	6.78496	0.293292
	6.78981	-102.396	6.78981	0.982285	6.78981	2.70018	6.78981	12.243	6.78981	-24.6235	6.78981	-99.4023	6.78981	0.00856376	6.78981	0.544104	6.78981	-0.898261	6.78981	-0.273736	6.78981	0.268187
	6.79467	-102.426	6.79467	0.94521	6.79467	2.73828	6.79467	10.4721	6.79467	-31.1231	6.79467	-99.4117	6.79467	0.00910678	6.79467	0.552671	6.79467	-0.898819	6.79467	-0.27373	6.79467	0.239979
	6.79952	-102.449	6.79952	0.918329	6.79952	2.78477	6.79952	8.90565	6.79952	-37.1083	6.79952	-99.4214	6.79952	0.0096405	6.79952	0.559741	6.79952	-0.899348	6.79952	-0.273717	6.79952	0.209111
	6.80437	-102.466	6.80437	0.90003	6.80437	2.83824	6.80437	7.53313	6.80437	-42.5529	6.80437	-99.4313	6.80437	0.0101556	6.80437	0.564979	6.80437	-0.899763	6.80437	-0.273698	6.80437	0.176118
	6.80923	-102.479	6.80923	0.888884	6.80923	2.89758	6.80923	6.34176	6.80923	-47.4476	6.80923	-99.4414	6.80923	0.010641	6.80923	0.568049	6.80923	-0.900049	6.80923	-0.273678	6.80923	0.141572
	6.81408	-102.488	6.81408	0.883698	6.81408	2.96217	6.81408	5.31745	6.81408	-51.7997	6.81408	-99.4517	6.81408	0.0110706	6.81408	0.568641	6.81408	-0.900192	6.81408	-0.273652	6.81408	0.106074
	6.81893	-102.494	6.81893	0.883698	6.81893	3.03167	6.81893	4.44537	6.81893	-55.6288	6.81893	-99.4622	6.81893	0.0114202	6.81893	0.566463	6.81893	-0.900221	6.81893	-0.273634	6.81893	0.0702192
	6.82379	-102.497	6.82379	0.888288	6.82379	3.10598	6.82379	3.71057	6.82379	-58.9651	6.82379	-99.4727	6.82379	0.0116768	6.82379	0.561286	6.82379	-0.900235	6.82379	-0.273619	6.82379	0.0345972
	6.82864	-102.497	6.82864	0.896811	6.82864	3.18527	6.82864	3.09831	6.82864	-61.8456	6.82864	-99.4828	6.82864	0.0118126	6.82864	0.55295	6.82864	-0.900264	6.82864	-0.273613	6.82864	-0.00027768
	6.83349	-102.495	6.83349	0.909209	6.83349	3.26978	6.83349	2.59447	6.83349	-64.3119	6.83349	-99.4925	6.83349	0.0118126	6.83349	0.541386	6.83349	-0.900407	6.83349	-0.273613	6.83349	-0.0339191
	6.83835	-102.491	6.83835	0.925064	6.83835	3.36007	6.83835	2.1857	6.83835	-66.4076	6.83835	-99.5014	6.83835	0.0116657	6.83835	0.526605	6.83835	-0.900664	6.83835	-0.273611	6.83835	-0.065936
	6.8432	-102.485	6.8432	0.944197	6.8432	3.45632	6.8432	1.85943	6.8432	-68.1759	6.8432	-99.5096	6.8432	0.0113626	6.8432	0.508742	6.8432	-0.901008	6.8432	-0.273607	6.8432	-0.0960133
	6.84805	-102.476	6.84805	0.966609	6.84805	3.55888	6.84805	1.60408	6.84805	-69.6589	6.84805	-99.5173	6.84805	0.0108902	6.84805	0.488017	6.84805	-0.901437	6.84805	-0.2736	6.84805	-0.123911
	6.85291	-102.467	6.85291	0.992239	6.85291	3.66807	6.85291	1.40965	6.85291	-70.8962	6.85291	-99.5245	6.85291	0.0102542	6.85291	0.464746	6.85291	-0.901895	6.85291	-0.273581	6.85291	-0.149497
	6.85776	-102.456	6.85776	1.02097	6.85776	3.78423	6.85776	1.26708	6.85776	-71.9241	6.85776	-99.5314	6.85776	0.00945082	6.85776	0.43933	6.85776	-0.902309	6.85776	-0.273554	6.85776	-0.172693
	6.86261	-102.444	6.86261	1.05286	6.86261	3.90812	6.86261	1.16831	6.86261	-72.7751	6.86261	-99.5378	6.86261	0.00850053	6.86261	0.412216	6.86261	-0.902667	6.86261	-0.273515	6.86261	-0.193512
	6.86747	-102.432	6.86747	1.08784	6.86747	4.04022	6.86747	1.10662	6.86747	-73.4777	6.86747	-99.5436	6.86747	0.00741634	6.86747	0.383897	6.86747	-0.902967	6.86747	-0.273462	6.86747	-0.21201
	6.87232	-102.419	6.87232	1.12599	6.87232	4.18124	6.87232	1.07598	6.87232	-74.0573	6.87232	-99.5486	6.87232	0.00621686	6.87232	0.354883	6.87232	-0.903239	6.87232	-0.273402	6.87232	-0.228297
	6.87717	-102.405	6.87717	1.16718	6.87717	4.33184	6.87717	1.07163	6.87717	-74.5348	6.87717	-99.5529	6.87717	0.00492997	6.87717	0.325685	6.87717	-0.903482	6.87717	-0.273339	6.87717	-0.242514
	6.88203	-102.39	6.88203	1.21152	6.88203	4.49264	6.88203	1.08927	6.88203	-74.9286	6.88203	-99.5563	6.88203	0.00357242	6.88203	0.296786	6.88203	-0.903726	6.88203	-0.273279	6.88203	-0.254829
	6.88688	-102.372	6.88688	1.25897	6.88688	4.66435	6.88688	1.12575	6.88688	-75.2536	6.88688	-99.5592	6.88688	0.00216837	6.88688	0.26863	6.88688	-0.903997	6.88688	-0.273226	6.88688	-0.265407
	6.89173	-102.353	6.89173	1.30999	6.89173	4.84736	6.89173	1.17821	6.89173	-75.5224	6.89173	-99.5618	6.89173	0.000742006	6.89173	0.24161	6.89173	-0.904326	6.89173	-0.273183	6.89173	-0.274436
	6.89659	-102.33	6.89659	1.36477	6.89659	5.04246	6.89659	1.24478	6.89659	-75.7452	6.89659	-99.564	6.89659	-0.000693655	6.89659	0.216036	6.89659	-0.904613	6.89659	-0.273145	6.89659	-0.282101
	6.90144	-102.305	6.90144	1.42372	6.90144	5.25015	6.90144	1.3237	6.90144	-75.9304	6.90144	-99.5663	6.90144	-0.00210514	6.90144	0.192148	6.90144	-0.904956	6.90144	-0.273103	6.90144	-0.288588
	6.90629	-102.276	6.90629	1.48726	6.90629	5.47091	6.90629	1.4143	6.90629	-76.085	6.90629	-99.5684	6.90629	-0.00346828	6.90629	0.170115	6.90629	-0.905242	6.90629	-0.273053	6.90629	-0.294058
	6.91115	-102.245	6.91115	1.55568	6.91115	5.70483	6.91115	1.51515	6.91115	-76.2141	6.91115	-99.5703	6.91115	-0.00476074	6.91115	0.150032	6.91115	-0.905499	6.91115	-0.272986	6.91115	-0.298661
	6.916	-102.21	6.916	1.62917	6.916	5.9515	6.916	1.62625	6.916	-76.3222	6.916	-99.5721	6.916	-0.00595651	6.916	0.131927	6.916	-0.905685	6.916	-0.272907	6.916	-0.302529
	6.92085	-102.172	6.92085	1.70773	6.92085	6.21032	6.92085	1.74689	6.92085	-76.4124	6.92085	-99.5737	6.92085	-0.00705743	6.92085	0.115782	6.92085	-0.905857	6.92085	-0.272815	6.92085	-0.305758
	6.92571	-102.13	6.92571	1.79172	6.92571	6.48031	6.92571	1.87695	6.92571	-76.4873	6.92571	-99.5752	6.92571	-0.00805607	6.92571	0.101532	6.92571	-0.905986	6.92571	-0.272709	6.92571	-0.308433
	6.93056	-102.083	6.93056	1.88088	6.93056	6.75996	6.93056	2.01631	6.93056	-76.5488	6.93056	-99.5766	6.93056	-0.00894871	6.93056	0.0890672	6.93056	-0.906115	6.93056	-0.27259	6.93056	-0.310628
	6.93541	-102.032	6.93541	1.97512	6.93541	7.04779	6.93541	2.16496	6.93541	-76.5985	6.93541	-99.5778	6.93541	-0.00975022	6.93541	0.0782543	6.93541	-0.906272	6.93541	-0.272454	6.93541	-0.3124
	6.94027	-101.975	6.94027	2.07424	6.94027	7.34188	6.94027	2.32303	6.94027	-76.6375	6.94027	-99.5787	6.94027	-0.0104643	6.94027	0.0689471	6.94027	-0.906444	6.94027	-0.272293	6.94027	-0.313814
	6.94512	-101.912	6.94512	2.17795	6.94512	7.64026	6.94512	2.49052	6.94512	-76.6673	6.94512	-99.5793	6.94512	-0.0110985	6.94512	0.0609809	6.94512	-0.906615	6.94512	-0.272105	6.94512	-0.314927
	6.94997	-101.843	6.94997	2.28596	6.94997	7.94062	6.94997	2.66778	6.94997	-76.6884	6.94997	-99.5796	6.94997	-0.0116564	6.94997	0.0541949	6.94997	-0.906758	6.94997	-0.271886	6.94997	-0.315788
	6.95483	-101.767	6.95483	2.39795	6.95483	8.24054	6.95483	2.85494	6.95483	-76.7012	6.95483	-99.5796	6.95483	-0.0121455	6.95483	0.0484496	6.95483	-0.906844	6.95483	-0.271639	6.95483	-0.316424
	6.95968	-101.684	6.95968	2.51317	6.95968	8.53768	6.95968	3.05247	6.95968	-76.7062	6.95968	-99.5797	6.95968	-0.0125676	6.95968	0.0436074	6.95968	-0.906816	6.95968	-0.271362	6.95968	-0.31687
	6.96453	-101.593	6.96453	2.63143	6.96453	8.82992	6.96453	3.26049	6.96453	-76.7032	6.96453	-99.5799	6.96453	-0.012934	6.96453	0.0395519	6.96453	-0.906744	6.96453	-0.271053	6.96453	-0.317133
	6.96939	-101.494	6.96939	2.75177	6.96939	9.11554	6.96939	3.47894	6.96939	-76.692	6.96939	-99.5801	6.96939	-0.0132408	6.96939	0.0361651	6.96939	-0.90663	6.96939	-0.27071	6.96939	-0.317242
	6.97424	-101.385	6.97424	2.87312	6.97424	9.39369	6.97424	3.70783	6.97424	-76.672	6.97424	-99.5804	6.97424	-0.01349	6.97424	0.0333506	6.97424	-0.906487	6.97424	-0.270336	6.97424	-0.317198
	6.97909	-101.267	6.97909	2.99448	6.97909	9.66421	6.97909	3.94702	6.97909	-76.643	6.97909	-99.5806	6.97909	-0.013689	6.97909	0.0310153	6.97909	-0.906429	6.97909	-0.269919	6.97909	-0.317028
	6.98395	-101.139	6.98395	3.11458	6.98395	9.92779	6.98395	4.19587	6.98395	-76.6039	6.98395	-99.5803	6.98395	-0.0138471	6.98395	0.0290769	6.98395	-0.906487	6.98395	-0.269451	6.98395	-0.316749
	6.9888	-101	6.9888	3.2326	6.9888	10.1859	6.9888	4.45366	6.9888	-76.5545	6.9888	-99.5798	6.9888	-0.0139661	6.9888	0.0274712	6.9888	-0.906687	6.9888	-0.26892	6.9888	-0.316384
	6.99365	-100.851	6.99365	3.34775	6.99365	10.4406	6.99365	4.71926	6.99365	-76.4943	6.99365	-99.579	6.99365	-0.0140628	6.99365	0.0261301	6.99365	-0.906987	6.99365	-0.268323	6.99365	-0.315943
	6.99851	-100.69	6.99851	3.45969	6.99851	10.6948	6.99851	4.99111	6.99851	-76.4222	6.99851	-99.5784	6.99851	-0.0141372	6.99851	0.0250161	6.99851	-0.907331	6.99851	-0.267638	6.99851	-0.315444
	7.00336	-100.518	7.00336	3.56841	7.00336	10.9518	7.00336	5.26726	7.00336	-76.3372	7.00336	-99.5779	7.00336	-0.0142041	7.00336	0.0240844	7.00336	-0.907631	7.00336	-0.26687	7.00336	-0.314902
	7.00821	-100.334	7.00821	3.67439	7.00821	11.2147	7.00821	5.54544	7.00821	-76.2381	7.00821	-99.5777	7.00821	-0.0142655	7.00821	0.0233084	7.00821	-0.907845	7.00821	-0.266012	7.00821	-0.314322
	7.01307	-100.138	7.01307	3.77798	7.01307	11.4871	7.01307	5.82337	7.01307	-76.1231	7.01307	-99.5778	7.01307	-0.0143231	7.01307	0.0226486	7.01307	-0.90796	7.01307	-0.265061	7.01307	-0.313724
	7.01792	-99.9308	7.01792	3.88008	7.01792	11.7724	7.01792	6.09833	7.01792	-75.9903	7.01792	-99.578	7.01792	-0.0143696	7.01792	0.0220889	7.01792	-0.907989	7.01792	-0.264017	7.01792	-0.313113
	7.02277	-99.7117	7.02277	3.98159	7.02277	12.0738	7.02277	6.36786	7.02277	-75.8375	7.02277	-99.5781	7.02277	-0.0144087	7.02277	0.0216061	7.02277	-0.908046	7.02277	-0.262879	7.02277	-0.31249
	7.02763	-99.481	7.02763	4.08369	7.02763	12.394	7.02763	6.62982	7.02763	-75.6625	7.02763	-99.5777	7.02763	-0.0144384	7.02763	0.0211805	7.02763	-0.908117	7.02763	-0.261643	7.02763	-0.311864
	7.03248	-99.2389	7.03248	4.18764	7.03248	12.735	7.03248	6.88213	7.03248	-75.4628	7.03248	-99.577	7.03248	-0.0144477	7.03248	0.0208086	7.03248	-0.908232	7.03248	-0.260304	7.03248	-0.311229
	7.03733	-98.9857	7.03733	4.29451	7.03733	13.0984	7.03733	7.12359	7.03733	-75.2352	7.03733	-99.5759	7.03733	-0.0144459	7.03733	0.0204778	7.03733	-0.908346	7.03733	-0.258863	7.03733	-0.310581
	7.04219	-98.7219	7.04219	4.40592	7.04219	13.4848	7.04219	7.35354	7.04219	-74.9775	7.04219	-99.5747	7.04219	-0.0144347	7.04219	0.0201881	7.04219	-0.908389	7.04219	-0.25732	7.04219	-0.309927
	7.04704	-98.4482	7.04704	4.52298	7.04704	13.8942	7.04704	7.57271	7.04704	-74.6857	7.04704	-99.5731	7.04704	-0.0144105	7.04704	0.0199306	7.04704	-0.908332	7.04704	-0.255677	7.04704	-0.309273
	7.05189	-98.1655	7.05189	4.64708	7.05189	14.3261	7.05189	7.78288	7.05189	-74.3562	7.05189	-99.5717	7.05189	-0.0143789	7.05189	0.0197107	7.05189	-0.908132	7.05189	-0.253933	7.05189	-0.308623
	7.05675	-97.8744	7.05675	4.77904	7.05675	14.7792	7.05675	7.98714	7.05675	-73.9843	7.05675	-99.5702	7.05675	-0.0143417	7.05675	0.0195193	7.05675	-0.907845	7.05675	-0.252085	7.05675	-0.307987
	7.0616	-97.5759	7.0616	4.91989	7.0616	15.2519	7.0616	8.1898	7.0616	-73.5652	7.0616	-99.5688	7.0616	-0.0143045	7.0616	0.0193602	7.0616	-0.907545	7.0616	-0.250147	7.0616	-0.307358
	7.06645	-97.2709	7.06645	5.07033	7.06645	15.7426	7.06645	8.39591	7.06645	-73.0932	7.06645	-99.5675	7.06645	-0.0142729	7.06645	0.0192386	7.06645	-0.907302	7.06645	-0.248111	7.06645	-0.306747
	7.07131	-96.9602	7.07131	5.23072	7.07131	16.2492	7.07131	8.6112	7.07131	-72.562	7.07131	-99.566	7.07131	-0.0142488	7.07131	0.019142	7.07131	-0.907202	7.07131	-0.246	7.07131	-0.30614
	7.07616	-96.6447	7.07616	5.40113	7.07616	16.7699	7.07616	8.84181	7.07616	-71.965	7.07616	-99.5646	7.07616	-0.014232	7.07616	0.0190741	7.07616	-0.907302	7.07616	-0.243816	7.07616	-0.305532
	7.08101	-96.3252	7.08101	5.58138	7.08101	17.3029	7.08101	9.09394	7.08101	-71.2947	7.08101	-99.5626	7.08101	-0.0142209	7.08101	0.0190151	7.08101	-0.907488	7.08101	-0.241577	7.08101	-0.304925
	7.08587	-96.0026	7.08587	5.77104	7.08587	17.8468	7.08587	9.37355	7.08587	-70.5437	7.08587	-99.5606	7.08587	-0.014206	7.08587	0.0189596	7.08587	-0.907731	7.08587	-0.239295	7.08587	-0.304311
	7.09072	-95.6774	7.09072	5.96923	7.09072	18.4004	7.09072	9.68623	7.09072	-69.7037	7.09072	-99.5582	7.09072	-0.0141874	7.09072	0.0189006	7.09072	-0.908003	7.09072	-0.236983	7.09072	-0.303691
	7.09557	-95.3507	7.09557	6.17528	7.09557	18.9627	7.09557	10.0372	7.09557	-68.7662	7.09557	-99.5554	7.09557	-0.0141595	7.09557	0.0188363	7.09557	-0.908203	7.09557	-0.234663	7.09557	-0.303037
	7.10043	-95.0227	7.10043	6.38855	7.10043	19.5332	7.10043	10.4308	7.10043	-67.7223	7.10043	-99.5522	7.10043	-0.0141167	7.10043	0.0187683	7.10043	-0.908289	7.10043	-0.232351	7.10043	-0.302327
	7.10528	-94.6938	7.10528	6.60825	7.10528	20.112	7.10528	10.8702	7.10528	-66.563	7.10528	-99.5488	7.10528	-0.0140721	7.10528	0.0186968	7.10528	-0.908275	7.10528	-0.230054	7.10528	-0.301506
	7.11013	-94.364	7.11013	6.83403	7.11013	20.6992	7.11013	11.3575	7.11013	-65.2799	7.11013	-99.5451	7.11013	-0.0140163	7.11013	0.0186324	7.11013	-0.908189	7.11013	-0.227795	7.11013	-0.300517
	7.11499	-94.0332	7.11499	7.06542	7.11499	21.2955	7.11499	11.8937	7.11499	-63.8649	7.11499	-99.5414	7.11499	-0.0139624	7.11499	0.0185716	7.11499	-0.908046	7.11499	-0.225575	7.11499	-0.29929
	7.11984	-93.7011	7.11984	7.30228	7.11984	21.9018	7.11984	12.4786	7.11984	-62.3108	7.11984	-99.5378	7.11984	-0.0139122	7.11984	0.0185162	7.11984	-0.907888	7.11984	-0.223401	7.11984	-0.297725
	7.12469	-93.3673	7.12469	7.54434	7.12469	22.5191	7.12469	13.1111	7.12469	-60.6113	7.12469	-99.5346	7.12469	-0.0138712	7.12469	0.0184554	7.12469	-0.907702	7.12469	-0.221267	7.12469	-0.295747
	7.12955	-93.0313	7.12955	7.79146	7.12955	23.1486	7.12955	13.7888	7.12955	-58.7617	7.12955	-99.5317	7.12955	-0.0138396	7.12955	0.018391	7.12955	-0.907545	7.12955	-0.219185	7.12955	-0.293249
	7.1344	-92.6925	7.1344	8.04365	7.1344	23.7917	7.1344	14.5093	7.1344	-56.7588	7.1344	-99.5291	7.1344	-0.0138173	7.1344	0.0183213	7.1344	-0.907373	7.1344	-0.217149	7.1344	-0.290122
	7.13925	-92.3502	7.13925	8.30096	7.13925	24.4493	7.13925	15.2688	7.13925	-54.6006	7.13925	-99.5265	7.13925	-0.0138024	7.13925	0.0182533	7.13925	-0.907216	7.13925	-0.215165	7.13925	-0.286248
	7.14411	-92.0039	7.14411	8.56352	7.14411	25.1222	7.14411	16.0639	7.14411	-52.2877	7.14411	-99.5238	7.14411	-0.0137931	7.14411	0.0181907	7.14411	-0.90703	7.14411	-0.213225	7.14411	-0.281481
	7.14896	-91.6528	7.14896	8.83162	7.14896	25.8108	7.14896	16.8908	7.14896	-49.8217	7.14896	-99.521	7.14896	-0.0137838	7.14896	0.0181264	7.14896	-0.906844	7.14896	-0.211329	7.14896	-0.275675
	7.15381	-91.2961	7.15381	9.1055	7.15381	26.5147	7.15381	17.7452	7.15381	-47.2069	7.15381	-99.5179	7.15381	-0.0137745	7.15381	0.0180656	7.15381	-0.906687	7.15381	-0.209464	7.15381	-0.268674
	7.15867	-90.9328	7.15867	9.3857	7.15867	27.2325	7.15867	18.6234	7.15867	-44.4493	7.15867	-99.5148	7.15867	-0.0137578	7.15867	0.0180066	7.15867	-0.906558	7.15867	-0.207616	7.15867	-0.26029
	7.16352	-90.5626	7.16352	9.67282	7.16352	27.9619	7.16352	19.5218	7.16352	-41.5569	7.16352	-99.5117	7.16352	-0.0137336	7.16352	0.0179458	7.16352	-0.906501	7.16352	-0.20577	7.16352	-0.250331
	7.16837	-90.1846	7.16837	9.96739	7.16837	28.6985	7.16837	20.4369	7.16837	-38.5401	7.16837	-99.5088	7.16837	-0.0137094	7.16837	0.0178814	7.16837	-0.906515	7.16837	-0.203924	7.16837	-0.238581
	7.17323	-89.7985	7.17323	10.2703	7.17323	29.4366	7.17323	21.3657	7.17323	-35.411	7.17323	-99.5058	7.17323	-0.0136853	7.17323	0.0178188	7.17323	-0.906658	7.17323	-0.202078	7.17323	-0.224832
	7.17808	-89.4041	7.17808	10.5819	7.17808	30.1679	7.17808	22.3058	7.17808	-32.1835	7.17808	-99.5028	7.17808	-0.0136648	7.17808	0.0177616	7.17808	-0.906887	7.17808	-0.200221	7.17808	-0.208833
	7.18293	-89.0015	7.18293	10.9025	7.18293	30.8819	7.18293	23.2553	7.18293	-28.872	7.18293	-99.4999	7.18293	-0.0136537	7.18293	0.0177151	7.18293	-0.90713	7.18293	-0.198352	7.18293	-0.190366
	7.18779	-88.5912	7.18779	11.2318	7.18779	31.5659	7.18779	24.2127	7.18779	-25.4919	7.18779	-99.4971	7.18779	-0.0136388	7.18779	0.0176775	7.18779	-0.907402	7.18779	-0.196469	7.18779	-0.169219
	7.19264	-88.174	7.19264	11.569	7.19264	32.2047	7.19264	25.1772	7.19264	-22.059	7.19264	-99.4945	7.19264	-0.0136276	7.19264	0.0176525	7.19264	-0.907645	7.19264	-0.194552	7.19264	-0.14522
	7.19749	-87.7514	7.19749	11.9126	7.19749	32.7811	7.19749	26.1483	7.19749	-18.5882	7.19749	-99.4923	7.19749	-0.013609	7.19749	0.0176454	7.19749	-0.907831	7.19749	-0.192591	7.19749	-0.118214
	7.20235	-87.3256	7.20235	12.2607	7.20235	33.2767	7.20235	27.1258	7.20235	-15.0937	7.20235	-99.4903	7.20235	-0.0135849	7.20235	0.0176454	7.20235	-0.907946	7.20235	-0.190569	7.20235	-0.0880911
	7.2072	-86.8998	7.2072	12.6104	7.2072	33.6718	7.2072	28.1098	7.2072	-11.5884	7.2072	-99.4887	7.2072	-0.0135532	7.2072	0.0176543	7.2072	-0.908017	7.2072	-0.188479	7.2072	-0.0547934
	7.21205	-86.4781	7.21205	12.9586	7.21205	33.947	7.21205	29.1008	7.21205	-8.08409	7.21205	-99.4872	7.21205	-0.0135198	7.21205	0.0176704	7.21205	-0.908017	7.21205	-0.18632	7.21205	-0.0183071
	7.21691	-86.0661	7.21691	13.3005	7.21691	34.0833	7.21691	30.1	7.21691	-4.59069	7.21691	-99.4858	7.21691	-0.01349	7.21691	0.0176847	7.21691	-0.908003	7.21691	-0.184092	7.21691	0.021332
	7.22176	-85.6702	7.22176	13.6309	7.22176	34.0636	7.22176	31.1094	7.22176	-1.11709	7.22176	-99.4843	7.22176	-0.0134658	7.22176	0.0176919	7.22176	-0.907974	7.22176	-0.181801	7.22176	0.0640422
	7.22661	-85.2984	7.22661	13.9428	7.22661	33.8735	7.22661	32.1307	7.22661	2.32946	7.22661	-99.483	7.22661	-0.0134454	7.22661	0.0176919	7.22661	-0.90796	7.22661	-0.179458	7.22661	0.109663
	7.23147	-84.9594	7.23147	14.2289	7.23147	33.5018	7.23147	33.1666	7.23147	5.74258	7.23147	-99.4817	7.23147	-0.0134286	7.23147	0.0176793	7.23147	-0.908003	7.23147	-0.177079	7.23147	0.157983
	7.23632	-84.6632	7.23632	14.4806	7.23632	32.9418	7.23632	34.2191	7.23632	9.11815	7.23632	-99.4808	7.23632	-0.0134082	7.23632	0.0176632	7.23632	-0.908089	7.23632	-0.174684	7.23632	0.208739
	7.24117	-84.4195	7.24117	14.6887	7.24117	32.1915	7.24117	35.2902	7.24117	12.4532	7.24117	-99.4802	7.24117	-0.0133803	7.24117	0.0176418	7.24117	-0.908189	7.24117	-0.172301	7.24117	0.261619
	7.24603	-84.2389	7.24603	14.8442	7.24603	31.2546	7.24603	36.3806	7.24603	15.7469	7.24603	-99.4799	7.24603	-0.0133394	7.24603	0.0176257	7.24603	-0.908332	7.24603	-0.169969	7.24603	0.316266
	7.25088	-84.1312	7.25088	14.9385	7.25088	30.1397	7.25088	37.4898	7.25088	18.9999	7.25088	-99.4799	7.25088	-0.0132929	7.25088	0.0176167	7.25088	-0.908461	7.25088	-0.167724	7.25088	0.3723
	7.25573	-84.1056	7.25573	14.9631	7.25573	28.8607	7.25573	38.6158	7.25573	22.214	7.25573	-99.4802	7.25573	-0.0132408	7.25573	0.0176203	7.25573	-0.908589	7.25573	-0.165617	7.25573	0.429315
	7.26059	-84.1701	7.26059	14.9114	7.26059	27.4361	7.26059	39.7549	7.26059	25.3931	7.26059	-99.4807	7.26059	-0.0131887	7.26059	0.0176311	7.26059	-0.908661	7.26059	-0.163692	7.26059	0.486905
	7.26544	-84.3309	7.26544	14.778	7.26544	25.8884	7.26544	40.9008	7.26544	28.5411	7.26544	-99.4815	7.26544	-0.0131423	7.26544	0.0176507	7.26544	-0.908689	7.26544	-0.162004	7.26544	0.544685
	7.27029	-84.592	7.27029	14.5593	7.27029	24.2429	7.27029	42.0451	7.27029	31.6629	7.27029	-99.4828	7.27029	-0.0131069	7.27029	0.0176775	7.27029	-0.908661	7.27029	-0.16062	7.27029	0.602285
	7.27515	-84.9552	7.27515	14.2545	7.27515	22.527	7.27515	43.1762	7.27515	34.7633	7.27515	-99.4846	7.27515	-0.0130846	7.27515	0.0177062	7.27515	-0.908604	7.27515	-0.159592	7.27515	0.659377
	7.28	-85.4187	7.28	13.8642	7.28	20.769	7.28	44.2795	7.28	37.8473	7.28	-99.4869	7.28	-0.0130772	7.28	0.017733	7.28	-0.908546	7.28	-0.158991	7.28	0.715691
	7.28485	-85.9784	7.28485	13.3922	7.28485	18.9967	7.28485	45.3363	7.28485	40.9197	7.28485	-99.49	7.28485	-0.013079	7.28485	0.0177562	7.28485	-0.908518	7.28485	-0.158886	7.28485	0.771009
	7.28971	-86.6274	7.28971	12.8442	7.28971	17.2366	7.28971	46.3257	7.28971	43.9841	7.28971	-99.4936	7.28971	-0.0130772	7.28971	0.0177741	7.28971	-0.908532	7.28971	-0.159338	7.28971	0.825175
	7.29456	-87.356	7.29456	12.2279	7.29456	15.513	7.29456	47.2231	7.29456	47.0429	7.29456	-99.4977	7.29456	-0.0130716	7.29456	0.0177777	7.29456	-0.908618	7.29456	-0.160396	7.29456	0.878086
	7.29941	-88.1525	7.29941	11.5532	7.29941	13.8468	7.29941	48.0019	7.29941	50.0953	7.29941	-99.5023	7.29941	-0.013053	7.29941	0.0177759	7.29941	-0.908747	7.29941	-0.162098	7.29941	0.929716
	7.30427	-89.004	7.30427	10.8313	7.30427	12.2558	7.30427	48.6339	7.30427	53.1368	7.30427	-99.5072	7.30427	-0.0130139	7.30427	0.0177705	7.30427	-0.90889	7.30427	-0.16446	7.30427	0.980063
	7.30912	-89.8961	7.30912	10.0744	7.30912	10.7538	7.30912	49.0908	7.30912	56.1568	7.30912	-99.5123	7.30912	-0.01296	7.30912	0.0177634	7.30912	-0.90899	7.30912	-0.167486	7.30912	1.02922
	7.31397	-90.814	7.31397	9.29552	7.31397	9.35113	7.31397	49.3447	7.31397	59.1375	7.31397	-99.5176	7.31397	-0.0128986	7.31397	0.0177634	7.31397	-0.909076	7.31397	-0.171138	7.31397	1.07728
	7.31883	-91.7429	7.31883	8.50737	7.31883	8.0544	7.31883	49.3705	7.31883	62.0518	7.31883	-99.5231	7.31883	-0.0128298	7.31883	0.0177759	7.31883	-0.909176	7.31883	-0.175375	7.31883	1.12441
	7.32368	-92.6686	7.32368	7.72196	7.32368	6.86716	7.32368	49.1464	7.32368	64.8622	7.32368	-99.529	7.32368	-0.0127647	7.32368	0.0178009	7.32368	-0.909233	7.32368	-0.180134	7.32368	1.17078
	7.32853	-93.5783	7.32853	6.95026	7.32853	5.79004	7.32853	48.6556	7.32853	67.5202	7.32853	-99.5351	7.32853	-0.0127034	7.32853	0.0178403	7.32853	-0.909362	7.32853	-0.185328	7.32853	1.21657
	7.33339	-94.4602	7.33339	6.20192	7.33339	4.82135	7.33339	47.8876	7.33339	69.9653	7.33339	-99.5415	7.33339	-0.012655	7.33339	0.0178885	7.33339	-0.909519	7.33339	-0.190878	7.33339	1.26196
	7.33824	-95.305	7.33824	5.48488	7.33824	3.95709	7.33824	46.8386	7.33824	72.1269	7.33824	-99.5483	7.33824	-0.0126122	7.33824	0.017944	7.33824	-0.909719	7.33824	-0.196684	7.33824	1.30709
	7.34309	-96.1047	7.34309	4.80568	7.34309	3.19181	7.34309	45.5127	7.34309	73.9248	7.34309	-99.5553	7.34309	-0.0125788	7.34309	0.0180012	7.34309	-0.909848	7.34309	-0.202648	7.34309	1.35205
	7.34795	-96.8537	7.34795	4.1694	7.34795	2.51885	7.34795	43.9212	7.34795	75.273	7.34795	-99.5625	7.34795	-0.0125546	7.34795	0.0180548	7.34795	-0.909934	7.34795	-0.208668	7.34795	1.39687
	7.3528	-97.548	7.3528	3.5795	7.3528	1.93088	7.3528	42.0831	7.3528	76.0818	7.3528	-99.5699	7.3528	-0.0125323	7.3528	0.0181067	7.3528	-0.909905	7.3528	-0.214645	7.3528	1.44151
	7.35765	-98.1854	7.35765	3.03799	7.35765	1.41996	7.35765	40.0239	7.35765	76.2634	7.35765	-99.5777	7.35765	-0.0125137	7.35765	0.0181568	7.35765	-0.909805	7.35765	-0.220484	7.35765	1.48578
	7.36251	-98.7654	7.36251	2.54542	7.36251	0.978532	7.36251	37.7748	7.36251	75.7361	7.36251	-99.5857	7.36251	-0.0124932	7.36251	0.0182068	7.36251	-0.909576	7.36251	-0.226091	7.36251	1.52941
	7.36736	-99.2888	7.36736	2.10124	7.36736	0.598828	7.36736	35.3714	7.36736	74.4296	7.36736	-99.5942	7.36736	-0.0124635	7.36736	0.0182605	7.36736	-0.909319	7.36736	-0.231403	7.36736	1.57197
	7.37221	-99.7574	7.37221	1.70356	7.37221	0.27374	7.37221	32.8522	7.37221	72.2901	7.37221	-99.6031	7.37221	-0.01243	7.37221	0.0183123	7.37221	-0.909047	7.37221	-0.236361	7.37221	1.61288
	7.37707	-100.174	7.37707	1.35016	7.37707	-0.00353213	7.37707	30.2567	7.37707	69.2851	7.37707	-99.6124	7.37707	-0.0123854	7.37707	0.018366	7.37707	-0.908804	7.37707	-0.240936	7.37707	1.65144
	7.38192	-100.542	7.38192	1.03807	7.38192	-0.239169	7.38192	27.624	7.38192	65.4069	7.38192	-99.6218	7.38192	-0.0123407	7.38192	0.0184178	7.38192	-0.908618	7.38192	-0.245104	7.38192	1.6868
	7.38677	-100.865	7.38677	0.76443	7.38677	-0.438734	7.38677	24.9915	7.38677	60.6745	7.38677	-99.6314	7.38677	-0.0122961	7.38677	0.0184715	7.38677	-0.908561	7.38677	-0.248869	7.38677	1.71799
	7.39163	-101.147	7.39163	0.525892	7.39163	-0.607482	7.39163	22.3939	7.39163	55.1349	7.39163	-99.6408	7.39163	-0.0122608	7.39163	0.0185269	7.39163	-0.908604	7.39163	-0.252237	7.39163	1.74394
	7.39648	-101.391	7.39648	0.319302	7.39648	-0.749694	7.39648	19.8622	7.39648	48.8616	7.39648	-99.6502	7.39648	-0.0122366	7.39648	0.0185823	7.39648	-0.908732	7.39648	-0.255222	7.39648	1.76348
	7.40133	-101.601	7.40133	0.141382	7.40133	-0.869477	7.40133	17.4225	7.40133	41.9518	7.40133	-99.6593	7.40133	-0.0122161	7.40133	0.018636	7.40133	-0.908933	7.40133	-0.25784	7.40133	1.77545
	7.40619	-101.782	7.40619	-0.0112653	7.40619	-0.970187	7.40619	15.097	7.40619	34.5222	7.40619	-99.6681	7.40619	-0.0121957	7.40619	0.0186896	7.40619	-0.90909	7.40619	-0.260121	7.40619	1.77868
	7.41104	-101.936	7.41104	-0.14174	7.41104	-1.05487	7.41104	12.9024	7.41104	26.7039	7.41104	-99.6765	7.41104	-0.0121715	7.41104	0.0187415	7.41104	-0.909176	7.41104	-0.26209	7.41104	1.77215
	7.41589	-102.068	7.41589	-0.253022	7.41589	-1.12609	7.41589	10.8511	7.41589	18.6364	7.41589	-99.6848	7.41589	-0.0121362	7.41589	0.0187826	7.41589	-0.909119	7.41589	-0.263781	7.41589	1.75497
	7.42075	-102.179	7.42075	-0.347495	7.42075	-1.18622	7.42075	8.95065	7.42075	10.4614	7.42075	-99.6927	7.42075	-0.0120878	7.42075	0.0188166	7.42075	-0.908961	7.42075	-0.265226	7.42075	1.7265
	7.4256	-102.273	7.4256	-0.427544	7.4256	-1.23717	7.4256	7.20447	7.4256	2.31687	7.4256	-99.7007	7.4256	-0.0120302	7.4256	0.0188506	7.4256	-0.908704	7.4256	-0.26645	7.4256	1.68638
	7.43045	-102.352	7.43045	-0.494838	7.43045	-1.28057	7.43045	5.61279	7.43045	-5.66899	7.43045	-99.7089	7.43045	-0.0119651	7.43045	0.0188881	7.43045	-0.908432	7.43045	-0.267488	7.43045	1.63458
	7.43531	-102.419	7.43531	-0.551224	7.43531	-1.31788	7.43531	4.1725	7.43531	-13.3809	7.43531	-99.7175	7.43531	-0.0118963	7.43531	0.0189221	7.43531	-0.908217	7.43531	-0.268359	7.43531	1.57141
	7.44016	-102.475	7.44016	-0.597894	7.44016	-1.34993	7.44016	2.87825	7.44016	-20.7219	7.44016	-99.7263	7.44016	-0.01182	7.44016	0.0189596	7.44016	-0.908089	7.44016	-0.269085	7.44016	1.49754
	7.44501	-102.522	7.44501	-0.636458	7.44501	-1.37762	7.44501	1.72293	7.44501	-27.6146	7.44501	-99.7351	7.44501	-0.0117401	7.44501	0.0189918	7.44501	-0.908089	7.44501	-0.269685	7.44501	1.41397
	7.44987	-102.562	7.44987	-0.668406	7.44987	-1.4015	7.44987	0.698268	7.44987	-34.0019	7.44987	-99.7437	7.44987	-0.0116545	7.44987	0.0190097	7.44987	-0.908146	7.44987	-0.27018	7.44987	1.32202
	7.45472	-102.595	7.45472	-0.694871	7.45472	-1.42199	7.45472	-0.205219	7.45472	-39.8477	7.45472	-99.7519	7.45472	-0.0115597	7.45472	0.0190115	7.45472	-0.908275	7.45472	-0.270587	7.45472	1.22326
	7.45957	-102.623	7.45957	-0.717103	7.45957	-1.43983	7.45957	-0.997126	7.45957	-45.1349	7.45957	-99.7595	7.45957	-0.0114574	7.45957	0.01899	7.45957	-0.908375	7.45957	-0.270923	7.45957	1.11945
	7.46443	-102.647	7.46443	-0.735939	7.46443	-1.45528	7.46443	-1.68759	7.46443	-49.8642	7.46443	-99.7667	7.46443	-0.0113477	7.46443	0.0189561	7.46443	-0.908418	7.46443	-0.271199	7.46443	1.01246
	7.46928	-102.666	7.46928	-0.75227	7.46928	-1.46888	7.46928	-2.28679	7.46928	-54.0506	7.46928	-99.7735	7.46928	-0.0112324	7.46928	0.0189114	7.46928	-0.908403	7.46928	-0.271426	7.46928	0.904167
	7.47413	-102.682	7.47413	-0.766098	7.47413	-1.48111	7.47413	-2.80446	7.47413	-57.7206	7.47413	-99.78	7.47413	-0.0111264	7.47413	0.0188613	7.47413	-0.908346	7.47413	-0.271621	7.47413	0.796412
	7.47899	-102.694	7.47899	-0.77796	7.47899	-1.4921	7.47899	-3.25024	7.47899	-60.9093	7.47899	-99.7865	7.47899	-0.0110315	7.47899	0.0188148	7.47899	-0.90826	7.47899	-0.271788	7.47899	0.690886
	7.48384	-102.703	7.48384	-0.787735	7.48384	-1.50213	7.48384	-3.63308	7.48384	-63.6574	7.48384	-99.793	7.48384	-0.0109553	7.48384	0.0187683	7.48384	-0.908175	7.48384	-0.271936	7.48384	0.589093
	7.48869	-102.71	7.48869	-0.795662	7.48869	-1.51131	7.48869	-3.96097	7.48869	-66.0083	7.48869	-99.7996	7.48869	-0.0108976	7.48869	0.01872	7.48869	-0.90806	7.48869	-0.272072	7.48869	0.492301
	7.49355	-102.715	7.49355	-0.8021	7.49355	-1.51948	7.49355	-4.24129	7.49355	-68.0064	7.49355	-99.8061	7.49355	-0.0108642	7.49355	0.0186718	7.49355	-0.90796	7.49355	-0.272197	7.49355	0.401519
	7.4984	-102.719	7.4984	-0.807047	7.4984	-1.52663	7.4984	-4.48042	7.4984	-69.695	7.4984	-99.8124	7.4984	-0.01084	7.4984	0.0186181	7.4984	-0.90786	7.4984	-0.272322	7.4984	0.317483
	7.50325	-102.722	7.50325	-0.811279	7.50325	-1.53277	7.50325	-4.68397	7.50325	-71.1156	7.50325	-99.8184	7.50325	-0.0108177	7.50325	0.0185663	7.50325	-0.907803	7.50325	-0.272437	7.50325	0.240664
	7.50811	-102.723	7.50811	-0.815094	7.50811	-1.53806	7.50811	-4.85682	7.50811	-72.3062	7.50811	-99.8241	7.50811	-0.0107954	7.50811	0.0185198	7.50811	-0.907788	7.50811	-0.272552	7.50811	0.171289
	7.51296	-102.724	7.51296	-0.818849	7.51296	-1.54261	7.51296	-5.00339	7.51296	-73.3019	7.51296	-99.8292	7.51296	-0.0107693	7.51296	0.0184786	7.51296	-0.907788	7.51296	-0.272658	7.51296	0.109378
	7.51781	-102.725	7.51781	-0.822723	7.51781	-1.54667	7.51781	-5.12749	7.51781	-74.1337	7.51781	-99.8339	7.51781	-0.0107377	7.51781	0.0184447	7.51781	-0.907831	7.51781	-0.272759	7.51781	0.0547529
	7.52267	-102.725	7.52267	-0.826716	7.52267	-1.55029	7.52267	-5.23251	7.52267	-74.8289	7.52267	-99.8381	7.52267	-0.0107098	7.52267	0.0184214	7.52267	-0.90796	7.52267	-0.272842	7.52267	0.00708968
	7.52752	-102.724	7.52752	-0.83077	7.52752	-1.55374	7.52752	-5.32162	7.52752	-75.4111	7.52752	-99.8422	7.52752	-0.0106838	7.52752	0.0184089	7.52752	-0.908117	7.52752	-0.272909	7.52752	-0.0340491
	7.53237	-102.722	7.53237	-0.834823	7.53237	-1.55696	7.53237	-5.3972	7.53237	-75.9	7.53237	-99.8461	7.53237	-0.0106652	7.53237	0.0183964	7.53237	-0.908246	7.53237	-0.272949	7.53237	-0.069172
	7.53723	-102.719	7.53723	-0.838935	7.53723	-1.56001	7.53723	-5.46139	7.53723	-76.3122	7.53723	-99.8501	7.53723	-0.0106559	7.53723	0.0183874	7.53723	-0.908389	7.53723	-0.272968	7.53723	-0.0988551
	7.54208	-102.716	7.54208	-0.84269	7.54208	-1.56275	7.54208	-5.51617	7.54208	-76.6618	7.54208	-99.8544	7.54208	-0.0106503	7.54208	0.0183785	7.54208	-0.908461	7.54208	-0.272965	7.54208	-0.123679
	7.54693	-102.713	7.54693	-0.846326	7.54693	-1.56544	7.54693	-5.56278	7.54693	-76.9597	7.54693	-99.8587	7.54693	-0.0106522	7.54693	0.0183731	7.54693	-0.908532	7.54693	-0.272949	7.54693	-0.14421
	7.55179	-102.709	7.55179	-0.849545	7.55179	-1.56778	7.55179	-5.6026	7.55179	-77.2152	7.55179	-99.8634	7.55179	-0.0106559	7.55179	0.0183749	7.55179	-0.908575	7.55179	-0.272932	7.55179	-0.160996
	7.55664	-102.704	7.55664	-0.852525	7.55664	-1.56994	7.55664	-5.63669	7.55664	-77.4355	7.55664	-99.8681	7.55664	-0.0106652	7.55664	0.0183839	7.55664	-0.908647	7.55664	-0.272913	7.55664	-0.17455
	7.56149	-102.699	7.56149	-0.855029	7.56149	-1.57184	7.56149	-5.66608	7.56149	-77.6266	7.56149	-99.8724	7.56149	-0.0106782	7.56149	0.0184017	7.56149	-0.908775	7.56149	-0.272907	7.56149	-0.185345
	7.56635	-102.694	7.56635	-0.857055	7.56635	-1.57352	7.56635	-5.69171	7.56635	-77.7932	7.56635	-99.8762	7.56635	-0.0106987	7.56635	0.018425	7.56635	-0.908976	7.56635	-0.272913	7.56635	-0.193788
	7.5712	-102.688	7.5712	-0.858486	7.5712	-1.57515	7.5712	-5.714	7.5712	-77.9389	7.5712	-99.8791	7.5712	-0.0107303	7.5712	0.0184536	7.5712	-0.909247	7.5712	-0.272932	7.5712	-0.200241
	7.57605	-102.682	7.57605	-0.859797	7.57605	-1.57674	7.57605	-5.73373	7.57605	-78.0668	7.57605	-99.8814	7.57605	-0.0107749	7.57605	0.0184858	7.57605	-0.909548	7.57605	-0.272959	7.57605	-0.205042
	7.58091	-102.676	7.58091	-0.860751	7.58091	-1.57833	7.58091	-5.75089	7.58091	-78.1792	7.58091	-99.883	7.58091	-0.010827	7.58091	0.0185162	7.58091	-0.90982	7.58091	-0.272995	7.58091	-0.208458
	7.58576	-102.669	7.58576	-0.861704	7.58576	-1.58001	7.58576	-5.76603	7.58576	-78.2784	7.58576	-99.8842	7.58576	-0.0108921	7.58576	0.0185537	7.58576	-0.910091	7.58576	-0.273028	7.58576	-0.210714
	7.59061	-102.663	7.59061	-0.862777	7.59061	-1.582	7.59061	-5.77909	7.59061	-78.3662	7.59061	-99.8855	7.59061	-0.010959	7.59061	0.0185931	7.59061	-0.910292	7.59061	-0.273061	7.59061	-0.212016
	7.59547	-102.657	7.59547	-0.86385	7.59547	-1.58425	7.59547	-5.79047	7.59547	-78.4436	7.59547	-99.8866	7.59547	-0.0110222	7.59547	0.0186378	7.59547	-0.910463	7.59547	-0.27308	7.59547	-0.212503
	7.60032	-102.651	7.60032	-0.865221	7.60032	-1.5869	7.60032	-5.80031	7.60032	-78.512	7.60032	-99.888	7.60032	-0.0110743	7.60032	0.0186825	7.60032	-0.910621	7.60032	-0.273084	7.60032	-0.212326
	7.60517	-102.646	7.60517	-0.866711	7.60517	-1.58985	7.60517	-5.80889	7.60517	-78.5721	7.60517	-99.8895	7.60517	-0.0111189	7.60517	0.0187218	7.60517	-0.910835	7.60517	-0.273082	7.60517	-0.211585
	7.61003	-102.641	7.61003	-0.86844	7.61003	-1.59317	7.61003	-5.8164	7.61003	-78.6243	7.61003	-99.891	7.61003	-0.0111468	7.61003	0.0187576	7.61003	-0.911078	7.61003	-0.273068	7.61003	-0.210386
	7.61488	-102.636	7.61488	-0.870228	7.61488	-1.5967	7.61488	-5.82278	7.61488	-78.6696	7.61488	-99.8925	7.61488	-0.011171	7.61488	0.0187844	7.61488	-0.911393	7.61488	-0.273057	7.61488	-0.208805
	7.61973	-102.632	7.61973	-0.872076	7.61973	-1.60041	7.61973	-5.8282	7.61973	-78.708	7.61973	-99.8937	7.61973	-0.0111896	7.61973	0.0188059	7.61973	-0.911694	7.61973	-0.273043	7.61973	-0.20693
	7.62459	-102.629	7.62459	-0.874162	7.62459	-1.60425	7.62459	-5.83291	7.62459	-78.7405	7.62459	-99.8946	7.62459	-0.0112008	7.62459	0.0188255	7.62459	-0.911994	7.62459	-0.273039	7.62459	-0.2048
	7.62944	-102.626	7.62944	-0.876367	7.62944	-1.60813	7.62944	-5.83678	7.62944	-78.7674	7.62944	-99.8953	7.62944	-0.0112082	7.62944	0.0188416	7.62944	-0.912251	7.62944	-0.273036	7.62944	-0.202467
	7.63429	-102.624	7.63429	-0.878632	7.63429	-1.61202	7.63429	-5.84024	7.63429	-78.7897	7.63429	-99.8957	7.63429	-0.0112045	7.63429	0.0188667	7.63429	-0.912466	7.63429	-0.273041	7.63429	-0.199962
	7.63915	-102.623	7.63915	-0.880897	7.63915	-1.6159	7.63915	-5.84328	7.63915	-78.8072	7.63915	-99.8956	7.63915	-0.0111933	7.63915	0.0188935	7.63915	-0.912623	7.63915	-0.273043	7.63915	-0.1973
	7.644	-102.622	7.644	-0.883281	7.644	-1.6197	7.644	-5.84584	7.644	-78.8206	7.644	-99.8952	7.644	-0.0111673	7.644	0.0189292	7.644	-0.912766	7.644	-0.273051	7.644	-0.194504
	7.64885	-102.622	7.64885	-0.885665	7.64885	-1.6235	7.64885	-5.84811	7.64885	-78.8298	7.64885	-99.8945	7.64885	-0.0111282	7.64885	0.018965	7.64885	-0.912938	7.64885	-0.273059	7.64885	-0.191587
	7.65371	-102.622	7.65371	-0.88793	7.65371	-1.62707	7.65371	-5.84996	7.65371	-78.8348	7.65371	-99.8934	7.65371	-0.0110762	7.65371	0.0190079	7.65371	-0.913196	7.65371	-0.273072	7.65371	-0.188562
	7.65856	-102.622	7.65856	-0.890255	7.65856	-1.63047	7.65856	-5.85139	7.65856	-78.8359	7.65856	-99.892	7.65856	-0.0110111	7.65856	0.0190544	7.65856	-0.91351	7.65856	-0.273087	7.65856	-0.185432
	7.66341	-102.622	7.66341	-0.892639	7.66341	-1.63339	7.66341	-5.85258	7.66341	-78.8328	7.66341	-99.8904	7.66341	-0.0109367	7.66341	0.0191027	7.66341	-0.913839	7.66341	-0.273099	7.66341	-0.18219
	7.66827	-102.622	7.66827	-0.894964	7.66827	-1.63582	7.66827	-5.85365	7.66827	-78.8259	7.66827	-99.8888	7.66827	-0.0108511	7.66827	0.0191528	7.66827	-0.914154	7.66827	-0.273103	7.66827	-0.178824
	7.67312	-102.623	7.67312	-0.897348	7.67312	-1.6378	7.67312	-5.85514	7.67312	-78.8154	7.67312	-99.8873	7.67312	-0.0107582	7.67312	0.0192028	7.67312	-0.914426	7.67312	-0.273103	7.67312	-0.175325
	7.67797	-102.624	7.67797	-0.899553	7.67797	-1.63926	7.67797	-5.85735	7.67797	-78.8017	7.67797	-99.8859	7.67797	-0.0106615	7.67797	0.0192547	7.67797	-0.914612	7.67797	-0.273097	7.67797	-0.171668
	7.68283	-102.625	7.68283	-0.90158	7.68283	-1.64036	7.68283	-5.86015	7.68283	-78.785	7.68283	-99.8849	7.68283	-0.0105648	7.68283	0.0193048	7.68283	-0.914726	7.68283	-0.273082	7.68283	-0.16783
	7.68768	-102.626	7.68768	-0.903368	7.68768	-1.6412	7.68768	-5.86385	7.68768	-78.7657	7.68768	-99.8842	7.68768	-0.0104625	7.68768	0.0193459	7.68768	-0.914769	7.68768	-0.273074	7.68768	-0.163801
	7.69253	-102.627	7.69253	-0.904858	7.69253	-1.64173	7.69253	-5.8679	7.69253	-78.7442	7.69253	-99.8836	7.69253	-0.0103546	7.69253	0.0193852	7.69253	-0.914798	7.69253	-0.27307	7.69253	-0.159555
	7.69739	-102.627	7.69739	-0.906229	7.69739	-1.64204	7.69739	-5.87231	7.69739	-78.7212	7.69739	-99.8833	7.69739	-0.010243	7.69739	0.0194192	7.69739	-0.914841	7.69739	-0.273078	7.69739	-0.155079
	7.70224	-102.628	7.70224	-0.907481	7.70224	-1.64217	7.70224	-5.87678	7.70224	-78.6971	7.70224	-99.8828	7.70224	-0.0101259	7.70224	0.0194532	7.70224	-0.914927	7.70224	-0.273093	7.70224	-0.150365
	7.70709	-102.627	7.70709	-0.908613	7.70709	-1.64209	7.70709	-5.88101	7.70709	-78.6725	7.70709	-99.8824	7.70709	-0.010005	7.70709	0.0194907	7.70709	-0.915041	7.70709	-0.273105	7.70709	-0.145406
	7.71195	-102.626	7.71195	-0.909507	7.71195	-1.6416	7.71195	-5.88524	7.71195	-78.648	7.71195	-99.8822	7.71195	-0.0098804	7.71195	0.019539	7.71195	-0.915184	7.71195	-0.27311	7.71195	-0.140199
	7.7168	-102.624	7.7168	-0.910103	7.7168	-1.64067	7.7168	-5.88936	7.7168	-78.6241	7.7168	-99.8823	7.7168	-0.00975766	7.7168	0.0195944	7.7168	-0.915313	7.7168	-0.273103	7.7168	-0.134765
	7.72165	-102.621	7.72165	-0.910103	7.72165	-1.63948	7.72165	-5.89335	7.72165	-78.6016	7.72165	-99.8825	7.72165	-0.00963306	7.72165	0.0196552	7.72165	-0.915484	7.72165	-0.273087	7.72165	-0.129102
	7.72651	-102.618	7.72651	-0.909388	7.72651	-1.6378	7.72651	-5.89705	7.72651	-78.5813	7.72651	-99.883	7.72651	-0.00950661	7.72651	0.019716	7.72651	-0.91567	7.72651	-0.273059	7.72651	-0.123248
	7.73136	-102.614	7.73136	-0.908256	7.73136	-1.63586	7.73136	-5.90032	7.73136	-78.5642	7.73136	-99.8838	7.73136	-0.00937457	7.73136	0.0197768	7.73136	-0.915914	7.73136	-0.273032	7.73136	-0.117219
	7.73621	-102.608	7.73621	-0.906765	7.73621	-1.63401	7.73621	-5.9033	7.73621	-78.5512	7.73621	-99.8849	7.73621	-0.00922766	7.73621	0.0198269	7.73621	-0.9161	7.73621	-0.273011	7.73621	-0.111067
	7.74107	-102.602	7.74107	-0.905156	7.74107	-1.63233	7.74107	-5.90581	7.74107	-78.5431	7.74107	-99.886	7.74107	-0.00907331	7.74107	0.0198698	7.74107	-0.916214	7.74107	-0.272995	7.74107	-0.104853
	7.74592	-102.595	7.74592	-0.903666	7.74592	-1.63109	7.74592	-5.90819	7.74592	-78.5404	7.74592	-99.8875	7.74592	-0.00890594	7.74592	0.0199056	7.74592	-0.916257	7.74592	-0.272986	7.74592	-0.098657
	7.75077	-102.587	7.75077	-0.902295	7.75077	-1.63025	7.75077	-5.91046	7.75077	-78.5431	7.75077	-99.8888	7.75077	-0.00872369	7.75077	0.0199378	7.75077	-0.916185	7.75077	-0.272982	7.75077	-0.0925756
	7.75563	-102.579	7.75563	-0.901222	7.75563	-1.62977	7.75563	-5.91278	7.75563	-78.5512	7.75563	-99.8902	7.75563	-0.008534	7.75563	0.0199664	7.75563	-0.916071	7.75563	-0.27298	7.75563	-0.0867272
	7.76048	-102.572	7.76048	-0.900328	7.76048	-1.62946	7.76048	-5.91516	7.76048	-78.5647	7.76048	-99.8917	7.76048	-0.0083406	7.76048	0.0200021	7.76048	-0.915942	7.76048	-0.272978	7.76048	-0.0812536
	7.76533	-102.565	7.76533	-0.899494	7.76533	-1.62915	7.76533	-5.91755	7.76533	-78.5828	7.76533	-99.8929	7.76533	-0.00813975	7.76533	0.0200433	7.76533	-0.915899	7.76533	-0.27298	7.76533	-0.0762882
	7.77019	-102.558	7.77019	-0.898778	7.77019	-1.62871	7.77019	-5.92005	7.77019	-78.6054	7.77019	-99.8939	7.77019	-0.00793333	7.77019	0.0200826	7.77019	-0.915999	7.77019	-0.27298	7.77019	-0.0720049
	7.77504	-102.553	7.77504	-0.898242	7.77504	-1.62827	7.77504	-5.92238	7.77504	-78.6323	7.77504	-99.8946	7.77504	-0.00771389	7.77504	0.0201219	7.77504	-0.916228	7.77504	-0.272974	7.77504	-0.0685615
	7.77989	-102.549	7.77989	-0.897765	7.77989	-1.62787	7.77989	-5.92482	7.77989	-78.6627	7.77989	-99.8952	7.77989	-0.00748701	7.77989	0.0201613	7.77989	-0.916529	7.77989	-0.272968	7.77989	-0.0661159
	7.78475	-102.547	7.78475	-0.897586	7.78475	-1.62765	7.78475	-5.92732	7.78475	-78.696	7.78475	-99.8954	7.78475	-0.00724525	7.78475	0.0202096	7.78475	-0.916872	7.78475	-0.272957	7.78475	-0.0648263
	7.7896	-102.545	7.7896	-0.897884	7.7896	-1.62769	7.7896	-5.92983	7.7896	-78.7316	7.7896	-99.8954	7.7896	-0.0069849	7.7896	0.0202668	7.7896	-0.917172	7.7896	-0.272951	7.7896	-0.0648232
	7.79445	-102.545	7.79445	-0.898659	7.79445	-1.62791	7.79445	-5.93239	7.79445	-78.7682	7.79445	-99.8951	7.79445	-0.00671153	7.79445	0.0203419	7.79445	-0.917416	7.79445	-0.272945	7.79445	-0.0662121
	7.79931	-102.545	7.79931	-0.899851	7.79931	-1.62835	7.79931	-5.93495	7.79931	-78.8048	7.79931	-99.8948	7.79931	-0.006427	7.79931	0.0204295	7.79931	-0.917587	7.79931	-0.272945	7.79931	-0.0690451
	7.80416	-102.548	7.80416	-0.901639	7.80416	-1.62906	7.80416	-5.93728	7.80416	-78.8403	7.80416	-99.8945	7.80416	-0.0061276	7.80416	0.0205314	7.80416	-0.91773	7.80416	-0.272949	7.80416	-0.0733533
	7.80901	-102.551	7.80901	-0.903845	7.80901	-1.63003	7.80901	-5.9393	7.80901	-78.8738	7.80901	-99.8943	7.80901	-0.00581331	7.80901	0.0206298	7.80901	-0.917802	7.80901	-0.272957	7.80901	-0.0790962
	7.81387	-102.556	7.81387	-0.906169	7.81387	-1.63131	7.81387	-5.94091	7.81387	-78.9046	7.81387	-99.8941	7.81387	-0.00547485	7.81387	0.020721	7.81387	-0.917845	7.81387	-0.272968	7.81387	-0.0862066
	7.81872	-102.562	7.81872	-0.908673	7.81872	-1.6329	7.81872	-5.94193	7.81872	-78.9323	7.81872	-99.8941	7.81872	-0.0051178	7.81872	0.0207889	7.81872	-0.917902	7.81872	-0.272965	7.81872	-0.0945656
	7.82357	-102.57	7.82357	-0.910878	7.82357	-1.6348	7.82357	-5.94264	7.82357	-78.9567	7.82357	-99.8942	7.82357	-0.00473843	7.82357	0.0208318	7.82357	-0.917945	7.82357	-0.272957	7.82357	-0.104013
	7.82843	-102.579	7.82843	-0.913084	7.82843	-1.63674	7.82843	-5.94276	7.82843	-78.9774	7.82843	-99.8944	7.82843	-0.00433302	7.82843	0.0208515	7.82843	-0.917988	7.82843	-0.272938	7.82843	-0.11435
	7.83328	-102.589	7.83328	-0.915289	7.83328	-1.63873	7.83328	-5.94246	7.83328	-78.9944	7.83328	-99.8946	7.83328	-0.00389414	7.83328	0.0208622	7.83328	-0.918088	7.83328	-0.272913	7.83328	-0.125343
	7.83813	-102.602	7.83813	-0.917733	7.83813	-1.64045	7.83813	-5.94193	7.83813	-79.0073	7.83813	-99.8946	7.83813	-0.00341992	7.83813	0.020873	7.83813	-0.918217	7.83813	-0.272884	7.83813	-0.136746
	7.84299	-102.615	7.84299	-0.920534	7.84299	-1.64187	7.84299	-5.94109	7.84299	-79.0163	7.84299	-99.8942	7.84299	-0.00290294	7.84299	0.0208998	7.84299	-0.918403	7.84299	-0.272861	7.84299	-0.148301
	7.84784	-102.631	7.84784	-0.923872	7.84784	-1.64288	7.84784	-5.94026	7.84784	-79.0212	7.84784	-99.8936	7.84784	-0.00234318	7.84784	0.0209409	7.84784	-0.918603	7.84784	-0.272848	7.84784	-0.159772
	7.85269	-102.647	7.85269	-0.927687	7.85269	-1.64368	7.85269	-5.9393	7.85269	-79.0222	7.85269	-99.8928	7.85269	-0.00173507	7.85269	0.0209999	7.85269	-0.918775	7.85269	-0.272853	7.85269	-0.170936
	7.85755	-102.665	7.85755	-0.93174	7.85755	-1.64425	7.85755	-5.93835	7.85755	-79.02	7.85755	-99.8917	7.85755	-0.00108232	7.85755	0.0210679	7.85755	-0.918903	7.85755	-0.272869	7.85755	-0.181604
	7.8624	-102.683	7.8624	-0.935853	7.8624	-1.64478	7.8624	-5.9377	7.8624	-79.0147	7.8624	-99.8907	7.8624	-0.000383091	7.8624	0.021134	7.8624	-0.918946	7.8624	-0.272892	7.8624	-0.191628
	7.86725	-102.701	7.86725	-0.939965	7.86725	-1.64544	7.86725	-5.9374	7.86725	-79.0067	7.86725	-99.8898	7.86725	0.000355196	7.86725	0.0211895	7.86725	-0.918961	7.86725	-0.272924	7.86725	-0.20088
	7.87211	-102.718	7.87211	-0.944018	7.87211	-1.64628	7.87211	-5.93746	7.87211	-78.9963	7.87211	-99.8893	7.87211	0.00113811	7.87211	0.0212324	7.87211	-0.918989	7.87211	-0.272949	7.87211	-0.20926
	7.87696	-102.736	7.87696	-0.947833	7.87696	-1.64721	7.87696	-5.93776	7.87696	-78.9837	7.87696	-99.8891	7.87696	0.00197124	7.87696	0.0212556	7.87696	-0.919046	7.87696	-0.272968	7.87696	-0.216715
	7.88181	-102.753	7.88181	-0.951469	7.88181	-1.64813	7.88181	-5.93841	7.88181	-78.9692	7.88181	-99.8892	7.88181	0.00286016	7.88181	0.0212699	7.88181	-0.919175	7.88181	-0.272978	7.88181	-0.223202
	7.88667	-102.77	7.88667	-0.955045	7.88667	-1.64889	7.88667	-5.93907	7.88667	-78.9532	7.88667	-99.8896	7.88667	0.00381045	7.88667	0.0212824	7.88667	-0.919404	7.88667	-0.272986	7.88667	-0.22871
	7.89152	-102.786	7.89152	-0.958323	7.89152	-1.64928	7.89152	-5.9396	7.89152	-78.9359	7.89152	-99.8899	7.89152	0.00483327	7.89152	0.0212896	7.89152	-0.919719	7.89152	-0.27299	7.89152	-0.233269
	7.89637	-102.802	7.89637	-0.961363	7.89637	-1.64933	7.89637	-5.94002	7.89637	-78.9179	7.89637	-99.8905	7.89637	0.00593419	7.89637	0.0212985	7.89637	-0.920048	7.89637	-0.27299	7.89637	-0.236932
	7.90123	-102.817	7.90123	-0.964105	7.90123	-1.64906	7.90123	-5.94008	7.90123	-78.8995	7.90123	-99.8909	7.90123	0.00712066	7.90123	0.0213093	7.90123	-0.92032	7.90123	-0.272986	7.90123	-0.239765
	7.90608	-102.831	7.90608	-0.96637	7.90608	-1.64871	7.90608	-5.93996	7.90608	-78.881	7.90608	-99.8914	7.90608	0.00839267	7.90608	0.0213164	7.90608	-0.920563	7.90608	-0.272978	7.90608	-0.24187
	7.91093	-102.844	7.91093	-0.968397	7.91093	-1.64831	7.91093	-5.93978	7.91093	-78.8629	7.91093	-99.892	7.91093	0.00975394	7.91093	0.0213218	7.91093	-0.920663	7.91093	-0.272961	7.91093	-0.243354
	7.91579	-102.856	7.91579	-0.970066	7.91579	-1.64818	7.91579	-5.93978	7.91579	-78.8455	7.91579	-99.8927	7.91579	0.0111933	7.91579	0.0213271	7.91579	-0.920706	7.91579	-0.272942	7.91579	-0.244325
	7.92064	-102.866	7.92064	-0.971615	7.92064	-1.64818	7.92064	-5.94014	7.92064	-78.8297	7.92064	-99.8933	7.92064	0.012709	7.92064	0.0213379	7.92064	-0.920677	7.92064	-0.272917	7.92064	-0.244889
	7.92549	-102.876	7.92549	-0.972867	7.92549	-1.64831	7.92549	-5.94091	7.92549	-78.8157	7.92549	-99.8943	7.92549	0.0142952	7.92549	0.0213522	7.92549	-0.920634	7.92549	-0.272897	7.92549	-0.245155
	7.93035	-102.884	7.93035	-0.973761	7.93035	-1.64853	7.93035	-5.94205	7.93035	-78.8041	7.93035	-99.8954	7.93035	0.0159503	7.93035	0.0213736	7.93035	-0.920591	7.93035	-0.27288	7.93035	-0.24522
	7.9352	-102.891	7.9352	-0.974596	7.9352	-1.64871	7.9352	-5.94354	7.9352	-78.7953	7.9352	-99.8966	7.9352	0.017665	7.9352	0.0213969	7.9352	-0.920634	7.9352	-0.272869	7.9352	-0.245177
	7.94005	-102.897	7.94005	-0.97537	7.94005	-1.64893	7.94005	-5.94521	7.94005	-78.7892	7.94005	-99.8981	7.94005	0.0194372	7.94005	0.0214255	7.94005	-0.920706	7.94005	-0.272865	7.94005	-0.245106
	7.94491	-102.901	7.94491	-0.976086	7.94491	-1.64911	7.94491	-5.94693	7.94491	-78.786	7.94491	-99.8999	7.94491	0.0212597	7.94491	0.0214612	7.94491	-0.920849	7.94491	-0.272867	7.94491	-0.24509
	7.94976	-102.904	7.94976	-0.97692	7.94976	-1.64942	7.94976	-5.94866	7.94976	-78.7856	7.94976	-99.9022	7.94976	0.0231268	7.94976	0.0215024	7.94976	-0.921006	7.94976	-0.272865	7.94976	-0.245196
	7.95461	-102.907	7.95461	-0.977993	7.95461	-1.64977	7.95461	-5.95075	7.95461	-78.7877	7.95461	-99.9047	7.95461	0.0250274	7.95461	0.0215507	7.95461	-0.921206	7.95461	-0.272863	7.95461	-0.245471
	7.95947	-102.908	7.95947	-0.979125	7.95947	-1.65039	7.95947	-5.95272	7.95947	-78.7922	7.95947	-99.9075	7.95947	0.0269521	7.95947	0.0216115	7.95947	-0.921364	7.95947	-0.272859	7.95947	-0.245945
	7.96432	-102.908	7.96432	-0.980258	7.96432	-1.651	7.96432	-5.95492	7.96432	-78.7993	7.96432	-99.9104	7.96432	0.0288862	7.96432	0.0216776	7.96432	-0.921464	7.96432	-0.272863	7.96432	-0.246643
	7.96917	-102.908	7.96917	-0.981331	7.96917	-1.65162	7.96917	-5.95719	7.96917	-78.8087	7.96917	-99.9135	7.96917	0.0308202	7.96917	0.0217491	7.96917	-0.921535	7.96917	-0.272869	7.96917	-0.24756
	7.97403	-102.908	7.97403	-0.982404	7.97403	-1.65215	7.97403	-5.95921	7.97403	-78.8207	7.97403	-99.9167	7.97403	0.0327357	7.97403	0.0218171	7.97403	-0.92155	7.97403	-0.272897	7.97403	-0.248701
	7.97888	-102.908	7.97888	-0.983417	7.97888	-1.65255	7.97888	-5.96088	7.97888	-78.835	7.97888	-99.9199	7.97888	0.0346177	7.97888	0.0218832	7.97888	-0.921521	7.97888	-0.272934	7.97888	-0.250062
	7.98373	-102.907	7.98373	-0.98449	7.98373	-1.65277	7.98373	-5.96195	7.98373	-78.8517	7.98373	-99.9233	7.98373	0.0364625	7.98373	0.0219458	7.98373	-0.921535	7.98373	-0.27298	7.98373	-0.25163
	7.98859	-102.906	7.98859	-0.985622	7.98859	-1.65281	7.98859	-5.96273	7.98859	-78.8699	7.98859	-99.9269	7.98859	0.0382626	7.98859	0.022012	7.98859	-0.92155	7.98859	-0.273022	7.98859	-0.253412
	7.99344	-102.906	7.99344	-0.986636	7.99344	-1.65299	7.99344	-5.96303	7.99344	-78.8889	7.99344	-99.9308	7.99344	0.0400107	7.99344	0.0220799	7.99344	-0.921607	7.99344	-0.273059	7.99344	-0.25539
	7.99829	-102.904	7.99829	-0.987709	7.99829	-1.65312	7.99829	-5.96321	7.99829	-78.9079	7.99829	-99.935	7.99829	0.0417141	7.99829	0.0221568	7.99829	-0.921693	7.99829	-0.273084	7.99829	-0.25754
	8.00315	-102.903	8.00315	-0.988722	8.00315	-1.65357	8.00315	-5.96339	8.00315	-78.9262	8.00315	-99.9392	8.00315	0.043373	8.00315	0.0222409	8.00315	-0.921822	8.00315	-0.273097	8.00315	-0.259834
	8.008	-102.901	8.008	-0.989437	8.008	-1.65423	8.008	-5.96362	8.008	-78.9279	8.008	-99.9436	8.008	0.0449834	8.008	0.0223339	8.008	-0.922008	8.008	-0.273101	8.008	-0.262252
	8.01285	-102.898	8.01285	-0.989854	8.01285	-1.65489	8.01285	-5.96404	8.01285	-78.9293	8.01285	-99.9479	8.01285	0.0465474	8.01285	0.0224268	8.01285	-0.922251	8.01285	-0.273103	8.01285	-0.264759
	8.01771	-102.896	8.01771	-0.989974	8.01771	-1.65546	8.01771	-5.96458	8.01771	-78.9304	8.01771	-99.9524	8.01771	0.0480575	8.01771	0.0225127	8.01771	-0.922494	8.01771	-0.273105	8.01771	-0.267356
	8.02256	-102.892	8.02256	-0.989974	8.02256	-1.65577	8.02256	-5.96476	8.02256	-78.9313	8.02256	-99.9572	8.02256	0.0495061	8.02256	0.0225878	8.02256	-0.922766	8.02256	-0.27311	8.02256	-0.270034
	8.02741	-102.889	8.02741	-0.989854	8.02741	-1.65564	8.02741	-5.96482	8.02741	-78.9318	8.02741	-99.9622	8.02741	0.0508953	8.02741	0.0226486	8.02741	-0.92298	8.02741	-0.27311	8.02741	-0.272796
	8.03227	-102.886	8.03227	-0.989914	8.03227	-1.65502	8.03227	-5.9647	8.03227	-78.9321	8.03227	-99.9672	8.03227	0.0522268	8.03227	0.022704	8.03227	-0.923152	8.03227	-0.27311	8.03227	-0.275657
	8.03712	-102.883	8.03712	-0.990093	8.03712	-1.6541	8.03712	-5.9644	8.03712	-78.9322	8.03712	-99.9722	8.03712	0.0535156	8.03712	0.0227541	8.03712	-0.923223	8.03712	-0.273105	8.03712	-0.278607
	8.04197	-102.88	8.04197	-0.990808	8.04197	-1.65281	8.04197	-5.96434	8.04197	-78.932	8.04197	-99.9774	8.04197	0.0547727	8.04197	0.0228077	8.04197	-0.923223	8.04197	-0.273097	8.04197	-0.281645
	8.04683	-102.877	8.04683	-0.991762	8.04683	-1.65153	8.04683	-5.96452	8.04683	-78.9316	8.04683	-99.9824	8.04683	0.0560205	8.04683	0.0228739	8.04683	-0.923138	8.04683	-0.27308	8.04683	-0.284738
	8.05168	-102.873	8.05168	-0.992894	8.05168	-1.65034	8.05168	-5.96529	8.05168	-78.9311	8.05168	-99.9873	8.05168	0.0572795	8.05168	0.0229579	8.05168	-0.922995	8.05168	-0.273066	8.05168	-0.28785
	8.05653	-102.869	8.05653	-0.994205	8.05653	-1.64911	8.05653	-5.96654	8.05653	-78.9304	8.05653	-99.992	8.05653	0.058559	8.05653	0.0230616	8.05653	-0.922852	8.05653	-0.273049	8.05653	-0.290943
	8.06139	-102.865	8.06139	-0.995576	8.06139	-1.64796	8.06139	-5.96821	8.06139	-78.9296	8.06139	-99.9966	8.06139	0.0598682	8.06139	0.0231814	8.06139	-0.92268	8.06139	-0.273034	8.06139	-0.293968
	8.06624	-102.861	8.06624	-0.996828	8.06624	-1.64655	8.06624	-5.97018	8.06624	-78.9286	8.06624	-100.001	8.06624	0.0612109	8.06624	0.023312	8.06624	-0.922523	8.06624	-0.27302	8.06624	-0.296894
	8.07109	-102.857	8.07109	-0.997901	8.07109	-1.64509	8.07109	-5.97239	8.07109	-78.9277	8.07109	-100.005	8.07109	0.0625945	8.07109	0.0234497	8.07109	-0.922365	8.07109	-0.273009	8.07109	-0.299684
	8.07595	-102.853	8.07595	-0.998974	8.07595	-1.64341	8.07595	-5.97459	8.07595	-78.9267	8.07595	-100.009	8.07595	0.0640171	8.07595	0.0235891	8.07595	-0.922236	8.07595	-0.272999	8.07595	-0.302318
	8.0808	-102.85	8.0808	-1.00011	8.0808	-1.6416	8.0808	-5.97715	8.0808	-78.9257	8.0808	-100.013	8.0808	0.0654955	8.0808	0.0237304	8.0808	-0.922151	8.0808	-0.27299	8.0808	-0.304782
	8.08565	-102.846	8.08565	-1.00118	8.08565	-1.63975	8.08565	-5.97978	8.08565	-78.9248	8.08565	-100.016	8.08565	0.0670335	8.08565	0.0238663	8.08565	-0.922093	8.08565	-0.272982	8.08565	-0.307066
	8.09051	-102.843	8.09051	-1.00237	8.09051	-1.63785	8.09051	-5.98258	8.09051	-78.9239	8.09051	-100.019	8.09051	0.0686458	8.09051	0.0239968	8.09051	-0.922122	8.09051	-0.272974	8.09051	-0.309162
	8.09536	-102.84	8.09536	-1.0035	8.09536	-1.63613	8.09536	-5.98556	8.09536	-78.9232	8.09536	-100.021	8.09536	0.0703381	8.09536	0.0241274	8.09536	-0.922165	8.09536	-0.272968	8.09536	-0.311059
	8.10021	-102.837	8.10021	-1.00487	8.10021	-1.63454	8.10021	-5.98878	8.10021	-78.9227	8.10021	-100.022	8.10021	0.0721252	8.10021	0.0242579	8.10021	-0.922236	8.10021	-0.272961	8.10021	-0.312748
	8.10507	-102.835	8.10507	-1.00613	8.10507	-1.63321	8.10507	-5.99205	8.10507	-78.9223	8.10507	-100.024	8.10507	0.0740016	8.10507	0.0243938	8.10507	-0.922294	8.10507	-0.272961	8.10507	-0.314232
	8.10992	-102.834	8.10992	-1.0075	8.10992	-1.6322	8.10992	-5.99551	8.10992	-78.922	8.10992	-100.025	8.10992	0.0759878	8.10992	0.024544	8.10992	-0.922365	8.10992	-0.272968	8.10992	-0.315513
	8.11477	-102.833	8.11477	-1.00875	8.11477	-1.63175	8.11477	-5.99903	8.11477	-78.9219	8.11477	-100.026	8.11477	0.0780762	8.11477	0.0246978	8.11477	-0.922365	8.11477	-0.272986	8.11477	-0.316597
	8.11963	-102.835	8.11963	-1.00982	8.11963	-1.63189	8.11963	-6.00278	8.11963	-78.9218	8.11963	-100.027	8.11963	0.080278	8.11963	0.0248551	8.11963	-0.922351	8.11963	-0.273007	8.11963	-0.317502
	8.12448	-102.837	8.12448	-1.01054	8.12448	-1.63259	8.12448	-6.00672	8.12448	-78.9218	8.12448	-100.028	8.12448	0.0825877	8.12448	0.0250089	8.12448	-0.922337	8.12448	-0.273036	8.12448	-0.318256
	8.12933	-102.84	8.12933	-1.01119	8.12933	-1.63387	8.12933	-6.01077	8.12933	-78.9218	8.12933	-100.029	8.12933	0.0849923	8.12933	0.0251484	8.12933	-0.922308	8.12933	-0.273057	8.12933	-0.318885
	8.13419	-102.844	8.13419	-1.01185	8.13419	-1.63555	8.13419	-6.01482	8.13419	-78.9218	8.13419	-100.03	8.13419	0.0874861	8.13419	0.0252736	8.13419	-0.922279	8.13419	-0.27307	8.13419	-0.31939
	8.13904	-102.848	8.13904	-1.01256	8.13904	-1.63749	8.13904	-6.0187	8.13904	-78.9217	8.13904	-100.03	8.13904	0.0900468	8.13904	0.025388	8.13904	-0.922179	8.13904	-0.273066	8.13904	-0.319799
	8.14389	-102.853	8.14389	-1.01358	8.14389	-1.6397	8.14389	-6.02233	8.14389	-78.9216	8.14389	-100.03	8.14389	0.0926355	8.14389	0.0254971	8.14389	-0.92205	8.14389	-0.273053	8.14389	-0.320109
	8.14875	-102.858	8.14875	-1.01507	8.14875	-1.642	8.14875	-6.02567	8.14875	-78.9214	8.14875	-100.03	8.14875	0.0952223	8.14875	0.0256133	8.14875	-0.921865	8.14875	-0.27303	8.14875	-0.320323
	8.1536	-102.864	8.1536	-1.01691	8.1536	-1.64434	8.1536	-6.02865	8.1536	-78.921	8.1536	-100.029	8.1536	0.0977551	8.1536	0.0257421	8.1536	-0.921707	8.1536	-0.273011	8.1536	-0.320453
	8.15845	-102.87	8.15845	-1.01894	8.15845	-1.64677	8.15845	-6.03133	8.15845	-78.9205	8.15845	-100.029	8.15845	0.100182	8.15845	0.0258833	8.15845	-0.92155	8.15845	-0.272997	8.15845	-0.320484
	8.16331	-102.876	8.16331	-1.02091	8.16331	-1.64933	8.16331	-6.03378	8.16331	-78.9199	8.16331	-100.028	8.16331	0.102438	8.16331	0.0260353	8.16331	-0.921493	8.16331	-0.272986	8.16331	-0.320438
	8.16816	-102.883	8.16816	-1.02264	8.16816	-1.65198	8.16816	-6.03616	8.16816	-78.919	8.16816	-100.028	8.16816	0.104459	8.16816	0.0261927	8.16816	-0.92155	8.16816	-0.272986	8.16816	-0.320304
	8.17301	-102.89	8.17301	-1.02401	8.17301	-1.65458	8.17301	-6.03837	8.17301	-78.918	8.17301	-100.027	8.17301	0.106174	8.17301	0.0263536	8.17301	-0.921693	8.17301	-0.272986	8.17301	-0.3201
	8.17787	-102.897	8.17787	-1.0252	8.17787	-1.65705	8.17787	-6.04057	8.17787	-78.9168	8.17787	-100.026	8.17787	0.107502	8.17787	0.0265163	8.17787	-0.921879	8.17787	-0.272982	8.17787	-0.319824
	8.18272	-102.904	8.18272	-1.02615	8.18272	-1.65931	8.18272	-6.0423	8.18272	-78.9153	8.18272	-100.025	8.18272	0.108374	8.18272	0.0266844	8.18272	-0.922093	8.18272	-0.27297	8.18272	-0.31948
	8.18757	-102.911	8.18757	-1.02699	8.18757	-1.66107	8.18757	-6.04367	8.18757	-78.9138	8.18757	-100.024	8.18757	0.108714	8.18757	0.0268614	8.18757	-0.922251	8.18757	-0.272961	8.18757	-0.319064
	8.19243	-102.918	8.19243	-1.02776	8.19243	-1.6624	8.19243	-6.04427	8.19243	-78.9121	8.19243	-100.023	8.19243	0.108461	8.19243	0.027051	8.19243	-0.922337	8.19243	-0.272949	8.19243	-0.318587
	8.19728	-102.925	8.19728	-1.02848	8.19728	-1.66337	8.19728	-6.04427	8.19728	-78.9103	8.19728	-100.022	8.19728	0.107565	8.19728	0.0272459	8.19728	-0.922308	8.19728	-0.272945	8.19728	-0.318063
	8.20213	-102.931	8.20213	-1.02901	8.20213	-1.6639	8.20213	-6.04379	8.20213	-78.9084	8.20213	-100.022	8.20213	0.10599	8.20213	0.0274515	8.20213	-0.922151	8.20213	-0.272942	8.20213	-0.317496
	8.20699	-102.937	8.20699	-1.02925	8.20699	-1.66429	8.20699	-6.04296	8.20699	-78.9065	8.20699	-100.021	8.20699	0.10373	8.20699	0.0276554	8.20699	-0.921893	8.20699	-0.272951	8.20699	-0.316904
	8.21184	-102.943	8.21184	-1.02931	8.21184	-1.6646	8.21184	-6.04224	8.21184	-78.9046	8.21184	-100.022	8.21184	0.100796	8.21184	0.0278592	8.21184	-0.921535	8.21184	-0.272965	8.21184	-0.316294
	8.21669	-102.949	8.21669	-1.02901	8.21669	-1.66465	8.21669	-6.04165	8.21669	-78.9027	8.21669	-100.023	8.21669	0.0972177	8.21669	0.0280577	8.21669	-0.921135	8.21669	-0.272976	8.21669	-0.315677
	8.22155	-102.954	8.22155	-1.02824	8.22155	-1.66451	8.22155	-6.04123	8.22155	-78.9008	8.22155	-100.023	8.22155	0.0930483	8.22155	0.0282437	8.22155	-0.920706	8.22155	-0.272986	8.22155	-0.315048
	8.2264	-102.959	8.2264	-1.02711	8.2264	-1.66381	8.2264	-6.04075	8.2264	-78.8989	8.2264	-100.024	8.2264	0.0883471	8.2264	0.0284064	8.2264	-0.920305	8.2264	-0.27299	8.2264	-0.314403
	8.23125	-102.963	8.23125	-1.02544	8.23125	-1.6624	8.23125	-6.04004	8.23125	-78.8971	8.23125	-100.024	8.23125	0.0831958	8.23125	0.0285333	8.23125	-0.919962	8.23125	-0.27299	8.23125	-0.313743
	8.23611	-102.966	8.23611	-1.02323	8.23611	-1.66032	8.23611	-6.03884	8.23611	-78.8953	8.23611	-100.024	8.23611	0.0776782	8.23611	0.0286174	8.23611	-0.919662	8.23611	-0.272986	8.23611	-0.31307
	8.24096	-102.968	8.24096	-1.02043	8.24096	-1.65776	8.24096	-6.03712	8.24096	-78.8936	8.24096	-100.023	8.24096	0.0718891	8.24096	0.028646	8.24096	-0.919361	8.24096	-0.272976	8.24096	-0.312388
	8.24581	-102.97	8.24581	-1.01721	8.24581	-1.65471	8.24581	-6.03491	8.24581	-78.8919	8.24581	-100.022	8.24581	0.0659307	8.24581	0.0286156	8.24581	-0.919075	8.24581	-0.272963	8.24581	-0.311706
	8.25067	-102.972	8.25067	-1.01376	8.25067	-1.6514	8.25067	-6.03235	8.25067	-78.8903	8.25067	-100.02	8.25067	0.0599035	8.25067	0.0285244	8.25067	-0.91876	8.25067	-0.272942	8.25067	-0.311034
	8.25552	-102.972	8.25552	-1.01036	8.25552	-1.648	8.25552	-6.02955	8.25552	-78.8887	8.25552	-100.019	8.25552	0.053908	8.25552	0.0283706	8.25552	-0.918431	8.25552	-0.272919	8.25552	-0.310373
	8.26037	-102.973	8.26037	-1.00714	8.26037	-1.64443	8.26037	-6.02657	8.26037	-78.8871	8.26037	-100.018	8.26037	0.0480389	8.26037	0.0281543	8.26037	-0.918102	8.26037	-0.272892	8.26037	-0.30972
	8.26523	-102.973	8.26523	-1.00434	8.26523	-1.64081	8.26523	-6.02353	8.26523	-78.8855	8.26523	-100.018	8.26523	0.042378	8.26523	0.0278825	8.26523	-0.917773	8.26523	-0.272869	8.26523	-0.309053
	8.27008	-102.972	8.27008	-1.00195	8.27008	-1.63688	8.27008	-6.02001	8.27008	-78.8839	8.27008	-100.017	8.27008	0.0369832	8.27008	0.0275588	8.27008	-0.917473	8.27008	-0.272855	8.27008	-0.308368
	8.27493	-102.971	8.27493	-0.999868	8.27493	-1.63281	8.27493	-6.01608	8.27493	-78.8824	8.27493	-100.017	8.27493	0.0319137	8.27493	0.0271922	8.27493	-0.917144	8.27493	-0.272846	8.27493	-0.307659
	8.27979	-102.97	8.27979	-0.99808	8.27979	-1.62849	8.27979	-6.01161	8.27979	-78.8808	8.27979	-100.017	8.27979	0.0271976	8.27979	0.0267899	8.27979	-0.9168	8.27979	-0.272855	8.27979	-0.306908
	8.28464	-102.969	8.28464	-0.99647	8.28464	-1.62398	8.28464	-6.00642	8.28464	-78.8794	8.28464	-100.017	8.28464	0.0228664	8.28464	0.0263697	8.28464	-0.916429	8.28464	-0.272871	8.28464	-0.306124
	8.28949	-102.969	8.28949	-0.995159	8.28949	-1.61939	8.28949	-6.0004	8.28949	-78.8779	8.28949	-100.016	8.28949	0.0189277	8.28949	0.0259477	8.28949	-0.915999	8.28949	-0.27289	8.28949	-0.305328
	8.29435	-102.968	8.29435	-0.994086	8.29435	-1.61458	8.29435	-5.99349	8.29435	-78.8764	8.29435	-100.016	8.29435	0.015385	8.29435	0.0255382	8.29435	-0.915542	8.29435	-0.272903	8.29435	-0.304525
	8.2992	-102.968	8.2992	-0.99349	8.2992	-1.60981	8.2992	-5.98568	8.2992	-78.875	8.2992	-100.015	8.2992	0.0122273	8.2992	0.0251502	8.2992	-0.915041	8.2992	-0.272915	8.2992	-0.303735
	8.30405	-102.969	8.30405	-0.993311	8.30405	-1.60504	8.30405	-5.9768	8.30405	-78.8734	8.30405	-100.014	8.30405	0.0094471	8.30405	0.0247943	8.30405	-0.91454	8.30405	-0.27293	8.30405	-0.302975
	8.30891	-102.969	8.30891	-0.993669	8.30891	-1.60036	8.30891	-5.96714	8.30891	-78.8719	8.30891	-100.013	8.30891	0.00701652	8.30891	0.0244796	8.30891	-0.914097	8.30891	-0.272938	8.30891	-0.302247
	8.31376	-102.97	8.31376	-0.994086	8.31376	-1.59568	8.31376	-5.95665	8.31376	-78.8702	8.31376	-100.011	8.31376	0.00490952	8.31376	0.0242043	8.31376	-0.913711	8.31376	-0.272955	8.31376	-0.301553
	8.31861	-102.971	8.31861	-0.994623	8.31861	-1.59091	8.31861	-5.94568	8.31861	-78.8684	8.31861	-100.009	8.31861	0.00309448	8.31861	0.0239611	8.31861	-0.91341	8.31861	-0.27297	8.31861	-0.300892
	8.32347	-102.972	8.32347	-0.994742	8.32347	-1.5861	8.32347	-5.9343	8.32347	-78.8664	8.32347	-100.007	8.32347	0.00154538	8.32347	0.0237501	8.32347	-0.913167	8.32347	-0.27299	8.32347	-0.300254
	8.32832	-102.973	8.32832	-0.994384	8.32832	-1.58102	8.32832	-5.92268	8.32832	-78.8644	8.32832	-100.004	8.32832	0.000230598	8.32832	0.0235587	8.32832	-0.912952	8.32832	-0.273009	8.32832	-0.299628
	8.33317	-102.974	8.33317	-0.993431	8.33317	-1.57581	8.33317	-5.91093	8.33317	-78.8623	8.33317	-100.002	8.33317	-0.000875902	8.33317	0.0233853	8.33317	-0.912709	8.33317	-0.273024	8.33317	-0.299008
	8.33803	-102.975	8.33803	-0.991821	8.33803	-1.57038	8.33803	-5.89883	8.33803	-78.86	8.33803	-99.9998	8.33803	-0.00180016	8.33803	0.0232315	8.33803	-0.912423	8.33803	-0.273028	8.33803	-0.298391
	8.34288	-102.976	8.34288	-0.989854	8.34288	-1.56509	8.34288	-5.88661	8.34288	-78.8576	8.34288	-99.9978	8.34288	-0.0025682	8.34288	0.023101	8.34288	-0.912051	8.34288	-0.273036	8.34288	-0.297777
	8.34773	-102.977	8.34773	-0.98753	8.34773	-1.55983	8.34773	-5.87422	8.34773	-78.855	8.34773	-99.9959	8.34773	-0.00320048	8.34773	0.0229955	8.34773	-0.911636	8.34773	-0.273036	8.34773	-0.297167
	8.35259	-102.977	8.35259	-0.985265	8.35259	-1.55475	8.35259	-5.86164	8.35259	-78.8522	8.35259	-99.994	8.35259	-0.00372677	8.35259	0.0229257	8.35259	-0.911193	8.35259	-0.273047	8.35259	-0.296584
	8.35744	-102.977	8.35744	-0.983059	8.35744	-1.54981	8.35744	-5.84906	8.35744	-78.8492	8.35744	-99.9921	8.35744	-0.00416379	8.35744	0.0228918	8.35744	-0.910764	8.35744	-0.273072	8.35744	-0.29602
	8.36229	-102.976	8.36229	-0.981033	8.36229	-1.54469	8.36229	-5.83637	8.36229	-78.846	8.36229	-99.99	8.36229	-0.00452085	8.36229	0.0228864	8.36229	-0.910406	8.36229	-0.273112	8.36229	-0.295484
	8.36715	-102.976	8.36715	-0.979185	8.36715	-1.5393	8.36715	-5.82367	8.36715	-78.8425	8.36715	-99.9876	8.36715	-0.00480723	8.36715	0.0229007	8.36715	-0.910063	8.36715	-0.273168	8.36715	-0.294966
	8.372	-102.976	8.372	-0.977576	8.372	-1.53343	8.372	-5.81121	8.372	-78.8388	8.372	-99.9851	8.372	-0.00503969	8.372	0.0229293	8.372	-0.909734	8.372	-0.273235	8.372	-0.294448
	8.37685	-102.975	8.37685	-0.976086	8.37685	-1.52689	8.37685	-5.79882	8.37685	-78.8349	8.37685	-99.9824	8.37685	-0.00521264	8.37685	0.0229615	8.37685	-0.909348	8.37685	-0.273304	8.37685	-0.293922
	8.38171	-102.974	8.38171	-0.974715	8.38171	-1.5197	8.38171	-5.78666	8.38171	-78.8309	8.38171	-99.9799	8.38171	-0.00533538	8.38171	0.0229955	8.38171	-0.908847	8.38171	-0.273368	8.38171	-0.293376
	8.38656	-102.973	8.38656	-0.973344	8.38656	-1.51197	8.38656	-5.77492	8.38656	-78.8267	8.38656	-99.9776	8.38656	-0.00540605	8.38656	0.0230259	8.38656	-0.90826	8.38656	-0.273423	8.38656	-0.292806
	8.39141	-102.97	8.39141	-0.972092	8.39141	-1.50376	8.39141	-5.76335	8.39141	-78.8224	8.39141	-99.9756	8.39141	-0.00543208	8.39141	0.0230598	8.39141	-0.907559	8.39141	-0.273462	8.39141	-0.292205
	8.39627	-102.966	8.39627	-0.970721	8.39627	-1.49537	8.39627	-5.75185	8.39627	-78.818	8.39627	-99.974	8.39627	-0.00542278	8.39627	0.023092	8.39627	-0.906787	8.39627	-0.273487	8.39627	-0.291572
	8.40112	-102.961	8.40112	-0.96935	8.40112	-1.48698	8.40112	-5.74046	8.40112	-78.8134	8.40112	-99.9724	8.40112	-0.00538931	8.40112	0.0231314	8.40112	-0.906029	8.40112	-0.2735	8.40112	-0.2909
	8.40597	-102.955	8.40597	-0.967801	8.40597	-1.47877	8.40597	-5.7292	8.40597	-78.8088	8.40597	-99.971	8.40597	-0.00533724	8.40597	0.0231761	8.40597	-0.905285	8.40597	-0.273504	8.40597	-0.290184
	8.41083	-102.948	8.41083	-0.965953	8.41083	-1.47078	8.41083	-5.71769	8.41083	-78.8042	8.41083	-99.9698	8.41083	-0.00527959	8.41083	0.0232279	8.41083	-0.904641	8.41083	-0.27351	8.41083	-0.289409
	8.41568	-102.942	8.41568	-0.964046	8.41568	-1.46296	8.41568	-5.70655	8.41568	-78.7995	8.41568	-99.9688	8.41568	-0.00521822	8.41568	0.0232869	8.41568	-0.904055	8.41568	-0.273515	8.41568	-0.288591
	8.42053	-102.936	8.42053	-0.961781	8.42053	-1.4555	8.42053	-5.69546	8.42053	-78.7949	8.42053	-99.968	8.42053	-0.00515313	8.42053	0.0233549	8.42053	-0.90354	8.42053	-0.273521	8.42053	-0.287717
	8.42539	-102.931	8.42539	-0.959158	8.42539	-1.44839	8.42539	-5.68497	8.42539	-78.7903	8.42539	-99.9678	8.42539	-0.0050806	8.42539	0.0234264	8.42539	-0.903111	8.42539	-0.273536	8.42539	-0.286812
	8.43024	-102.926	8.43024	-0.956237	8.43024	-1.44181	8.43024	-5.67478	8.43024	-78.7858	8.43024	-99.9681	8.43024	-0.00499692	8.43024	0.0235015	8.43024	-0.902767	8.43024	-0.273548	8.43024	-0.285876
	8.43509	-102.922	8.43509	-0.953019	8.43509	-1.43594	8.43509	-5.665	8.43509	-78.7812	8.43509	-99.9689	8.43509	-0.00490208	8.43509	0.0235784	8.43509	-0.902481	8.43509	-0.273565	8.43509	-0.284912
	8.43995	-102.918	8.43995	-0.949442	8.43995	-1.43091	8.43995	-5.65517	8.43995	-78.7767	8.43995	-99.9697	8.43995	-0.00479794	8.43995	0.0236517	8.43995	-0.902281	8.43995	-0.273577	8.43995	-0.283908
	8.4448	-102.914	8.4448	-0.945508	8.4448	-1.4268	8.4448	-5.64516	8.4448	-78.7723	8.4448	-99.9706	8.4448	-0.00468636	8.4448	0.0237215	8.4448	-0.902209	8.4448	-0.273581	8.4448	-0.28286
	8.44965	-102.911	8.44965	-0.941396	8.44965	-1.42384	8.44965	-5.63437	8.44965	-78.7679	8.44965	-99.9714	8.44965	-0.00457478	8.44965	0.0237894	8.44965	-0.902209	8.44965	-0.273584	8.44965	-0.281747
	8.45451	-102.908	8.45451	-0.937283	8.45451	-1.42186	8.45451	-5.62263	8.45451	-78.7635	8.45451	-99.972	8.45451	-0.00447063	8.45451	0.0238538	8.45451	-0.902309	8.45451	-0.273575	8.45451	-0.280563
	8.45936	-102.904	8.45936	-0.933409	8.45936	-1.42097	8.45936	-5.60981	8.45936	-78.7592	8.45936	-99.9724	8.45936	-0.00437393	8.45936	0.0239164	8.45936	-0.902467	8.45936	-0.273565	8.45936	-0.279293
	8.46421	-102.901	8.46421	-0.929713	8.46421	-1.4212	8.46421	-5.5958	8.46421	-78.7549	8.46421	-99.9725	8.46421	-0.00428467	8.46421	0.0239789	8.46421	-0.902667	8.46421	-0.273554	8.46421	-0.27796
	8.46907	-102.898	8.46907	-0.926495	8.46907	-1.42274	8.46907	-5.58102	8.46907	-78.7506	8.46907	-99.9727	8.46907	-0.00420284	8.46907	0.0240397	8.46907	-0.902896	8.46907	-0.27355	8.46907	-0.276553
	8.47392	-102.895	8.47392	-0.923753	8.47392	-1.4257	8.47392	-5.56564	8.47392	-78.7463	8.47392	-99.9728	8.47392	-0.0041173	8.47392	0.024097	8.47392	-0.903182	8.47392	-0.27355	8.47392	-0.275074
	8.47877	-102.893	8.47877	-0.921369	8.47877	-1.43003	8.47877	-5.54973	8.47877	-78.742	8.47877	-99.9733	8.47877	-0.00403919	8.47877	0.0241435	8.47877	-0.903554	8.47877	-0.273554	8.47877	-0.273524
	8.48363	-102.891	8.48363	-0.919223	8.48363	-1.43563	8.48363	-5.53334	8.48363	-78.7378	8.48363	-99.9742	8.48363	-0.00395551	8.48363	0.0241739	8.48363	-0.90404	8.48363	-0.273558	8.48363	-0.2719
	8.48848	-102.889	8.48848	-0.917435	8.48848	-1.44248	8.48848	-5.51665	8.48848	-78.7335	8.48848	-99.9755	8.48848	-0.00387182	8.48848	0.0241864	8.48848	-0.90467	8.48848	-0.273558	8.48848	-0.270205
	8.49333	-102.888	8.49333	-0.915885	8.49333	-1.45016	8.49333	-5.4993	8.49333	-78.7292	8.49333	-99.9772	8.49333	-0.00378256	8.49333	0.0241774	8.49333	-0.905371	8.49333	-0.273552	8.49333	-0.268435
	8.49819	-102.886	8.49819	-0.914752	8.49819	-1.45859	8.49819	-5.48154	8.49819	-78.7248	8.49819	-99.9793	8.49819	-0.00368958	8.49819	0.0241506	8.49819	-0.906186	8.49819	-0.273531	8.49819	-0.266609
	8.50304	-102.886	8.50304	-0.914097	8.50304	-1.46738	8.50304	-5.46312	8.50304	-78.7203	8.50304	-99.9814	8.50304	-0.00359101	8.50304	0.0241131	8.50304	-0.90703	8.50304	-0.273506	8.50304	-0.26474
	8.50789	-102.886	8.50789	-0.914156	8.50789	-1.47652	8.50789	-5.44441	8.50789	-78.7155	8.50789	-99.9832	8.50789	-0.00349245	8.50789	0.0240773	8.50789	-0.907903	8.50789	-0.273477	8.50789	-0.262838
	8.51275	-102.887	8.51275	-0.914931	8.51275	-1.4857	8.51275	-5.42551	8.51275	-78.7106	8.51275	-99.9845	8.51275	-0.00339389	8.51275	0.0240451	8.51275	-0.908833	8.51275	-0.27345	8.51275	-0.260928
	8.5176	-102.888	8.5176	-0.916302	8.5176	-1.4948	8.5176	-5.4068	8.5176	-78.7055	8.5176	-99.9854	8.5176	-0.00330834	8.5176	0.0240147	8.5176	-0.90982	8.5176	-0.273429	8.5176	-0.259031
	8.52245	-102.89	8.52245	-0.91809	8.52245	-1.50371	8.52245	-5.38892	8.52245	-78.7001	8.52245	-99.9862	8.52245	-0.00323768	8.52245	0.0239861	8.52245	-0.910864	8.52245	-0.273414	8.52245	-0.257187
	8.52731	-102.893	8.52731	-0.920594	8.52731	-1.51206	8.52731	-5.37193	8.52731	-78.6945	8.52731	-99.9871	8.52731	-0.00318561	8.52731	0.023945	8.52731	-0.911994	8.52731	-0.273412	8.52731	-0.255423
	8.53216	-102.896	8.53216	-0.923276	8.53216	-1.5197	8.53216	-5.35649	8.53216	-78.6887	8.53216	-99.9885	8.53216	-0.00315585	8.53216	0.0238878	8.53216	-0.913124	8.53216	-0.273406	8.53216	-0.253775
	8.53701	-102.899	8.53701	-0.926375	8.53701	-1.52628	8.53701	-5.34296	8.53701	-78.6826	8.53701	-99.9905	8.53701	-0.00314841	8.53701	0.0238127	8.53701	-0.914268	8.53701	-0.2734	8.53701	-0.252265
	8.54187	-102.901	8.54187	-0.929594	8.54187	-1.5318	8.54187	-5.33199	8.54187	-78.6763	8.54187	-99.993	8.54187	-0.00315957	8.54187	0.023725	8.54187	-0.915341	8.54187	-0.273391	8.54187	-0.250914
	8.54672	-102.904	8.54672	-0.932693	8.54672	-1.53599	8.54672	-5.32389	8.54672	-78.6697	8.54672	-99.9958	8.54672	-0.00318561	8.54672	0.0236285	8.54672	-0.916314	8.54672	-0.273385	8.54672	-0.249739
	8.55157	-102.907	8.55157	-0.935674	8.55157	-1.53899	8.55157	-5.31918	8.55157	-78.6629	8.55157	-99.9986	8.55157	-0.00322838	8.55157	0.0235355	8.55157	-0.917158	8.55157	-0.273375	8.55157	-0.248735
	8.55643	-102.91	8.55643	-0.938237	8.55643	-1.5408	8.55643	-5.31811	8.55643	-78.6558	8.55643	-100.001	8.55643	-0.00328417	8.55643	0.0234568	8.55643	-0.917916	8.55643	-0.273371	8.55643	-0.247904
	8.56128	-102.912	8.56128	-0.940382	8.56128	-1.54173	8.56128	-5.32073	8.56128	-78.6486	8.56128	-100.004	8.56128	-0.00334926	8.56128	0.0233889	8.56128	-0.918546	8.56128	-0.273377	8.56128	-0.247244
	8.56613	-102.914	8.56613	-0.942171	8.56613	-1.5416	8.56613	-5.32717	8.56613	-78.6413	8.56613	-100.006	8.56613	-0.00341992	8.56613	0.0233316	8.56613	-0.919147	8.56613	-0.273385	8.56613	-0.246751
	8.57099	-102.915	8.57099	-0.943482	8.57099	-1.54063	8.57099	-5.337	8.57099	-78.634	8.57099	-100.008	8.57099	-0.00349059	8.57099	0.0232798	8.57099	-0.919776	8.57099	-0.273398	8.57099	-0.246429
	8.57584	-102.915	8.57584	-0.944436	8.57584	-1.53868	8.57584	-5.35011	8.57584	-78.6266	8.57584	-100.01	8.57584	-0.00356312	8.57584	0.0232244	8.57584	-0.920391	8.57584	-0.273406	8.57584	-0.246252
	8.58069	-102.915	8.58069	-0.944793	8.58069	-1.53581	8.58069	-5.36627	8.58069	-78.6193	8.58069	-100.013	8.58069	-0.00364494	8.58069	0.0231618	8.58069	-0.921006	8.58069	-0.273414	8.58069	-0.246218
	8.58555	-102.914	8.58555	-0.944674	8.58555	-1.53188	8.58555	-5.38492	8.58555	-78.6122	8.58555	-100.015	8.58555	-0.00373607	8.58555	0.0231028	8.58555	-0.921621	8.58555	-0.273412	8.58555	-0.246305
	8.5904	-102.913	8.5904	-0.94384	8.5904	-1.52694	8.5904	-5.40596	8.5904	-78.6053	8.5904	-100.018	8.5904	-0.00384393	8.5904	0.0230384	8.5904	-0.922151	8.5904	-0.273408	8.5904	-0.246478
	8.59525	-102.911	8.59525	-0.942409	8.59525	-1.52111	8.59525	-5.42897	8.59525	-78.5986	8.59525	-100.02	8.59525	-0.00397038	8.59525	0.0229865	8.59525	-0.922623	8.59525	-0.273396	8.59525	-0.246711
	8.60011	-102.908	8.60011	-0.940442	8.60011	-1.5144	8.60011	-5.45371	8.60011	-78.5923	8.60011	-100.023	8.60011	-0.00411172	8.60011	0.0229436	8.60011	-0.922995	8.60011	-0.273377	8.60011	-0.246962
	8.60496	-102.905	8.60496	-0.938058	8.60496	-1.50725	8.60496	-5.47981	8.60496	-78.5862	8.60496	-100.025	8.60496	-0.00426049	8.60496	0.0229168	8.60496	-0.923295	8.60496	-0.273352	8.60496	-0.247198
	8.60981	-102.901	8.60981	-0.935555	8.60981	-1.49979	8.60981	-5.50717	8.60981	-78.5805	8.60981	-100.028	8.60981	-0.00440927	8.60981	0.0229007	8.60981	-0.923524	8.60981	-0.273329	8.60981	-0.247393
	8.61467	-102.896	8.61467	-0.933111	8.61467	-1.49215	8.61467	-5.53519	8.61467	-78.5751	8.61467	-100.03	8.61467	-0.00455432	8.61467	0.0228882	8.61467	-0.92371	8.61467	-0.27331	8.61467	-0.247526
	8.61952	-102.89	8.61952	-0.930607	8.61952	-1.48433	8.61952	-5.5635	8.61952	-78.5699	8.61952	-100.033	8.61952	-0.00469937	8.61952	0.022881	8.61952	-0.923824	8.61952	-0.273302	8.61952	-0.247594
	8.62437	-102.884	8.62437	-0.927985	8.62437	-1.47634	8.62437	-5.59151	8.62437	-78.5649	8.62437	-100.037	8.62437	-0.00484071	8.62437	0.0228667	8.62437	-0.923982	8.62437	-0.273302	8.62437	-0.247588
	8.62923	-102.877	8.62923	-0.925124	8.62923	-1.46822	8.62923	-5.61839	8.62923	-78.56	8.62923	-100.04	8.62923	-0.00498204	8.62923	0.0228506	8.62923	-0.924096	8.62923	-0.27331	8.62923	-0.247532
	8.63408	-102.868	8.63408	-0.921965	8.63408	-1.46014	8.63408	-5.64373	8.63408	-78.5552	8.63408	-100.044	8.63408	-0.00511594	8.63408	0.0228363	8.63408	-0.924282	8.63408	-0.27332	8.63408	-0.247433
	8.63893	-102.86	8.63893	-0.91821	8.63893	-1.4521	8.63893	-5.66709	8.63893	-78.5505	8.63893	-100.048	8.63893	-0.0052424	8.63893	0.022831	8.63893	-0.924482	8.63893	-0.273325	8.63893	-0.247313
	8.64379	-102.85	8.64379	-0.913918	8.64379	-1.44424	8.64379	-5.68819	8.64379	-78.5457	8.64379	-100.052	8.64379	-0.00535398	8.64379	0.0228345	8.64379	-0.924697	8.64379	-0.273323	8.64379	-0.247191
	8.64864	-102.84	8.64864	-0.90903	8.64864	-1.43687	8.64864	-5.70726	8.64864	-78.5409	8.64864	-100.056	8.64864	-0.00544324	8.64864	0.0228471	8.64864	-0.924954	8.64864	-0.27331	8.64864	-0.247098
	8.65349	-102.829	8.65349	-0.903666	8.65349	-1.43007	8.65349	-5.72419	8.65349	-78.5359	8.65349	-100.059	8.65349	-0.00551949	8.65349	0.0228703	8.65349	-0.925169	8.65349	-0.273295	8.65349	-0.247068
	8.65835	-102.818	8.65835	-0.897944	8.65835	-1.42398	8.65835	-5.73933	8.65835	-78.5307	8.65835	-100.062	8.65835	-0.00558457	8.65835	0.0229007	8.65835	-0.925355	8.65835	-0.273279	8.65835	-0.247123
	8.6632	-102.806	8.6632	-0.892103	8.6632	-1.41863	8.6632	-5.75238	8.6632	-78.5253	8.6632	-100.065	8.6632	-0.00564408	8.6632	0.0229329	8.6632	-0.925455	8.6632	-0.27327	8.6632	-0.247297
	8.66805	-102.795	8.66805	-0.886083	8.66805	-1.41413	8.66805	-5.76323	8.66805	-78.5194	8.66805	-100.068	8.66805	-0.00570173	8.66805	0.0229704	8.66805	-0.925512	8.66805	-0.273268	8.66805	-0.247626
	8.67291	-102.783	8.67291	-0.880301	8.67291	-1.41055	8.67291	-5.77164	8.67291	-78.5132	8.67291	-100.071	8.67291	-0.00575752	8.67291	0.0230098	8.67291	-0.925541	8.67291	-0.273272	8.67291	-0.248134
	8.67776	-102.772	8.67776	-0.874698	8.67776	-1.40791	8.67776	-5.77754	8.67776	-78.5065	8.67776	-100.074	8.67776	-0.00580959	8.67776	0.0230545	8.67776	-0.925512	8.67776	-0.273281	8.67776	-0.24884
	8.68261	-102.76	8.68261	-0.869155	8.68261	-1.40627	8.68261	-5.78088	8.68261	-78.4993	8.68261	-100.077	8.68261	-0.00586352	8.68261	0.0230992	8.68261	-0.925484	8.68261	-0.273285	8.68261	-0.249767
	8.68747	-102.749	8.68747	-0.86391	8.68747	-1.40552	8.68747	-5.78171	8.68747	-78.4915	8.68747	-100.08	8.68747	-0.00591187	8.68747	0.0231421	8.68747	-0.925412	8.68747	-0.273285	8.68747	-0.250923
	8.69232	-102.737	8.69232	-0.858843	8.69232	-1.40561	8.69232	-5.78046	8.69232	-78.4832	8.69232	-100.084	8.69232	-0.00595093	8.69232	0.0231797	8.69232	-0.925341	8.69232	-0.273283	8.69232	-0.252312
	8.69717	-102.724	8.69717	-0.854194	8.69717	-1.40632	8.69717	-5.77724	8.69717	-78.4743	8.69717	-100.087	8.69717	-0.0059844	8.69717	0.0232065	8.69717	-0.925255	8.69717	-0.273277	8.69717	-0.253933
	8.70203	-102.711	8.70203	-0.850022	8.70203	-1.40751	8.70203	-5.77241	8.70203	-78.4648	8.70203	-100.09	8.70203	-0.00600858	8.70203	0.0232172	8.70203	-0.925169	8.70203	-0.27327	8.70203	-0.255758
	8.70688	-102.698	8.70688	-0.846505	8.70688	-1.40914	8.70688	-5.76603	8.70688	-78.4549	8.70688	-100.093	8.70688	-0.00602531	8.70688	0.0232208	8.70688	-0.925097	8.70688	-0.27326	8.70688	-0.25776
	8.71173	-102.686	8.71173	-0.843406	8.71173	-1.41117	8.71173	-5.75811	8.71173	-78.4444	8.71173	-100.096	8.71173	-0.00603647	8.71173	0.0232154	8.71173	-0.92504	8.71173	-0.273247	8.71173	-0.259921
	8.71659	-102.673	8.71659	-0.84132	8.71659	-1.41369	8.71659	-5.74869	8.71659	-78.4335	8.71659	-100.099	8.71659	-0.00603461	8.71659	0.0232154	8.71659	-0.924954	8.71659	-0.273229	8.71659	-0.262193
	8.72144	-102.662	8.72144	-0.839889	8.72144	-1.41674	8.72144	-5.73766	8.72144	-78.4222	8.72144	-100.102	8.72144	-0.00602345	8.72144	0.0232208	8.72144	-0.92484	8.72144	-0.273208	8.72144	-0.264533
	8.72629	-102.651	8.72629	-0.839531	8.72629	-1.42018	8.72629	-5.72515	8.72629	-78.4104	8.72629	-100.105	8.72629	-0.00600114	8.72629	0.0232387	8.72629	-0.924668	8.72629	-0.273183	8.72629	-0.266901
	8.73115	-102.642	8.73115	-0.840187	8.73115	-1.42415	8.73115	-5.71144	8.73115	-78.3983	8.73115	-100.107	8.73115	-0.00597324	8.73115	0.0232762	8.73115	-0.924482	8.73115	-0.273164	8.73115	-0.269247
	8.736	-102.633	8.736	-0.841916	8.736	-1.42835	8.736	-5.69654	8.736	-78.3857	8.736	-100.109	8.736	-0.00594349	8.736	0.0233263	8.736	-0.924253	8.736	-0.273155	8.736	-0.271553
	8.74085	-102.625	8.74085	-0.844538	8.74085	-1.43241	8.74085	-5.68068	8.74085	-78.3729	8.74085	-100.112	8.74085	-0.00591187	8.74085	0.0233907	8.74085	-0.924025	8.74085	-0.273162	8.74085	-0.27375
	8.74571	-102.618	8.74571	-0.847876	8.74571	-1.43625	8.74571	-5.66411	8.74571	-78.3598	8.74571	-100.114	8.74571	-0.0058877	8.74571	0.0234586	8.74571	-0.923839	8.74571	-0.273176	8.74571	-0.275812
	8.75056	-102.611	8.75056	-0.851631	8.75056	-1.43943	8.75056	-5.64712	8.75056	-78.3465	8.75056	-100.116	8.75056	-0.00587096	8.75056	0.0235301	8.75056	-0.923696	8.75056	-0.273193	8.75056	-0.27769
	8.75541	-102.605	8.75541	-0.855505	8.75541	-1.44204	8.75541	-5.62984	8.75541	-78.3332	8.75541	-100.119	8.75541	-0.00586352	8.75541	0.0235981	8.75541	-0.923624	8.75541	-0.273199	8.75541	-0.279348
	8.76027	-102.599	8.76027	-0.859261	8.76027	-1.44393	8.76027	-5.61261	8.76027	-78.3198	8.76027	-100.121	8.76027	-0.00586166	8.76027	0.0236642	8.76027	-0.923524	8.76027	-0.273191	8.76027	-0.280771
	8.76512	-102.595	8.76512	-0.862777	8.76512	-1.44535	8.76512	-5.59533	8.76512	-78.3064	8.76512	-100.123	8.76512	-0.00585794	8.76512	0.0237286	8.76512	-0.923452	8.76512	-0.273166	8.76512	-0.281927
	8.76997	-102.591	8.76997	-0.865877	8.76997	-1.44636	8.76997	-5.57828	8.76997	-78.2932	8.76997	-100.124	8.76997	-0.00585051	8.76997	0.0237966	8.76997	-0.923409	8.76997	-0.27313	8.76997	-0.282817
	8.77483	-102.588	8.77483	-0.868678	8.77483	-1.44716	8.77483	-5.56147	8.77483	-78.28	8.77483	-100.125	8.77483	-0.00582819	8.77483	0.0238609	8.77483	-0.923324	8.77483	-0.273087	8.77483	-0.283433
	8.77968	-102.587	8.77968	-0.871181	8.77968	-1.44755	8.77968	-5.5452	8.77968	-78.2671	8.77968	-100.126	8.77968	-0.00579844	8.77968	0.0239289	8.77968	-0.923195	8.77968	-0.273043	8.77968	-0.28378
	8.78453	-102.586	8.78453	-0.873208	8.78453	-1.44738	8.78453	-5.5297	8.78453	-78.2543	8.78453	-100.128	8.78453	-0.00575566	8.78453	0.0239986	8.78453	-0.923038	8.78453	-0.273005	8.78453	-0.283858
	8.78939	-102.585	8.78939	-0.874996	8.78939	-1.4468	8.78939	-5.5154	8.78939	-78.2418	8.78939	-100.128	8.78939	-0.00570545	8.78939	0.0240684	8.78939	-0.922823	8.78939	-0.272976	8.78939	-0.283678
	8.79424	-102.586	8.79424	-0.876367	8.79424	-1.44557	8.79424	-5.50252	8.79424	-78.2296	8.79424	-100.129	8.79424	-0.00565338	8.79424	0.0241435	8.79424	-0.922523	8.79424	-0.272951	8.79424	-0.28326
	8.79909	-102.586	8.79909	-0.87738	8.79909	-1.44345	8.79909	-5.4958	8.79909	-78.2178	8.79909	-100.13	8.79909	-0.00560131	8.79909	0.0242132	8.79909	-0.922151	8.79909	-0.272928	8.79909	-0.282624
	8.80395	-102.587	8.80395	-0.878334	8.80395	-1.44053	8.80395	-5.49004	8.80395	-78.2063	8.80395	-100.131	8.80395	-0.00554738	8.80395	0.0242919	8.80395	-0.921721	8.80395	-0.272907	8.80395	-0.281781
	8.8088	-102.588	8.8088	-0.87893	8.8088	-1.43678	8.8088	-5.48518	8.8088	-78.1951	8.8088	-100.131	8.8088	-0.00549903	8.8088	0.0243688	8.8088	-0.921249	8.8088	-0.27289	8.8088	-0.280768
	8.81365	-102.59	8.81365	-0.879645	8.81365	-1.43223	8.81365	-5.48114	8.81365	-78.1844	8.81365	-100.131	8.81365	-0.00545254	8.81365	0.0244421	8.81365	-0.920806	8.81365	-0.272871	8.81365	-0.279606
	8.81851	-102.591	8.81851	-0.880122	8.81851	-1.42698	8.81851	-5.47763	8.81851	-78.1739	8.81851	-100.131	8.81851	-0.00541348	8.81851	0.0245136	8.81851	-0.920377	8.81851	-0.272859	8.81851	-0.278319
	8.82336	-102.591	8.82336	-0.880182	8.82336	-1.42093	8.82336	-5.47463	8.82336	-78.1636	8.82336	-100.131	8.82336	-0.00537443	8.82336	0.0245851	8.82336	-0.920019	8.82336	-0.272851	8.82336	-0.276924
	8.82821	-102.592	8.82821	-0.879705	8.82821	-1.41426	8.82821	-5.47198	8.82821	-78.1534	8.82821	-100.131	8.82821	-0.0053391	8.82821	0.0246584	8.82821	-0.919633	8.82821	-0.27284	8.82821	-0.27544
	8.83307	-102.591	8.83307	-0.878394	8.83307	-1.40689	8.83307	-5.46962	8.83307	-78.1432	8.83307	-100.132	8.83307	-0.00530005	8.83307	0.0247407	8.83307	-0.91929	8.83307	-0.272834	8.83307	-0.273881
	8.83792	-102.589	8.83792	-0.876248	8.83792	-1.39899	8.83792	-5.46755	8.83792	-78.1329	8.83792	-100.132	8.83792	-0.00525727	8.83792	0.0248283	8.83792	-0.91886	8.83792	-0.272828	8.83792	-0.272251
	8.84277	-102.586	8.84277	-0.873208	8.84277	-1.39025	8.84277	-5.46554	8.84277	-78.1224	8.84277	-100.132	8.84277	-0.00521078	8.84277	0.024932	8.84277	-0.918417	8.84277	-0.27283	8.84277	-0.270567
	8.84763	-102.582	8.84763	-0.869632	8.84763	-1.38058	8.84763	-5.46365	8.84763	-78.1118	8.84763	-100.132	8.84763	-0.00515871	8.84763	0.0250447	8.84763	-0.917974	8.84763	-0.27283	8.84763	-0.268844
	8.85248	-102.577	8.85248	-0.865459	8.85248	-1.36998	8.85248	-5.46172	8.85248	-78.101	8.85248	-100.132	8.85248	-0.00510478	8.85248	0.0251609	8.85248	-0.917573	8.85248	-0.272838	8.85248	-0.26708
	8.85733	-102.571	8.85733	-0.860989	8.85733	-1.35824	8.85733	-5.45971	8.85733	-78.09	8.85733	-100.131	8.85733	-0.00503969	8.85733	0.0252807	8.85733	-0.91723	8.85733	-0.272857	8.85733	-0.265286
	8.86219	-102.563	8.86219	-0.85628	8.86219	-1.34534	8.86219	-5.45753	8.86219	-78.0789	8.86219	-100.131	8.86219	-0.00496716	8.86219	0.0254041	8.86219	-0.916972	8.86219	-0.272871	8.86219	-0.263473
	8.86704	-102.555	8.86704	-0.851154	8.86704	-1.33117	8.86704	-5.45524	8.86704	-78.0675	8.86704	-100.13	8.86704	-0.00488906	8.86704	0.0255275	8.86704	-0.9168	8.86704	-0.272882	8.86704	-0.261629
	8.87189	-102.545	8.87189	-0.845551	8.87189	-1.31581	8.87189	-5.45267	8.87189	-78.0561	8.87189	-100.129	8.87189	-0.00479422	8.87189	0.0256562	8.87189	-0.916686	8.87189	-0.272884	8.87189	-0.259757
	8.87675	-102.533	8.87675	-0.839114	8.87675	-1.29929	8.87675	-5.44977	8.87675	-78.0448	8.87675	-100.128	8.87675	-0.00469565	8.87675	0.0257885	8.87675	-0.916572	8.87675	-0.272878	8.87675	-0.257853
	8.8816	-102.52	8.8816	-0.831902	8.8816	-1.28168	8.8816	-5.44655	8.8816	-78.0336	8.8816	-100.126	8.8816	-0.00458779	8.8816	0.0259227	8.8816	-0.916471	8.8816	-0.272859	8.8816	-0.255907
	8.88645	-102.506	8.88645	-0.823796	8.88645	-1.263	8.88645	-5.44308	8.88645	-78.0227	8.88645	-100.125	8.88645	-0.00448551	8.88645	0.0260586	8.88645	-0.916371	8.88645	-0.272828	8.88645	-0.25392
	8.89131	-102.49	8.89131	-0.814676	8.89131	-1.24322	8.89131	-5.4394	8.89131	-78.0122	8.89131	-100.123	8.89131	-0.00439439	8.89131	0.0261909	8.89131	-0.916257	8.89131	-0.27279	8.89131	-0.25189
	8.89616	-102.473	8.89616	-0.804722	8.89616	-1.22243	8.89616	-5.43561	8.89616	-78.0024	8.89616	-100.12	8.89616	-0.00432186	8.89616	0.0263196	8.89616	-0.9161	8.89616	-0.272744	8.89616	-0.249817
	8.90101	-102.455	8.90101	-0.794053	8.90101	-1.20057	8.90101	-5.43189	8.90101	-77.9933	8.90101	-100.118	8.90101	-0.00426421	8.90101	0.026443	8.90101	-0.915899	8.90101	-0.272698	8.90101	-0.247709
	8.90587	-102.435	8.90587	-0.782669	8.90587	-1.17761	8.90587	-5.42824	8.90587	-77.9851	8.90587	-100.116	8.90587	-0.00421772	8.90587	0.026561	8.90587	-0.915642	8.90587	-0.27265	8.90587	-0.245567
	8.91072	-102.415	8.91072	-0.770628	8.91072	-1.15359	8.91072	-5.42492	8.91072	-77.9778	8.91072	-100.113	8.91072	-0.00417309	8.91072	0.0266755	8.91072	-0.915313	8.91072	-0.27261	8.91072	-0.243389
	8.91557	-102.392	8.91557	-0.757992	8.91557	-1.12838	8.91557	-5.42191	8.91557	-77.9716	8.91557	-100.11	8.91557	-0.00412102	8.91557	0.0267881	8.91557	-0.914941	8.91557	-0.272579	8.91557	-0.241166
	8.92043	-102.369	8.92043	-0.74476	8.92043	-1.10224	8.92043	-5.41944	8.92043	-77.9664	8.92043	-100.106	8.92043	-0.00406151	8.92043	0.0268918	8.92043	-0.914612	8.92043	-0.272556	8.92043	-0.238888
	8.92528	-102.344	8.92528	-0.730872	8.92528	-1.07527	8.92528	-5.41733	8.92528	-77.9624	8.92528	-100.102	8.92528	-0.0039927	8.92528	0.026992	8.92528	-0.914283	8.92528	-0.272542	8.92528	-0.236545
	8.93013	-102.317	8.93013	-0.715971	8.93013	-1.04776	8.93013	-5.41562	8.93013	-77.9596	8.93013	-100.097	8.93013	-0.00390902	8.93013	0.0270921	8.93013	-0.914025	8.93013	-0.272537	8.93013	-0.234146
	8.93499	-102.29	8.93499	-0.700235	8.93499	-1.02003	8.93499	-5.41422	8.93499	-77.9579	8.93499	-100.092	8.93499	-0.00382347	8.93499	0.0271887	8.93499	-0.913811	8.93499	-0.272544	8.93499	-0.231694
	8.93984	-102.262	8.93984	-0.683784	8.93984	-0.992395	8.93984	-5.41297	8.93984	-77.9574	8.93984	-100.086	8.93984	-0.00373235	8.93984	0.0272799	8.93984	-0.913596	8.93984	-0.272556	8.93984	-0.229212
	8.94469	-102.234	8.94469	-0.666857	8.94469	-0.965286	8.94469	-5.41176	8.94469	-77.958	8.94469	-100.08	8.94469	-0.00363193	8.94469	0.0273764	8.94469	-0.913396	8.94469	-0.272575	8.94469	-0.226735
	8.94955	-102.206	8.94955	-0.649869	8.94955	-0.938839	8.94955	-5.41043	8.94955	-77.9594	8.94955	-100.075	8.94955	-0.00351663	8.94955	0.027464	8.94955	-0.913181	8.94955	-0.272594	8.94955	-0.224296
	8.9544	-102.178	8.9544	-0.63324	8.9544	-0.913364	8.9544	-5.40875	8.9544	-77.9616	8.9544	-100.068	8.9544	-0.00339017	8.9544	0.0275463	8.9544	-0.91291	8.9544	-0.272613	8.9544	-0.221937
	8.95925	-102.151	8.95925	-0.617325	8.95925	-0.889036	8.95925	-5.40661	8.95925	-77.9642	8.95925	-100.062	8.95925	-0.00325441	8.95925	0.0276214	8.95925	-0.912609	8.95925	-0.272627	8.95925	-0.219703
	8.96411	-102.125	8.96411	-0.602365	8.96411	-0.866033	8.96411	-5.40371	8.96411	-77.9671	8.96411	-100.055	8.96411	-0.00311866	8.96411	0.0276929	8.96411	-0.912337	8.96411	-0.272635	8.96411	-0.217611
	8.96896	-102.1	8.96896	-0.588715	8.96896	-0.844576	8.96896	-5.39977	8.96896	-77.97	8.96896	-100.047	8.96896	-0.00299034	8.96896	0.0277627	8.96896	-0.912108	8.96896	-0.272648	8.96896	-0.215707
	8.97381	-102.078	8.97381	-0.576615	8.97381	-0.824884	8.97381	-5.3947	8.97381	-77.9727	8.97381	-100.039	8.97381	-0.00287318	8.97381	0.0278378	8.97381	-0.911922	8.97381	-0.272661	8.97381	-0.214034
	8.97867	-102.059	8.97867	-0.566363	8.97867	-0.807179	8.97867	-5.38833	8.97867	-77.9749	8.97867	-100.03	8.97867	-0.00277276	8.97867	0.02792	8.97867	-0.911794	8.97867	-0.272679	8.97867	-0.21262
	8.98352	-102.045	8.98352	-0.558078	8.98352	-0.791594	8.98352	-5.3805	8.98352	-77.9765	8.98352	-100.02	8.98352	-0.0026835	8.98352	0.0280058	8.98352	-0.911679	8.98352	-0.272704	8.98352	-0.211514
	8.98837	-102.035	8.98837	-0.552058	8.98837	-0.778083	8.98837	-5.37124	8.98837	-77.9771	8.98837	-100.01	8.98837	-0.00260167	8.98837	0.0280988	8.98837	-0.911536	8.98837	-0.272729	8.98837	-0.210733
	8.99323	-102.031	8.99323	-0.548244	8.99323	-0.766472	8.99323	-5.36058	8.99323	-77.9766	8.99323	-99.9998	8.99323	-0.00252357	8.99323	0.0281936	8.99323	-0.911379	8.99323	-0.272765	8.99323	-0.210302
	8.99808	-102.032	8.99808	-0.546694	8.99808	-0.756626	8.99808	-5.34842	8.99808	-77.9748	8.99808	-99.9888	8.99808	-0.00243988	8.99808	0.0282902	8.99808	-0.911136	8.99808	-0.272798	8.99808	-0.210225
	9.00293	-102.039	9.00293	-0.546992	9.00293	-0.748237	9.00293	-5.33487	9.00293	-77.9713	9.00293	-99.977	9.00293	-0.00234876	9.00293	0.0283885	9.00293	-0.910821	9.00293	-0.272836	9.00293	-0.210497
	9.00779	-102.052	9.00779	-0.54878	9.00779	-0.740908	9.00779	-5.31992	9.00779	-77.9662	9.00779	-99.9643	9.00779	-0.00224462	9.00779	0.028494	9.00779	-0.910478	9.00779	-0.27288	9.00779	-0.211092
	9.01264	-102.07	9.01264	-0.55176	9.01264	-0.734285	9.01264	-5.30368	9.01264	-77.9592	9.01264	-99.9503	9.01264	-0.00213118	9.01264	0.0286049	9.01264	-0.910106	9.01264	-0.272932	9.01264	-0.211985
	9.01749	-102.093	9.01749	-0.555336	9.01749	-0.727839	9.01749	-5.28612	9.01749	-77.9502	9.01749	-99.9348	9.01749	-0.00200472	9.01749	0.0287211	9.01749	-0.909762	9.01749	-0.273003	9.01749	-0.213129
	9.02235	-102.121	9.02235	-0.559092	9.02235	-0.721128	9.02235	-5.2676	9.02235	-77.9392	9.02235	-99.9179	9.02235	-0.00186896	9.02235	0.0288373	9.02235	-0.909519	9.02235	-0.273082	9.02235	-0.214474
	9.0272	-102.152	9.0272	-0.562429	9.0272	-0.713799	9.0272	-5.24843	9.0272	-77.9262	9.0272	-99.8994	9.0272	-0.00172577	9.0272	0.02895	9.0272	-0.90929	9.0272	-0.273168	9.0272	-0.215959
	9.03205	-102.188	9.03205	-0.565052	9.03205	-0.705322	9.03205	-5.22894	9.03205	-77.9111	9.03205	-99.8794	9.03205	-0.00158257	9.03205	0.0290537	9.03205	-0.909104	9.03205	-0.273254	9.03205	-0.217533
	9.03691	-102.225	9.03691	-0.566602	9.03691	-0.695432	9.03691	-5.20966	9.03691	-77.894	9.03691	-99.8577	9.03691	-0.00143938	9.03691	0.0291538	9.03691	-0.908933	9.03691	-0.273331	9.03691	-0.21912
	9.04176	-102.265	9.04176	-0.566959	9.04176	-0.68382	9.04176	-5.19081	9.04176	-77.875	9.04176	-99.834	9.04176	-0.00130363	9.04176	0.0292522	9.04176	-0.90879	9.04176	-0.273398	9.04176	-0.220664
	9.04661	-102.305	9.04661	-0.566006	9.04661	-0.670177	9.04661	-5.17268	9.04661	-77.8541	9.04661	-99.8079	9.04661	-0.00117345	9.04661	0.0293541	9.04661	-0.908575	9.04661	-0.273454	9.04661	-0.222108
	9.05147	-102.345	9.05147	-0.563502	9.05147	-0.654238	9.05147	-5.15566	9.05147	-77.8314	9.05147	-99.779	9.05147	-0.00105071	9.05147	0.0294703	9.05147	-0.908332	9.05147	-0.273502	9.05147	-0.223413
	9.05632	-102.384	9.05632	-0.558972	9.05632	-0.63565	9.05632	-5.13985	9.05632	-77.807	9.05632	-99.7466	9.05632	-0.000927973	9.05632	0.0296044	9.05632	-0.908017	9.05632	-0.273544	9.05632	-0.224531
	9.06117	-102.421	9.06117	-0.552177	9.06117	-0.614237	9.06117	-5.12558	9.06117	-77.781	9.06117	-99.7111	9.06117	-0.000801516	9.06117	0.0297493	9.06117	-0.907717	9.06117	-0.27359	9.06117	-0.225437
	9.06603	-102.457	9.06603	-0.54276	9.06603	-0.589865	9.06603	-5.11306	9.06603	-77.7535	9.06603	-99.6722	9.06603	-0.0006639	9.06603	0.0298995	9.06603	-0.907359	9.06603	-0.273636	9.06603	-0.226109
	9.07088	-102.491	9.07088	-0.530541	9.07088	-0.562226	9.07088	-5.10237	9.07088	-77.7246	9.07088	-99.6302	9.07088	-0.000509548	9.07088	0.0300461	9.07088	-0.906987	9.07088	-0.273686	9.07088	-0.226528
	9.07573	-102.521	9.07573	-0.515163	9.07573	-0.531232	9.07573	-5.09368	9.07573	-77.6942	9.07573	-99.5853	9.07573	-0.00033288	9.07573	0.0301874	9.07573	-0.906572	9.07573	-0.27373	9.07573	-0.226667
	9.08059	-102.548	9.08059	-0.496507	9.08059	-0.496794	9.08059	-5.08681	9.08059	-77.6625	9.08059	-99.5372	9.08059	-0.000135756	9.08059	0.0303233	9.08059	-0.906086	9.08059	-0.273769	9.08059	-0.226518
	9.08544	-102.571	9.08544	-0.474393	9.08544	-0.458647	9.08544	-5.08181	9.08544	-77.6294	9.08544	-99.4861	9.08544	7.43866e-05	9.08544	0.0304574	9.08544	-0.905542	9.08544	-0.273794	9.08544	-0.226078
	9.09029	-102.59	9.09029	-0.448763	9.09029	-0.416791	9.09029	-5.07855	9.09029	-77.5949	9.09029	-99.4315	9.09029	0.000293827	9.09029	0.0305933	9.09029	-0.904942	9.09029	-0.273815	9.09029	-0.225344
	9.09515	-102.605	9.09515	-0.419557	9.09515	-0.371182	9.09515	-5.07694	9.09515	-77.5589	9.09515	-99.3733	9.09515	0.000516987	9.09515	0.0307399	9.09515	-0.904298	9.09515	-0.27382	9.09515	-0.224336
	9.1	-102.616	9.1	-0.386775	9.1	-0.3216	9.1	-5.07677	9.1	-77.5211	9.1	-99.3112	9.1	0.000745726	9.1	0.0308937	9.1	-0.90364	9.1	-0.273826	9.1	-0.223078
	9.10485	-102.623	9.10485	-0.350177	9.10485	-0.268442	9.10485	-5.07791	9.10485	-77.4813	9.10485	-99.2457	9.10485	0.000985622	9.10485	0.0310457	9.10485	-0.90301	9.10485	-0.273834	9.10485	-0.221596
	9.10971	-102.625	9.10971	-0.309765	9.10971	-0.211574	9.10971	-5.08016	9.10971	-77.4391	9.10971	-99.1772	9.10971	0.00124412	9.10971	0.0311941	9.10971	-0.902424	9.10971	-0.273842	9.10971	-0.219916
	9.11456	-102.624	9.11456	-0.265241	9.11456	-0.151087	9.11456	-5.08306	9.11456	-77.394	9.11456	-99.1062	9.11456	0.00152121	9.11456	0.0313336	9.11456	-0.901852	9.11456	-0.273855	9.11456	-0.218076
	9.11941	-102.619	9.11941	-0.216365	9.11941	-0.0868903	9.11941	-5.08614	9.11941	-77.3456	9.11941	-99.0336	9.11941	0.00182991	9.11941	0.0314623	9.11941	-0.901308	9.11941	-0.273859	9.11941	-0.216092
	9.12427	-102.609	9.12427	-0.163078	9.12427	-0.0187203	9.12427	-5.08878	9.12427	-77.2936	9.12427	-98.9602	9.12427	0.00215907	9.12427	0.0315768	9.12427	-0.900807	9.12427	-0.273859	9.12427	-0.214
	9.12912	-102.595	9.12912	-0.105143	9.12912	0.0540415	9.12912	-5.0905	9.12912	-77.2377	9.12912	-98.8871	9.12912	0.00251241	9.12912	0.0316805	9.12912	-0.900364	9.12912	-0.273845	9.12912	-0.211839
	9.13397	-102.577	9.13397	-0.0422001	9.13397	0.131925	9.13397	-5.09089	9.13397	-77.1778	9.13397	-98.8153	9.13397	0.00288434	9.13397	0.031777	9.13397	-0.899963	9.13397	-0.273822	9.13397	-0.209654
	9.13883	-102.555	9.13883	0.0256896	9.13883	0.215681	9.13883	-5.08946	9.13883	-77.1142	9.13883	-98.746	9.13883	0.00327301	9.13883	0.0318682	9.13883	-0.899706	9.13883	-0.273803	9.13883	-0.207497
	9.14368	-102.529	9.14368	0.0990033	9.14368	0.306015	9.14368	-5.0861	9.14368	-77.0474	9.14368	-98.6802	9.14368	0.00367842	9.14368	0.0319576	9.14368	-0.899577	9.14368	-0.27379	9.14368	-0.205433
	9.14853	-102.498	9.14853	0.178039	9.14853	0.40381	9.14853	-5.08066	9.14853	-76.9781	9.14853	-98.6193	9.14853	0.0040987	9.14853	0.0320399	9.14853	-0.899634	9.14853	-0.273799	9.14853	-0.203523
	9.15339	-102.463	9.15339	0.263453	9.15339	0.509995	9.15339	-5.07312	9.15339	-76.9076	9.15339	-98.5645	9.15339	0.00453944	9.15339	0.0321132	9.15339	-0.899906	9.15339	-0.273826	9.15339	-0.201816
	9.15824	-102.423	9.15824	0.355959	9.15824	0.625628	9.15824	-5.06343	9.15824	-76.8373	9.15824	-98.5168	9.15824	0.00500622	9.15824	0.0321794	9.15824	-0.900307	9.15824	-0.27387	9.15824	-0.200365
	9.16309	-102.377	9.16309	0.456452	9.16309	0.752078	9.16309	-5.05152	9.16309	-76.769	9.16309	-98.4773	9.16309	0.00549531	9.16309	0.032233	9.16309	-0.900908	9.16309	-0.273916	9.16309	-0.199218
	9.16795	-102.325	9.16795	0.565708	9.16795	0.890935	9.16795	-5.03732	9.16795	-76.7046	9.16795	-98.447	9.16795	0.00601416	9.16795	0.0322741	9.16795	-0.901666	9.16795	-0.273957	9.16795	-0.198409
	9.1728	-102.266	9.1728	0.684619	9.1728	1.0441	9.1728	-5.0208	9.1728	-76.6462	9.1728	-98.4265	9.1728	0.00656276	9.1728	0.0323009	9.1728	-0.902596	9.1728	-0.27398	9.1728	-0.197963
	9.17765	-102.2	9.17765	0.814319	9.17765	1.21364	9.17765	-5.00202	9.17765	-76.5957	9.17765	-98.4167	9.17765	0.00713739	9.17765	0.0323099	9.17765	-0.903654	9.17765	-0.273982	9.17765	-0.197882
	9.18251	-102.126	9.18251	0.95582	9.18251	1.40177	9.18251	-4.98089	9.18251	-76.5547	9.18251	-98.4176	9.18251	0.00773993	9.18251	0.0322992	9.18251	-0.904813	9.18251	-0.273968	9.18251	-0.198177
	9.18736	-102.042	9.18736	1.11061	9.18736	1.61109	9.18736	-4.95739	9.18736	-76.5248	9.18736	-98.4297	9.18736	0.00835733	9.18736	0.0322652	9.18736	-0.9061	9.18736	-0.273943	9.18736	-0.198815
	9.19221	-101.949	9.19221	1.28013	9.19221	1.8443	9.19221	-4.93153	9.19221	-76.5067	9.19221	-98.4526	9.19221	0.00899334	9.19221	0.0322044	9.19221	-0.907488	9.19221	-0.27392	9.19221	-0.199767
	9.19707	-101.844	9.19707	1.46639	9.19707	2.10466	9.19707	-4.90332	9.19707	-76.5008	9.19707	-98.4859	9.19707	0.00963864	9.19707	0.032106	9.19707	-0.909004	9.19707	-0.273901	9.19707	-0.201003
	9.20192	-101.727	9.20192	1.67125	9.20192	2.39522	9.20192	-4.87267	9.20192	-76.5071	9.20192	-98.5292	9.20192	0.0102988	9.20192	0.0319701	9.20192	-0.910592	9.20192	-0.273895	9.20192	-0.202476
	9.20677	-101.595	9.20677	1.89668	9.20677	2.71983	9.20677	-4.83962	9.20677	-76.5248	9.20677	-98.5812	9.20677	0.0109646	9.20677	0.0317895	9.20677	-0.912223	9.20677	-0.273897	9.20677	-0.204146
	9.21163	-101.448	9.21163	2.14481	9.21163	3.08222	9.21163	-4.80418	9.21163	-76.5528	9.21163	-98.6412	9.21163	0.0116359	9.21163	0.0315624	9.21163	-0.913911	9.21163	-0.273905	9.21163	-0.205956
	9.21648	-101.284	9.21648	2.4181	9.21648	3.48652	9.21648	-4.76649	9.21648	-76.5895	9.21648	-98.708	9.21648	0.0123035	9.21648	0.0312907	9.21648	-0.915556	9.21648	-0.273913	9.21648	-0.20786
	9.22133	-101.1	9.22133	2.71904	9.22133	3.93686	9.22133	-4.7265	9.22133	-76.6332	9.22133	-98.7804	9.22133	0.0129563	9.22133	0.0309831	9.22133	-0.917172	9.22133	-0.273922	9.22133	-0.209793
	9.22619	-100.893	9.22619	3.05027	9.22619	4.43772	9.22619	-4.6843	9.22619	-76.6817	9.22619	-98.8571	9.22619	0.0135867	9.22619	0.0306433	9.22619	-0.918674	9.22619	-0.27393	9.22619	-0.2117
	9.23104	-100.662	9.23104	3.41523	9.23104	4.99372	9.23104	-4.63974	9.23104	-76.733	9.23104	-98.9368	9.23104	0.0141892	9.23104	0.0302857	9.23104	-0.920076	9.23104	-0.273943	9.23104	-0.213522
	9.23589	-100.403	9.23589	3.81762	9.23589	5.60972	9.23589	-4.59261	9.23589	-76.7853	9.23589	-99.0183	9.23589	0.0147564	9.23589	0.0299191	9.23589	-0.921335	9.23589	-0.273962	9.23589	-0.215218
	9.24075	-100.112	9.24075	4.26143	9.24075	6.29067	9.24075	-4.54261	9.24075	-76.8367	9.24075	-99.1004	9.24075	0.015292	9.24075	0.029549	9.24075	-0.922494	9.24075	-0.273984	9.24075	-0.216749
	9.2456	-99.7871	9.2456	4.75067	9.2456	7.04196	9.2456	-4.48936	9.2456	-76.8856	9.2456	-99.1817	9.2456	0.0158034	9.2456	0.0291806	9.2456	-0.923581	9.2456	-0.274007	9.2456	-0.2181
	9.25045	-99.4227	9.25045	5.28991	9.25045	7.86918	9.25045	-4.43225	9.25045	-76.9305	9.25045	-99.2616	9.25045	0.0162962	9.25045	0.0288212	9.25045	-0.924597	9.25045	-0.274026	9.25045	-0.219272
	9.25531	-99.0153	9.25531	5.88322	9.25531	8.77809	9.25531	-4.37074	9.25531	-76.9704	9.25531	-99.3392	9.25531	0.0167686	9.25531	0.0284743	9.25531	-0.925584	9.25531	-0.274041	9.25531	-0.220251
	9.26016	-98.5603	9.26016	6.53529	9.26016	9.77485	9.26016	-4.30407	9.26016	-77.0042	9.26016	-99.414	9.26016	0.0172224	9.26016	0.0281435	9.26016	-0.926528	9.26016	-0.274045	9.26016	-0.221054
	9.26501	-98.053	9.26501	7.25061	9.26501	10.8657	9.26501	-4.23137	9.26501	-77.0313	9.26501	-99.4856	9.26501	0.0176575	9.26501	0.0278324	9.26501	-0.927429	9.26501	-0.274039	9.26501	-0.221686
	9.26987	-97.4885	9.26987	8.03393	9.26987	12.0569	9.26987	-4.15158	9.26987	-77.0512	9.26987	-99.5535	9.26987	0.0180648	9.26987	0.0275445	9.26987	-0.928288	9.26987	-0.274026	9.26987	-0.222173
	9.27472	-96.8618	9.27472	8.89051	9.27472	13.3548	9.27472	-4.06346	9.27472	-77.0633	9.27472	-99.6172	9.27472	0.0184516	9.27472	0.0272852	9.27472	-0.929117	9.27472	-0.27402	9.27472	-0.222545
	9.27957	-96.1673	9.27957	9.82547	9.27957	14.7653	9.27957	-3.96551	9.27957	-77.0676	9.27957	-99.6763	9.27957	0.0188235	9.27957	0.027051	9.27957	-0.929818	9.27957	-0.274012	9.27957	-0.222842
	9.28443	-95.3995	9.28443	10.844	9.28443	16.2941	9.28443	-3.85636	9.28443	-77.0636	9.28443	-99.7305	9.28443	0.0191917	9.28443	0.0268471	9.28443	-0.930433	9.28443	-0.274007	9.28443	-0.223102
	9.28928	-94.5524	9.28928	11.9509	9.28928	17.9466	9.28928	-3.73423	9.28928	-77.0514	9.28928	-99.7797	9.28928	0.0195655	9.28928	0.0266612	9.28928	-0.930977	9.28928	-0.274005	9.28928	-0.223378
	9.29413	-93.6199	9.29413	13.1511	9.29413	19.7277	9.29413	-3.59719	9.29413	-77.0309	9.29413	-99.8241	9.29413	0.0199486	9.29413	0.0265056	9.29413	-0.931406	9.29413	-0.273999	9.29413	-0.223713
	9.29899	-92.5962	9.29899	14.4489	9.29899	21.6418	9.29899	-3.44301	9.29899	-77.0017	9.29899	-99.8641	9.29899	0.0203522	9.29899	0.0263679	9.29899	-0.931764	9.29899	-0.273995	9.29899	-0.224147
	9.30384	-91.475	9.30384	15.8482	9.30384	23.6931	9.30384	-3.26921	9.30384	-76.9639	9.30384	-99.8998	9.30384	0.0207706	9.30384	0.0262552	9.30384	-0.932035	9.30384	-0.273984	9.30384	-0.224717
	9.30869	-90.2506	9.30869	17.3528	9.30869	25.8845	9.30869	-3.07294	9.30869	-76.917	9.30869	-99.932	9.30869	0.0212039	9.30869	0.0261623	9.30869	-0.932221	9.30869	-0.273982	9.30869	-0.225455
	9.31355	-88.9175	9.31355	18.9661	9.31355	28.2184	9.31355	-2.85089	9.31355	-76.8608	9.31355	-99.9609	9.31355	0.0216465	9.31355	0.0260872	9.31355	-0.932364	9.31355	-0.27398	9.31355	-0.226394
	9.3184	-87.4704	9.3184	20.691	9.3184	30.6956	9.3184	-2.59991	9.3184	-76.7947	9.3184	-99.9866	9.3184	0.0221077	9.3184	0.0260228	9.3184	-0.932465	9.3184	-0.273982	9.3184	-0.227566
	9.32325	-85.9045	9.32325	22.53	9.32325	33.3156	9.32325	-2.31613	9.32325	-76.7183	9.32325	-100.009	9.32325	0.0225875	9.32325	0.0259709	9.32325	-0.932579	9.32325	-0.273989	9.32325	-0.228985
	9.32811	-84.2156	9.32811	24.4846	9.32811	36.0764	9.32811	-1.99562	9.32811	-76.6308	9.32811	-100.029	9.32811	0.0231026	9.32811	0.025928	9.32811	-0.932722	9.32811	-0.273997	9.32811	-0.230668
	9.33296	-82.3998	9.33296	26.5554	9.33296	38.9742	9.33296	-1.63438	9.33296	-76.5315	9.33296	-100.046	9.33296	0.0236512	9.33296	0.0258976	9.33296	-0.932851	9.33296	-0.274003	9.33296	-0.232637
	9.33781	-80.4542	9.33781	28.7426	9.33781	42.0041	9.33781	-1.2279	9.33781	-76.4194	9.33781	-100.06	9.33781	0.0242389	9.33781	0.025878	9.33781	-0.93298	9.33781	-0.274001	9.33781	-0.234887
	9.34267	-78.3766	9.34267	31.0448	9.34267	45.1592	9.34267	-0.771212	9.34267	-76.2934	9.34267	-100.072	9.34267	0.0248674	9.34267	0.025869	9.34267	-0.933051	9.34267	-0.273989	9.34267	-0.2374
	9.34752	-76.1656	9.34752	33.4601	9.34752	48.4314	9.34752	-0.259089	9.34752	-76.1521	9.34752	-100.082	9.34752	0.0255351	9.34752	0.025869	9.34752	-0.933123	9.34752	-0.27397	9.34752	-0.240174
	9.35237	-73.8207	9.35237	35.9855	9.35237	51.8114	9.35237	0.313974	9.35237	-75.9941	9.35237	-100.09	9.35237	0.0262399	9.35237	0.0258833	9.35237	-0.933123	9.35237	-0.273949	9.35237	-0.243171
	9.35723	-71.3425	9.35723	38.6169	9.35723	55.2882	9.35723	0.953878	9.35723	-75.8175	9.35723	-100.096	9.35723	0.02698	9.35723	0.025903	9.35723	-0.933108	9.35723	-0.273916	9.35723	-0.246355
	9.36208	-68.733	9.36208	41.3493	9.36208	58.8503	9.36208	1.66663	9.36208	-75.6203	9.36208	-100.101	9.36208	0.0277611	9.36208	0.0259316	9.36208	-0.933065	9.36208	-0.273878	9.36208	-0.249683
	9.36693	-65.9953	9.36693	44.1763	9.36693	62.4845	9.36693	2.45838	9.36693	-75.4001	9.36693	-100.105	9.36693	0.0285905	9.36693	0.025962	9.36693	-0.932965	9.36693	-0.27384	9.36693	-0.253118
	9.37179	-63.134	9.37179	47.0912	9.37179	66.1773	9.37179	3.33529	9.37179	-75.1543	9.37179	-100.108	9.37179	0.0294701	9.37179	0.0259942	9.37179	-0.932879	9.37179	-0.273801	9.37179	-0.256614
	9.37664	-60.1549	9.37664	50.0863	9.37664	69.9142	9.37664	4.30335	9.37664	-74.88	9.37664	-100.111	9.37664	0.0304037	9.37664	0.026021	9.37664	-0.932808	9.37664	-0.273769	9.37664	-0.260132
	9.38149	-57.0648	9.38149	53.1533	9.38149	73.6805	9.38149	5.36872	9.38149	-74.5737	9.38149	-100.112	9.38149	0.0313949	9.38149	0.0260514	9.38149	-0.932693	9.38149	-0.273744	9.38149	-0.263628
	9.38635	-53.872	9.38635	56.2836	9.38635	77.4614	9.38635	6.53738	9.38635	-74.2318	9.38635	-100.112	9.38635	0.0324381	9.38635	0.02608	9.38635	-0.932622	9.38635	-0.273736	9.38635	-0.26708
	9.3912	-50.585	9.3912	59.468	9.3912	81.2428	9.3912	7.81511	9.3912	-73.85	9.3912	-100.112	9.3912	0.0335242	9.3912	0.0261104	9.3912	-0.932536	9.3912	-0.27374	9.3912	-0.270444
	9.39605	-47.2134	9.39605	62.6973	9.39605	85.0114	9.39605	9.20736	9.39605	-73.4236	9.39605	-100.112	9.39605	0.0346437	9.39605	0.0261533	9.39605	-0.932508	9.39605	-0.273744	9.39605	-0.273688
	9.40091	-43.7672	9.40091	65.962	9.40091	88.7558	9.40091	10.7192	9.40091	-72.9476	9.40091	-100.111	9.40091	0.0357707	9.40091	0.0261945	9.40091	-0.93255	9.40091	-0.273742	9.40091	-0.276788
	9.40576	-40.2567	9.40576	69.2524	9.40576	92.4662	9.40576	12.3548	9.40576	-72.4162	9.40576	-100.11	9.40576	0.0368865	9.40576	0.0262409	9.40576	-0.932608	9.40576	-0.273726	9.40576	-0.279699
	9.41061	-36.6929	9.41061	72.5594	9.41061	96.1352	9.41061	14.1177	9.41061	-71.823	9.41061	-100.109	9.41061	0.0379651	9.41061	0.0262803	9.41061	-0.932665	9.41061	-0.273698	9.41061	-0.282423
	9.41547	-33.0862	9.41547	75.8741	9.41547	99.7577	9.41547	16.0101	9.41547	-71.1613	9.41547	-100.107	9.41547	0.038973	9.41547	0.0263089	9.41547	-0.932722	9.41547	-0.273659	9.41547	-0.28494
	9.42032	-29.4476	9.42032	79.1885	9.42032	103.331	9.42032	18.0336	9.42032	-70.4236	9.42032	-100.104	9.42032	0.0398935	9.42032	0.0263304	9.42032	-0.932779	9.42032	-0.273621	9.42032	-0.287252
	9.42517	-25.7872	9.42517	82.4952	9.42517	106.855	9.42517	20.1884	9.42517	-69.602	9.42517	-100.101	9.42517	0.0406876	9.42517	0.0263482	9.42517	-0.932822	9.42517	-0.273588	9.42517	-0.289369
	9.43003	-22.1146	9.43003	85.7883	9.43003	110.333	9.43003	22.4735	9.43003	-68.6879	9.43003	-100.098	9.43003	0.0413273	9.43003	0.0263733	9.43003	-0.932879	9.43003	-0.273571	9.43003	-0.291306
	9.43488	-18.4384	9.43488	89.0633	9.43488	113.768	9.43488	24.8868	9.43488	-67.6727	9.43488	-100.095	9.43488	0.0417811	9.43488	0.0264055	9.43488	-0.932922	9.43488	-0.273563	9.43488	-0.293069
	9.43973	-14.7659	9.43973	92.3172	9.43973	117.17	9.43973	27.425	9.43973	-66.5473	9.43973	-100.091	9.43973	0.0420154	9.43973	0.0264537	9.43973	-0.933008	9.43973	-0.273561	9.43973	-0.294687
	9.44459	-11.1023	9.44459	95.5493	9.44459	120.549	9.44459	30.0837	9.44459	-65.3026	9.44459	-100.087	9.44459	0.0420098	9.44459	0.0265127	9.44459	-0.933137	9.44459	-0.273548	9.44459	-0.29616
	9.44944	-7.45177	9.44944	98.7604	9.44944	123.918	9.44944	32.8573	9.44944	-63.9294	9.44944	-100.083	9.44944	0.0417346	9.44944	0.0265789	9.44944	-0.93328	9.44944	-0.273525	9.44944	-0.297501
	9.45429	-3.81583	9.45429	101.954	9.45429	127.291	9.45429	35.7388	9.45429	-62.4188	9.45429	-100.08	9.45429	0.0411767	9.45429	0.0266451	9.45429	-0.933437	9.45429	-0.273487	9.45429	-0.298729
	9.45915	-0.194073	9.45915	105.134	9.45915	130.685	9.45915	38.7203	9.45915	-60.7618	9.45915	-100.077	9.45915	0.040325	9.45915	0.026713	9.45915	-0.933552	9.45915	-0.273442	9.45915	-0.299854
	9.464	3.41594	9.464	108.308	9.464	134.117	9.464	41.7928	9.464	-58.95	9.464	-100.073	9.464	0.0391794	9.464	0.026781	9.464	-0.933595	9.464	-0.273396	9.464	-0.300877
	9.46885	7.01904	9.46885	111.485	9.46885	137.603	9.46885	44.9463	9.46885	-56.9755	9.46885	-100.069	9.46885	0.0377456	9.46885	0.0268435	9.46885	-0.933552	9.46885	-0.273364	9.46885	-0.30181
	9.47371	10.6218	9.47371	114.675	9.47371	141.159	9.47371	48.1701	9.47371	-54.8314	9.47371	-100.066	9.47371	0.0360477	9.47371	0.0269151	9.47371	-0.933437	9.47371	-0.273354	9.47371	-0.302662
	9.47856	14.2328	9.47856	117.889	9.47856	144.795	9.47856	51.4531	9.47856	-52.5118	9.47856	-100.062	9.47856	0.0341118	9.47856	0.0269902	9.47856	-0.93328	9.47856	-0.273366	9.47856	-0.303437
	9.48341	17.8623	9.48341	121.142	9.48341	148.521	9.48341	54.7837	9.48341	-50.0123	9.48341	-100.058	9.48341	0.0319788	9.48341	0.0270689	9.48341	-0.933123	9.48341	-0.273396	9.48341	-0.304138
	9.48827	21.5219	9.48827	124.448	9.48827	152.339	9.48827	58.1508	9.48827	-47.3303	9.48827	-100.054	9.48827	0.0296951	9.48827	0.0271547	9.48827	-0.932965	9.48827	-0.273431	9.48827	-0.304761
	9.49312	25.2247	9.49312	127.821	9.49312	156.245	9.49312	61.5429	9.49312	-44.4652	9.49312	-100.05	9.49312	0.027311	9.49312	0.0272387	9.49312	-0.932837	9.49312	-0.273462	9.49312	-0.305315
	9.49797	28.9845	9.49797	131.277	9.49797	160.226	9.49797	64.9497	9.49797	-41.4187	9.49797	-100.046	9.49797	0.0248823	9.49797	0.0273317	9.49797	-0.932693	9.49797	-0.273479	9.49797	-0.305802
	9.50283	32.8154	9.50283	134.829	9.50283	164.264	9.50283	68.3611	9.50283	-38.1947	9.50283	-100.042	9.50283	0.022461	9.50283	0.0274265	9.50283	-0.932579	9.50283	-0.273477	9.50283	-0.306217
	9.50768	36.7306	9.50768	138.487	9.50768	168.326	9.50768	71.768	9.50768	-34.7993	9.50768	-100.039	9.50768	0.0200844	9.50768	0.0275284	9.50768	-0.932522	9.50768	-0.273456	9.50768	-0.306574
	9.51253	40.7417	9.51253	142.258	9.51253	172.373	9.51253	75.1621	9.51253	-31.2408	9.51253	-100.034	9.51253	0.0178026	9.51253	0.0276339	9.51253	-0.932493	9.51253	-0.273429	9.51253	-0.306849
	9.51739	44.8569	9.51739	146.143	9.51739	176.353	9.51739	78.5365	9.51739	-27.5294	9.51739	-100.03	9.51739	0.0156323	9.51739	0.0277448	9.51739	-0.932536	9.51739	-0.273398	9.51739	-0.307045
	9.52224	49.0797	9.52224	150.139	9.52224	180.205	9.52224	81.8856	9.52224	-23.6774	9.52224	-100.025	9.52224	0.0136053	9.52224	0.0278538	9.52224	-0.932579	9.52224	-0.273371	9.52224	-0.307156
	9.52709	53.4075	9.52709	154.232	9.52709	183.858	9.52709	85.2055	9.52709	-19.6988	9.52709	-100.021	9.52709	0.0117289	9.52709	0.0279611	9.52709	-0.932693	9.52709	-0.273348	9.52709	-0.307166
	9.53195	57.8303	9.53195	158.402	9.53195	187.231	9.53195	88.4939	9.53195	-15.6092	9.53195	-100.015	9.53195	0.0100106	9.53195	0.0280523	9.53195	-0.932794	9.53195	-0.273329	9.53195	-0.307079
	9.5368	62.3296	9.5368	162.618	9.5368	190.24	9.5368	91.7512	9.5368	-11.426	9.5368	-100.01	9.5368	0.00845962	9.5368	0.0281328	9.5368	-0.932879	9.5368	-0.273316	9.5368	-0.306884
	9.54165	66.8777	9.54165	166.841	9.54165	192.793	9.54165	94.9797	9.54165	-7.1678	9.54165	-100.005	9.54165	0.00707045	9.54165	0.0281936	9.54165	-0.932922	9.54165	-0.273306	9.54165	-0.306568
	9.54651	71.4362	9.54651	171.019	9.54651	194.801	9.54651	98.1842	9.54651	-2.85411	9.54651	-99.9989	9.54651	0.00584493	9.54651	0.0282401	9.54651	-0.932908	9.54651	-0.273291	9.54651	-0.306115
	9.55136	75.9568	9.55136	175.092	9.55136	196.176	9.55136	101.371	9.55136	1.4951	9.55136	-99.9928	9.55136	0.00477562	9.55136	0.0282723	9.55136	-0.932851	9.55136	-0.273266	9.55136	-0.305507
	9.55621	80.3809	9.55621	178.988	9.55621	196.837	9.55621	104.551	9.55621	5.86004	9.55621	-99.9866	9.55621	0.00385695	9.55621	0.0283009	9.55621	-0.932765	9.55621	-0.273224	9.55621	-0.304729
	9.56107	84.6395	9.56107	182.628	9.56107	196.714	9.56107	107.732	9.56107	10.2217	9.56107	-99.9801	9.56107	0.00307775	9.56107	0.0283313	9.56107	-0.932679	9.56107	-0.273174	9.56107	-0.30376
	9.56592	88.6548	9.56592	185.927	9.56592	195.749	9.56592	110.926	9.56592	14.5622	9.56592	-99.9737	9.56592	0.00243058	9.56592	0.0283599	9.56592	-0.932636	9.56592	-0.273112	9.56592	-0.302588
	9.57077	92.3416	9.57077	188.795	9.57077	193.9	9.57077	114.146	9.57077	18.8659	9.57077	-99.9672	9.57077	0.00189314	9.57077	0.0283921	9.57077	-0.932579	9.57077	-0.273049	9.57077	-0.301212
	9.57563	95.6088	9.57563	191.142	9.57563	191.144	9.57563	117.404	9.57563	23.1191	9.57563	-99.9604	9.57563	0.00145426	9.57563	0.0284225	9.57563	-0.932536	9.57563	-0.272982	9.57563	-0.299625
	9.58048	98.3631	9.58048	192.879	9.58048	187.478	9.58048	120.709	9.58048	27.3108	9.58048	-99.9536	9.58048	0.00109534	9.58048	0.0284493	9.58048	-0.932508	9.58048	-0.272924	9.58048	-0.297836
	9.58533	100.511	9.58533	193.923	9.58533	182.919	9.58533	124.072	9.58533	31.4325	9.58533	-99.9463	9.58533	0.000799656	9.58533	0.0284725	9.58533	-0.932522	9.58533	-0.272869	9.58533	-0.295834
	9.59019	101.963	9.59019	194.202	9.59019	177.506	9.59019	127.498	9.59019	35.4789	9.59019	-99.9387	9.59019	0.000557899	9.59019	0.028494	9.59019	-0.932565	9.59019	-0.272819	9.59019	-0.293627
	9.59504	102.638	9.59504	193.654	9.59504	171.297	9.59504	130.991	9.59504	39.4471	9.59504	-99.9305	9.59504	0.000360775	9.59504	0.0285172	9.59504	-0.932665	9.59504	-0.272773	9.59504	-0.291213
	9.59989	102.466	9.59989	192.232	9.59989	164.369	9.59989	134.549	9.59989	43.3373	9.59989	-99.9219	9.59989	0.000202703	9.59989	0.0285405	9.59989	-0.932808	9.59989	-0.272723	9.59989	-0.288584
	9.60475	101.391	9.60475	189.91	9.60475	156.814	9.60475	138.164	9.60475	47.1525	9.60475	-99.9129	9.60475	7.81059e-05	9.60475	0.0285709	9.60475	-0.932965	9.60475	-0.272671	9.60475	-0.285758
	9.6096	99.3756	9.6096	186.676	9.6096	148.736	9.6096	141.82	9.6096	50.8988	9.6096	-99.9039	9.6096	-1.6737e-05	9.6096	0.0286031	9.6096	-0.933166	9.6096	-0.272615	9.6096	-0.282742
	9.61445	96.4013	9.61445	182.544	9.61445	140.248	9.61445	145.493	9.61445	54.585	9.61445	-99.8946	9.61445	-8.92639e-05	9.61445	0.0286388	9.61445	-0.933352	9.61445	-0.272556	9.61445	-0.279549
	9.61931	92.4717	9.61931	177.545	9.61931	131.468	9.61931	149.151	9.61931	58.2223	9.61931	-99.8854	9.61931	-0.000146914	9.61931	0.0286782	9.61931	-0.933523	9.61931	-0.272493	9.61931	-0.276196
	9.62416	87.6117	9.62416	171.732	9.62416	122.514	9.62416	152.752	9.62416	61.8241	9.62416	-99.8763	9.62416	-0.000193405	9.62416	0.0287211	9.62416	-0.933695	9.62416	-0.272427	9.62416	-0.272687
	9.62901	81.8677	9.62901	165.175	9.62901	113.503	9.62901	156.244	9.62901	65.4047	9.62901	-99.8674	9.62901	-0.000230598	9.62901	0.0287747	9.62901	-0.933852	9.62901	-0.27236	9.62901	-0.269024
	9.63387	75.3061	9.63387	157.962	9.63387	104.545	9.63387	159.569	9.63387	68.9785	9.63387	-99.8586	9.63387	-0.000264072	9.63387	0.028832	9.63387	-0.93401	9.63387	-0.272293	9.63387	-0.265211
	9.63872	68.0115	9.63872	150.192	9.63872	95.7405	9.63872	162.659	9.63872	72.5585	9.63872	-99.85	9.63872	-0.000295687	9.63872	0.0288892	9.63872	-0.934081	9.63872	-0.272228	9.63872	-0.261244
	9.64357	60.0834	9.64357	141.975	9.64357	87.1814	9.64357	165.442	9.64357	76.1544	9.64357	-99.8413	9.64357	-0.000319862	9.64357	0.02895	9.64357	-0.934095	9.64357	-0.272168	9.64357	-0.257128
	9.64843	51.6332	9.64843	133.425	9.64843	78.9457	9.64843	167.841	9.64843	79.7718	9.64843	-99.8324	9.64843	-0.000342178	9.64843	0.0290054	9.64843	-0.934067	9.64843	-0.272116	9.64843	-0.252882
	9.65328	42.7798	9.65328	124.658	9.65328	71.0985	9.65328	169.78	9.65328	83.4104	9.65328	-99.8231	9.65328	-0.000360775	9.65328	0.0290555	9.65328	-0.933952	9.65328	-0.272065	9.65328	-0.248518
	9.65813	33.646	9.65813	115.79	9.65813	63.6908	9.65813	171.183	9.65813	87.0626	9.65813	-99.8137	9.65813	-0.000375652	9.65813	0.0291091	9.65813	-0.933795	9.65813	-0.272015	9.65813	-0.244058
	9.66299	24.3545	9.66299	106.93	9.66299	56.7592	9.66299	171.979	9.66299	90.7127	9.66299	-99.804	9.66299	-0.000383091	9.66299	0.0291628	9.66299	-0.933638	9.66299	-0.271967	9.66299	-0.239555
	9.66784	15.0236	9.66784	98.1825	9.66784	50.3272	9.66784	172.103	9.66784	94.3356	9.66784	-99.7944	9.66784	-0.000381231	9.66784	0.0292253	9.66784	-0.933523	9.66784	-0.271919	9.66784	-0.235029
	9.67269	5.76562	9.67269	89.64	9.67269	44.4058	9.67269	171.502	9.67269	97.896	9.67269	-99.7849	9.67269	-0.000377512	9.67269	0.0292987	9.67269	-0.933437	9.67269	-0.271871	9.67269	-0.23052
	9.67755	-3.31777	9.67755	81.3845	9.67755	38.9955	9.67755	170.137	9.67755	101.348	9.67755	-99.7756	9.67755	-0.000371933	9.67755	0.0293809	9.67755	-0.933423	9.67755	-0.271829	9.67755	-0.226056
	9.6824	-12.1356	9.6824	73.4848	9.6824	34.0874	9.6824	167.983	9.6824	104.634	9.6824	-99.7664	9.6824	-0.000368214	9.6824	0.0294739	9.6824	-0.933423	9.6824	-0.271802	9.6824	-0.221652
	9.68725	-20.6098	9.68725	65.9965	9.68725	29.6654	9.68725	165.031	9.68725	107.689	9.68725	-99.7573	9.68725	-0.000370073	9.68725	0.0295722	9.68725	-0.933466	9.68725	-0.271792	9.68725	-0.217322
	9.69211	-28.6762	9.69211	58.9615	9.69211	25.7074	9.69211	161.291	9.69211	110.433	9.69211	-99.7484	9.69211	-0.000377512	9.69211	0.0296724	9.69211	-0.93348	9.69211	-0.271809	9.69211	-0.213066
	9.69696	-36.2844	9.69696	52.4081	9.69696	22.187	9.69696	156.792	9.69696	112.785	9.69696	-99.7396	9.69696	-0.00039053	9.69696	0.0297779	9.69696	-0.933452	9.69696	-0.27185	9.69696	-0.208882
	9.70181	-43.3983	9.70181	46.3524	9.70181	19.0747	9.70181	151.577	9.70181	114.654	9.70181	-99.7307	9.70181	-0.000403547	9.70181	0.0298816	9.70181	-0.933366	9.70181	-0.271921	9.70181	-0.204788
	9.70667	-49.995	9.70667	40.7992	9.70667	16.3391	9.70667	145.708	9.70667	115.949	9.70667	-99.7221	9.70667	-0.000418425	9.70667	0.0299871	9.70667	-0.933237	9.70667	-0.272013	9.70667	-0.200783
	9.71152	-56.064	9.71152	35.7438	9.71152	13.9478	9.71152	139.258	9.71152	116.58	9.71152	-99.7139	9.71152	-0.000431442	9.71152	0.0300944	9.71152	-0.933065	9.71152	-0.272116	9.71152	-0.196866
	9.71637	-61.6059	9.71637	31.1735	9.71637	11.8679	9.71637	132.313	9.71637	116.466	9.71637	-99.7058	9.71637	-0.000438881	9.71637	0.0302035	9.71637	-0.932894	9.71637	-0.272218	9.71637	-0.193047
	9.72123	-66.6308	9.72123	27.0689	9.72123	10.0673	9.72123	124.968	9.72123	115.533	9.72123	-99.6981	9.72123	-0.0004426	9.72123	0.0303143	9.72123	-0.932751	9.72123	-0.27231	9.72123	-0.189325
	9.72608	-71.156	9.72608	23.406	9.72608	8.51503	9.72608	117.322	9.72608	113.722	9.72608	-99.6905	9.72608	-0.00044632	9.72608	0.0304306	9.72608	-0.932679	9.72608	-0.272377	9.72608	-0.185683
	9.73093	-75.2051	9.73093	20.1572	9.73093	7.18192	9.73093	109.477	9.73093	110.993	9.73093	-99.6829	9.73093	-0.00044632	9.73093	0.0305557	9.73093	-0.932651	9.73093	-0.272422	9.73093	-0.182119
	9.73579	-78.8057	9.73579	17.2924	9.73579	6.04091	9.73579	101.534	9.73579	107.326	9.73579	-99.6752	9.73579	-0.0004426	9.73579	0.0306898	9.73579	-0.932636	9.73579	-0.272456	9.73579	-0.178626
	9.74064	-81.9889	9.74064	14.7802	9.74064	5.06737	9.74064	93.5915	9.74064	102.724	9.74064	-99.6674	9.74064	-0.000435162	9.74064	0.0308347	9.74064	-0.932579	9.74064	-0.272475	9.74064	-0.175204
	9.74549	-84.7873	9.74549	12.5886	9.74549	4.23926	9.74549	85.7397	9.74549	97.2158	9.74549	-99.6594	9.74549	-0.000427723	9.74549	0.0309974	9.74549	-0.932436	9.74549	-0.272498	9.74549	-0.17185
	9.75035	-87.2347	9.75035	10.6858	9.75035	3.53685	9.75035	78.0612	9.75035	90.8519	9.75035	-99.6513	9.75035	-0.000418425	9.75035	0.0311744	9.75035	-0.932221	9.75035	-0.272525	9.75035	-0.168568
	9.7552	-89.3645	9.7552	9.04131	9.7552	2.94248	9.7552	70.6283	9.7552	83.7077	9.7552	-99.6433	9.7552	-0.000409126	9.7552	0.031355	9.7552	-0.931964	9.7552	-0.272569	9.7552	-0.165354
	9.76005	-91.2098	9.76005	7.62558	9.76005	2.44088	9.76005	63.5022	9.76005	75.8791	9.76005	-99.6352	9.76005	-0.000405407	9.76005	0.031541	9.76005	-0.931721	9.76005	-0.272613	9.76005	-0.162208
	9.76491	-92.8019	9.76491	6.41137	9.76491	2.01821	9.76491	56.7326	9.76491	67.4797	9.76491	-99.6274	9.76491	-0.000405407	9.76491	0.0317216	9.76491	-0.931563	9.76491	-0.272658	9.76491	-0.159118
[truncated: 3,138 more rows]
