# Supplementary material for: Catalytic oxidation of polystyrene to aromatic oxygenates over a graphitic carbon nitride catalyst
Source: Nat Commun. 2022 Aug 16;13:4809. doi: 10.1038/s41467-022-32510-x (PMC9381527; doi:10.1038/s41467-022-32510-x)
Supplement: Supplementary file 2 — Source Data [file 41467_2022_32510_MOESM2_ESM.zip › Supplementary Figure 13.xlsx]

## Sheet: Sheet1
Supplementary 13a	GC
	Rentention time	Abundance of ion		Rentention time	Abundance of ion
	min	a.u.		min	a.u.
		5h	2h		standard
	2.402	8066	10028.7	1.692	1317.6
	2.408	8443	9534.51	1.698	1131.4
	2.413	7816	9743.93	1.704	682.4
	2.419	6497	8848.79	1.71	360.6
	2.425	6796	9522.77	1.715	292.2
	2.431	6881	8733.27	1.721	240.8
	2.436	6247	8663.47	1.727	187.6
	2.442	6310	8642.46	1.733	174.4
	2.448	6627	8628.25	1.738	191.4
	2.453	6070	7709.03	1.744	214.8
	2.459	6839	8256.36	1.75	92.4
	2.465	6123	7445.86	1.755	168.2
	2.471	7258	7258.06	1.761	108.8
	2.476	6972	7349.49	1.767	143.8
	2.482	7235	7269.18	1.773	96.8
	2.488	7405	7474.9	1.778	130.2
	2.493	6974	8189.64	1.784	93.8
	2.499	7148	7987.02	1.79	111
	2.505	6654	7507.64	1.795	95.8
	2.511	6934	7597.83	1.801	124.8
	2.516	6917	7721.38	1.807	71.8
	2.522	7481	7213.58	1.813	75.2
	2.528	8176	7434.12	1.818	103.8
	2.534	7140	7678.14	1.824	103.2
	2.539	6517	8182.85	1.83	52
	2.545	5657	7440.92	1.836	166.8
	2.551	6275	6144.86	1.841	117.4
	2.556	5231	6742.85	1.847	103.4
	2.562	5982	6998.6	1.853	77
	2.568	5737	6037.37	1.858	45.4
	2.574	5162	6046.02	1.864	116.6
	2.579	5727	6194.28	1.87	142.8
	2.585	4773	5578.37	1.876	74.8
	2.591	4893	5797.06	1.881	160.4
	2.596	4848	6000.92	1.887	89.4
	2.602	4129	5198.45	1.893	59.2
	2.608	4339	5839.07	1.898	93.6
	2.614	4411	5562.31	1.904	82.8
	2.619	4381	4276.75	1.91	82.4
	2.625	3830	5409.11	1.916	58.2
	2.631	3376	4617.76	1.921	72.6
	2.637	3766	4682.62	1.927	99.4
	2.642	3611	4664.71	1.933	104.8
	2.648	3701	4734.51	1.939	61.6
	2.654	3943	4401.54	1.944	82.6
	2.659	5897	4438.61	1.95	75.2
	2.665	9505	4195.21	1.956	106.4
	2.671	13679	4247.72	1.961	55.2
	2.677	17779	5058.84	1.967	76.6
	2.682	18770	5631.5	1.973	42.4
	2.688	20675	7139.45	1.979	116.8
	2.694	22108	8410.18	1.984	145.4
	2.699	21421	9373.27	1.99	65.8
	2.705	18115	9664.24	1.996	66.6
	2.711	15049	9748.87	2.001	33.6
	2.717	13546	9842.77	2.007	53.4
	2.722	11582	8727.71	2.013	79
	2.728	9134	7566.94	2.019	65.6
	2.734	8579	7555.2	2.024	0
	2.74	7356	6138.06	2.03	92.6
	2.745	6684	5572.2	2.036	36.2
	2.751	5977	5267.64	2.042	34.4
	2.757	6097	5158.3	2.047	52.8
	2.762	5988	4814.2	2.053	54.8
	2.768	5145	4574.51	2.059	0
	2.774	4975	4113.66	2.064	109.6
	2.78	4830	4806.17	2.07	0
	2.785	4831	3912.89	2.076	572
	2.791	5156	3991.97	2.082	1680.8
	2.797	4679	4022.24	2.087	2336.6
	2.802	3920	3353.2	2.093	2454.4
	2.808	3819	4029.65	2.099	2618.6
	2.814	4012	3548.41	2.104	2672.6
	2.82	3673	3521.85	2.11	2511
	2.825	4063	3460.69	2.116	2535.4
	2.831	3445	3885.71	2.122	2300.6
	2.837	3527	3203.7	2.127	2444.4
	2.843	3309	3295.13	2.133	2491.6
	2.848	3566	3623.78	2.139	2296
	2.854	2818	3093.12	2.145	2097.8
	2.86	3523	3191.97	2.15	1898.8
	2.865	3704	2957.83	2.156	2204.8
	2.871	3398	3020.23	2.162	2014
	2.877	3128	2985.02	2.167	1915.2
	2.883	3185	3121.54	2.173	1670.4
	2.888	2589	2464.24	2.179	1714
	2.894	2867	2805.25	2.185	1628.6
	2.9	2393	2968.95	2.19	1593.2
	2.905	2793	2794.75	2.196	1376.6
	2.911	3035	3316.14	2.202	1347.4
	2.917	2406	2677.99	2.207	1344.6
	2.923	2601	2920.77	2.213	1338.8
	2.928	2413	2684.78	2.219	1410.4
	2.934	2505	2660.07	2.225	1214
	2.94	2692	2759.53	2.23	1289.6
	2.946	2672	2921.39	2.236	1176.6
	2.951	2166	3481.08	2.242	1030.6
	2.957	2689	2825.02	2.248	1016.6
	2.963	3404	3103.63	2.253	1097.2
	2.968	2916	3352.58	2.259	1218.4
	2.974	2684	3085.09	2.265	932
	2.98	2940	3250.04	2.27	1021.6
	2.986	3244	3347.64	2.276	923.4
	2.991	2784	2864.55	2.282	797
	2.997	2911	2729.88	2.288	821.8
	3.003	3121	2854.67	2.293	914.8
	3.008	2703	3208.03	2.299	905.2
	3.014	2131	2925.71	2.305	811.6
	3.02	2696	2669.96	2.31	818.8
	3.026	2908	2697.14	2.316	709.6
	3.031	1684	2637.22	2.322	759.2
	3.037	2655	2446.95	2.328	753.8
	3.043	2370	2238.14	2.333	826.2
	3.049	2267	1880.46	2.339	749.6
	3.054	2287	2040.46	2.345	728
	3.06	2260	2498.22	2.351	678
	3.066	2005	2490.81	2.356	754.2
	3.071	2466	2404.94	2.362	663
	3.077	2536	2109.65	2.368	654.8
	3.083	2410	2495.75	2.373	554.2
	3.089	2169	1958.3	2.379	685.2
	3.094	2401	2635.98	2.385	518.8
	3.1	2966	2396.91	2.391	597.8
	3.106	3178	2716.29	2.396	508.4
	3.111	2619	2770.04	2.402	493
	3.117	3137	2949.19	2.408	598.8
	3.123	3404	2632.28	2.413	595
	3.129	3149	3038.14	2.419	565.8
	3.134	3145	2629.8	2.425	472
	3.14	3112	3200.61	2.431	476.6
	3.146	3529	3080.15	2.436	505.4
	3.152	3361	2707.02	2.442	533.2
	3.157	3007	2700.23	2.448	521.8
	3.163	3035	2708.26	2.454	534.6
	3.169	2764	2758.92	2.459	438
	3.174	3377	2756.45	2.465	528.4
	3.18	4045	2416.06	2.471	413.4
	3.186	4592	3315.52	2.476	430.2
	3.192	6608	3554.59	2.482	401.2
	3.197	5662	4366.95	2.488	408.2
	3.203	5815	5246.02	2.494	353.4
	3.209	5799	5196.6	2.499	378.2
	3.214	5692	5970.65	2.505	350
	3.22	5095	5268.88	2.511	364.8
	3.226	4962	5412.2	2.516	347.4
	3.232	4041	5136.06	2.522	425.8
	3.237	3097	4927.87	2.528	348.6
	3.243	3625	4691.89	2.534	403
	3.249	3045	3363.09	2.539	325.8
	3.255	3395	4232.89	2.545	338
	3.26	3091	3912.27	2.551	429.8
	3.266	2703	3843.08	2.557	384.2
	3.272	2077	3461.31	2.562	303.8
	3.277	2072	3494.67	2.568	346.6
	3.283	1842	2643.4	2.574	306.8
	3.289	1707	3042.47	2.579	287.4
	3.295	1894	2383.94	2.585	334.2
	3.3	2186	2621.77	2.591	294.4
	3.306	1459	1598.76	2.597	278.4
	3.312	1273	1795.83	2.602	319.4
	3.317	1756	2086.18	2.608	229
	3.323	1548	2131.89	2.614	313.6
	3.329	1273	2021.31	2.619	318.2
	3.335	2010	1853.9	2.625	257
	3.34	1333	1981.77	2.631	246
	3.346	1598	1501.77	2.637	347.2
	3.352	1821	2324.63	2.642	271.2
	3.358	2199	1419.61	2.648	301.6
	3.363	2499	1645.71	2.654	301.6
	3.369	2340	1440	2.659	222.8
	3.375	2618	1995.98	2.665	235.2
	3.38	3313	1823.01	2.671	227.6
	3.386	3476	2054.05	2.677	232.2
	3.392	2815	1798.3	2.682	234.8
	3.398	2470	1813.13	2.688	180.8
	3.403	2341	2519.23	2.694	217.4
	3.409	1963	1866.25	2.7	229.2
	3.415	1856	1679.07	2.705	258.2
	3.42	2431	2243.7	2.711	186.8
	3.426	1601	2172.66	2.717	163.2
	3.432	1511	1755.06	2.722	187.8
	3.438	1590	1868.11	2.728	302
	3.443	2272	2175.75	2.734	220.6
	3.449	2981	1723.55	2.74	265
	3.455	2634	1654.36	2.745	155.8
	3.461	2557	1895.29	2.751	312.4
	3.466	7496	1581.47	2.757	226
	3.472	38414	2088.65	2.762	151.2
	3.478	70733	2034.28	2.768	264.4
	3.483	86733	1900.23	2.774	187.8
	3.489	90237	1813.74	2.78	249.6
	3.495	80663	1566.64	2.785	133.2
	3.501	72004	2678.61	2.791	222.2
	3.506	63221	1859.46	2.797	227
	3.512	53870	1571.58	2.803	138.2
	3.518	49618	2351.81	2.808	217.4
	3.523	45165	7744.24	2.814	224.4
	3.529	42920	13156.4	2.82	268.6
	3.535	36844	15512.6	2.825	1322.6
	3.541	35415	17503	2.831	9391
	3.546	32298	16602.3	2.837	46213
	3.552	31334	17325.7	2.843	150384
	3.558	29755	15941.3	2.848	323276
	3.563	28159	16530	2.854	465485
	3.569	26966	14661.3	2.86	472267
	3.575	25942	14944.2	2.865	368709
	3.581	24949	14857.1	2.871	240300
	3.586	22244	14199.8	2.877	145785
	3.592	21313	13016.2	2.883	85717.6
	3.598	20519	13338.7	2.888	49301.4
	3.604	19717	12046.9	2.894	29204.4
	3.609	17900	11791.2	2.9	19329.2
	3.615	16941	11092.5	2.906	13278
	3.621	16062	10553.8	2.911	9998.4
	3.626	15889	10326.5	2.917	8025.2
	3.632	14210	9896.52	2.923	6860.2
	3.638	15523	8720.3	2.928	6173.6
	3.644	14401	8773.43	2.934	6115.6
	3.649	12940	8832.11	2.94	5704.6
	3.655	13662	8748.1	2.946	5140.8
	3.661	13229	8487.4	2.951	4700
	3.666	12825	7931.42	2.957	4134.8
	3.672	12166	7486.02	2.963	3611
	3.678	12488	6936.83	2.968	3185.6
	3.684	12117	6854.05	2.974	2856.8
	3.689	11162	7334.05	2.98	2457.6
	3.695	12149	7041.23	2.986	2378.8
	3.701	11219	7272.89	2.991	2301.4
	3.707	12112	6531.58	2.997	2123.8
	3.712	10344	6291.89	3.003	2100.2
	3.718	10333	6602	3.009	1845.4
	3.724	9891	5995.98	3.014	1790
	3.729	9303	5502.39	3.02	1830.4
	3.735	9361	6390.11	3.026	1512.2
	3.741	10284	5700.07	3.031	1570.2
	3.747	10124	5077.37	3.037	1524.4
	3.752	9151	4975.44	3.043	1399.2
	3.758	8234	5586.4	3.049	1307
	3.764	8045	5499.92	3.054	1332.8
	3.769	7983	4784.55	3.06	1123.2
	3.775	8544	5053.89	3.066	1079
	3.781	8034	5079.84	3.071	1155.6
	3.787	7878	4448.49	3.077	1138.8
	3.792	7184	4601.08	3.083	846
	3.798	7731	4676.44	3.089	974.6
	3.804	6526	4644.94	3.094	1207.2
	3.81	6880	4023.47	3.1	973.4
	3.815	6901	4417.6	3.106	975
	3.821	6384	4318.76	3.112	826.8
	3.827	6545	4004.32	3.117	769.8
	3.832	7129	3906.1	3.123	833
	3.838	6513	4499.76	3.129	726.6
	3.844	6101	3796.14	3.134	646.8
	3.85	6275	3754.13	3.14	723
	3.855	6421	4005.56	3.146	648.4
	3.861	6038	3895.59	3.152	824
	3.867	5900	3771.42	3.157	774.2
	3.872	5744	3441.54	3.163	657.8
	3.878	5908	3408.8	3.169	846.4
	3.884	5906	3404.48	3.174	531.4
	3.89	5599	3355.05	3.18	634.2
	3.895	5326	3449.57	3.186	596.6
	3.901	5327	3568.18	3.192	523.4
	3.907	5058	4004.32	3.197	647.4
	3.913	5672	3279.07	3.203	710.6
	3.918	5499	3672.58	3.209	755.6
	3.924	5193	3442.78	3.215	761
	3.93	4992	3083.24	3.22	688.4
	3.935	4136	3257.45	3.226	692.6
	3.941	4607	3256.83	3.232	630.4
	3.947	4716	3583.01	3.237	740.6
	3.953	4851	3060.38	3.243	599.6
	3.958	4349	3368.65	3.249	651.8
	3.964	4161	2890.5	3.255	621
	3.97	4433	3153.05	3.26	565
	3.975	4741	2730.5	3.266	479.6
	3.981	4477	2553.82	3.272	546.4
	3.987	4631	2803.39	3.277	397.6
	3.993	3924	2986.87	3.283	388.8
	3.998	4013	2327.1	3.289	529.4
	4.004	4103	2697.76	3.295	350.8
	4.01	4667	3253.74	3.3	359.6
	4.016	4101	2450.65	3.306	455
	4.021	3962	2513.05	3.312	447.2
	4.027	3502	2099.15	3.318	304
	4.033	4043	2325.25	3.323	325.2
	4.038	3464	2401.23	3.329	348.4
	4.044	3827	2317.22	3.335	470.2
	4.05	3539	2349.96	3.34	475.6
	4.056	3435	2331.43	3.346	465.4
	4.061	3070	2121.39	3.352	339.6
	4.067	3314	2058.38	3.358	479.6
	4.073	2900	1989.8	3.363	382.8
	4.078	2866	2561.85	3.369	310.8
	4.084	3110	1792.12	3.375	315.2
	4.09	3102	2493.28	3.38	351.8
	4.096	2871	1890.96	3.386	250.8
	4.101	3703	1862.55	3.392	312.4
	4.107	3078	2097.3	3.398	212.8
	4.113	3287	2026.25	3.403	332.2
	4.119	2914	1966.33	3.409	294.6
	4.124	3083	1884.17	3.415	330.2
	4.13	3041	1868.72	3.421	331
	4.136	3518	1886.64	3.426	241.6
	4.141	4386	2165.25	3.432	273.6
	4.147	3092	2516.14	3.438	255
	4.153	4711	2943.01	3.443	400
	4.159	4296	3050.5	3.449	279
	4.164	3621	3356.91	3.455	322
	4.17	3817	3481.7	3.461	278.8
	4.176	3473	3611.42	3.466	358.6
	4.181	3745	3413.74	3.472	231.2
	4.187	3764	3513.82	3.478	288.6
	4.193	3853	3431.66	3.483	289.6
	4.199	3806	3104.86	3.489	219
	4.204	4002	3275.36	3.495	350
	4.21	3931	3574.36	3.501	291.6
	4.216	3276	3590.42	3.506	221
	4.222	3779	3287.1	3.512	326
	4.227	3460	3246.33	3.518	309.4
	4.233	3840	3324.78	3.524	227.4
	4.239	3501	3096.83	3.529	208.2
	4.244	3409	2807.1	3.535	191.2
	4.25	3221	2682.31	3.541	231
	4.256	3538	2836.14	3.546	243.6
	4.262	3709	2949.19	3.552	291.4
	4.267	3493	3692.35	3.558	204.8
	4.273	3428	2644.01	3.564	268.2
	4.279	2808	2550.73	3.569	147.8
	4.284	2477	2235.06	3.575	190.2
	4.29	2732	2349.34	3.581	178.8
	4.296	2785	2530.34	3.586	199
	4.302	2352	2523.55	3.592	177.4
	4.307	2823	2473.51	3.598	157
	4.313	2281	2442.01	3.604	149.2
	4.319	2741	2185.63	3.609	168.8
	4.325	2982	2004.01	3.615	148.2
	4.33	2807	1869.96	3.621	161.8
	4.336	2797	2176.37	3.627	228.8
	4.342	2515	2149.8	3.632	183.6
	4.347	2507	1930.5	3.638	244.4
	4.353	2576	2030.58	3.644	115.4
	4.359	3189	2047.26	3.649	215.8
	4.365	4225	1990.42	3.655	264
	4.37	7895	2060.23	3.661	185.8
	4.376	15791	2057.14	3.667	190.4
	4.382	31680	2883.09	3.672	99.4
	4.387	54524	4013.59	3.678	87.6
	4.393	85520	8592.42	3.684	221.4
	4.399	108335	14070.1	3.689	170.2
	4.405	134022	24919.2	3.695	160.8
	4.41	151401	38018.8	3.701	196
	4.416	164271	52552.8	3.707	161
	4.422	151568	57797	3.712	172.2
	4.428	147397	65772.3	3.718	154
	4.433	124617	65929.2	3.724	225
	4.439	108958	64529.4	3.73	165.6
	4.445	84486	61045.8	3.735	117
	4.45	69287	50241.2	3.741	228.4
	4.456	54189	42033	3.747	135.2
	4.462	42300	36934.6	3.752	192.4
	4.468	33623	26233.2	3.758	194.2
	4.473	26613	22321.5	3.764	174.2
	4.479	22062	17747.6	3.77	205.2
	4.485	20471	13795.8	3.775	166
	4.49	16578	11127.7	3.781	229.8
	4.496	17220	10037.4	3.787	196
	4.502	13618	7501.46	3.792	186.8
	4.508	13512	7936.98	3.798	101.6
	4.513	11610	7164.16	3.804	209
	4.519	10083	6994.9	3.81	131.4
	4.525	10644	5447.41	3.815	102.4
	4.531	9775	5551.81	3.821	144.4
	4.536	10167	4929.11	3.827	155.2
	4.542	9916	5769.88	3.833	128
	4.548	8805	4585.63	3.838	109.6
	4.553	9319	4588.72	3.844	171.6
	4.559	9419	4103.78	3.85	259.8
	4.565	9135	4743.16	3.855	248.6
	4.571	9541	4252.04	3.861	193.2
	4.576	8196	4388.57	3.867	124.6
	4.582	8077	3801.7	3.873	134
	4.588	6777	3346.41	3.878	54.4
	4.593	5601	3583.01	3.884	140.4
	4.599	6667	3724.48	3.89	194
	4.605	5848	3707.18	3.895	86.6
	4.611	5173	3154.9	3.901	175.2
	4.616	4589	3075.83	3.907	181.2
	4.622	4098	3226.56	3.913	93.8
	4.628	4666	2686.02	3.918	194.8
	4.634	5239	3195.05	3.924	176.8
	4.639	4200	2696.52	3.93	214
	4.645	4204	2831.19	3.935	147.4
	4.651	4075	2636.6	3.941	62.8
	4.656	3862	2194.28	3.947	135.8
	4.662	3490	2359.23	3.953	122.4
	4.668	3675	2301.16	3.958	132
	4.674	4173	2316.6	3.964	160.6
	4.679	3527	1726.02	3.97	156.6
	4.685	3515	1776.68	3.976	83.8
	4.691	3822	1674.75	3.981	68.4
	4.696	2583	2149.19	3.987	211
	4.702	3319	1949.65	3.993	163
	4.708	3299	2158.45	3.998	83.6
	4.714	3202	2401.23	4.004	141.8
	4.719	3242	1732.82	4.01	181.4
	4.725	2557	1784.71	4.016	114.4
	4.731	2595	1377.6	4.021	127.8
	4.737	2703	1840.31	4.027	136.2
	4.742	3154	1789.65	4.033	97
	4.748	3038	1598.15	4.038	195.2
	4.754	2783	1652.51	4.044	134.2
	4.759	2462	2154.13	4.05	134.4
	4.765	2686	1660.54	4.056	68.8
	4.771	2520	1435.06	4.061	251.8
	4.777	2290	1584.55	4.067	127.2
	4.782	2507	1540.08	4.073	109.4
	4.788	2582	1722.93	4.079	39.4
	4.794	3123	2155.36	4.084	47.2
	4.799	3102	1929.26	4.09	97.6
	4.805	2973	1926.18	4.096	45.4
	4.811	2896	1645.71	4.101	140.2
	4.817	2657	1577.76	4.107	180.2
	4.822	2611	2002.78	4.113	82.8
	4.828	2556	1772.97	4.119	124.4
	4.834	2781	2032.43	4.124	136.8
	4.839	2117	1629.03	4.13	77.2
	4.845	2335	2126.95	4.136	122.4
	4.851	3059	1936.68	4.141	175.2
	4.857	2355	1545.64	4.147	167.6
	4.862	2605	1779.77	4.153	192.4
	4.868	2832	2385.17	4.159	173
	4.874	2837	1846.48	4.164	81.4
	4.88	1981	1468.42	4.17	102
	4.885	2320	1519.69	4.176	111.6
	4.891	2454	1434.44	4.182	128
	4.897	2186	1753.82	4.187	45.6
	4.902	2255	1351.66	4.193	155.2
	4.908	1932	2228.26	4.199	43.2
	4.914	2143	1234.28	4.204	47.6
	4.92	2439	2055.91	4.21	57.2
	4.925	2296	1341.77	4.216	137.6
	4.931	2136	1706.87	4.222	77.6
	4.937	2330	1379.46	4.227	106.6
	4.942	2256	1363.4	4.233	102.8
	4.948	2486	1527.1	4.239	117.4
	4.954	2028	1793.36	4.244	48.6
	4.96	2431	1447.41	4.25	160.6
	4.965	3603	2052.2	4.256	70.4
	4.971	3609	1606.18	4.262	191
	4.977	4766	1516.6	4.267	0
	4.983	6969	2168.34	4.273	167.8
	4.988	6719	2018.84	4.279	67
	4.994	8051	2185.63	4.285	95.8
	5	7916	2197.99	4.29	64.6
	5.005	10786	2938.68	4.296	36.6
	5.011	8271	3523.09	4.302	72.6
	5.017	9117	3361.23	4.307	31.6
	5.023	9584	3484.17	4.313	35.4
	5.028	7939	3653.43	4.319	67
	5.034	8720	3927.72	4.325	118
	5.04	7853	3151.19	4.33	74.2
	5.045	7361	3102.39	4.336	107
	5.051	6607	2975.13	4.342	123
	5.057	6390	2843.55	4.347	79.2
	5.063	6411	3227.8	4.353	66.2
	5.068	6759	3208.65	4.359	152.2
	5.074	6983	3497.14	4.365	64.4
	5.08	5464	3431.04	4.37	100.4
	5.086	6963	3497.14	4.376	209.2
	5.091	7205	3143.78	4.382	39.2
	5.097	5896	3218.53	4.388	44.8
	5.103	5523	3479.22	4.393	74.8
	5.108	4157	3384.71	4.399	170.8
	5.114	3934	3146.87	4.405	77.4
	5.12	3799	2880	4.41	88.8
	5.126	3853	2208.49	4.416	84
	5.131	3085	2096.68	4.422	91.2
	5.137	2726	2267.18	4.428	81
	5.143	2375	1802.62	4.433	65.6
	5.148	3280	1244.79	4.439	60.2
	5.154	2294	1401.7	4.445	238.8
	5.16	2230	1490.65	4.45	271
	5.166	1924	1372.66	4.456	396.6
	5.171	2099	947.644	4.462	724.4
	5.177	2374	1412.82	4.468	985.2
	5.183	2010	1446.18	4.473	1179.2
	5.189	2311	1139.77	4.479	1225.6
	5.194	2256	1568.49	4.485	1395.6
	5.2	1830	1506.1	4.491	1440.4
	5.206	2079	1028.57	4.496	1446
	5.211	2017	1079.84	4.502	1498
	5.217	1972	1480.77	4.508	1493.6
	5.223	1657	1038.45	4.513	1456
	5.229	1684	1231.81	4.519	1200
	5.234	2119	1107.64	4.525	1269.4
	5.24	1997	1380.08	4.531	1209.6
	5.246	1516	954.439	4.536	1196
	5.251	1870	1158.3	4.542	1306.6
	5.257	1435	1295.44	4.548	1080.6
	5.263	2155	1748.26	4.553	1215.4
	5.269	1587	963.088	4.559	1064.6
	5.274	2031	1280.62	4.565	1158.4
	5.28	1681	793.822	4.571	1089.4
	5.286	1478	1514.75	4.576	1180
	5.292	1949	1244.17	4.582	1043.2
	5.297	1788	1074.28	4.588	942.2
	5.303	1635	960.617	4.594	933.6
	5.309	1340	1002.01	4.599	901
	5.314	1418	1013.74	4.605	874.4
	5.32	1854	1382.55	4.611	895.4
	5.326	1269	989.652	4.616	1040.6
	5.332	1554	1378.22	4.622	918
	5.337	2213	807.412	4.628	953.6
	5.343	1648	1209.57	4.634	777.4
	5.349	1985	1416.52	4.639	801.8
	5.354	1430	958.764	4.645	895.6
	5.36	1853	998.918	4.651	770.8
	5.366	1869	1084.17	4.656	704.2
	5.372	1833	1195.98	4.662	771.6
	5.377	1676	1126.18	4.668	758.6
	5.383	2226	984.709	4.674	670.8
	5.389	1969	1210.81	4.679	671.2
	5.395	1256	1124.94	4.685	588
	5.4	1862	1019.3	4.691	630
	5.406	1319	1203.4	4.697	681.2
	5.412	1538	1153.98	4.702	623.8
	5.417	1863	766.022	4.708	503.2
	5.423	1438	657.297	4.714	670.2
	5.429	1685	1072.43	4.719	605.6
	5.435	1337	1355.98	4.725	678.2
	5.44	1705	898.223	4.731	657
	5.446	2072	904.401	4.737	649
	5.452	1332	1241.08	4.742	546.2
	5.457	1734	1189.19	4.748	590.4
	5.463	1533	847.567	4.754	484.4
	5.469	973	1052.66	4.759	702.2
	5.475	1649	913.667	4.765	560.8
	5.48	1291	681.389	4.771	524.8
	5.486	1854	1230.58	4.777	539.8
	5.492	1737	882.779	4.782	376.4
	5.498	1423	846.331	4.788	455
	5.503	1154	1323.24	4.794	456.4
	5.509	1139	655.443	4.8	455.4
	5.515	1244	1044.63	4.805	472.2
	5.52	1810	1349.81	4.811	509.6
	5.526	1233	1110.73	4.817	450
	5.532	1108	1210.81	4.822	421.6
	5.538	1285	1152.74	4.828	477
	5.543	1210	852.509	4.834	474.2
	5.549	1175	1260.23	4.84	403.6
	5.555	1273	1129.27	4.845	390.2
	5.56	1834	993.358	4.851	364.4
	5.566	1844	898.841	4.857	443.8
	5.572	1733	969.265	4.862	445.6
	5.578	1686	1093.44	4.868	387.8
	5.583	1699	1314.59	4.874	387.6
	5.589	1972	963.088	4.88	417.4
	5.595	1662	1458.53	4.885	443.8
	5.601	2260	1376.37	4.891	396.8
	5.606	1978	1131.12	4.897	388
	5.612	1384	1243.55	4.902	399
	5.618	1403	909.96	4.908	403.4
	5.623	1628	1058.22	4.914	309.6
	5.629	1250	1097.14	4.92	372.6
	5.635	1581	1014.36	4.925	279.8
	5.641	2468	1083.55	4.931	335.4
	5.646	1981	942.084	4.937	386.6
	5.652	2806	1100.23	4.943	325
	5.658	2732	809.266	4.948	343.6
	5.663	2840	908.107	4.954	386
	5.669	2548	867.335	4.96	276.2
	5.675	3401	1001.39	4.965	307.6
	5.681	3161	1096.52	4.971	306.2
	5.686	2716	1593.2	4.977	237.8
	5.692	2667	1382.55	4.983	259.8
	5.698	3249	1333.13	4.988	307.6
	5.704	2755	1263.94	4.994	285.8
	5.709	2836	1188.57	5	346.8
	5.715	3135	1452.35	5.006	240.6
	5.721	2469	1783.47	5.011	312.8
	5.726	2419	1567.87	5.017	252.8
	5.732	2801	1344.25	5.023	380.8
	5.738	2442	1313.36	5.028	229.4
	5.744	3255	1486.33	5.034	330
	5.749	2617	1331.89	5.04	254
	5.755	3033	1704.4	5.046	229
	5.761	2795	1521.54	5.051	288.8
	5.766	2773	1101.47	5.057	287
	5.772	2211	1375.75	5.063	262.6
	5.778	2555	1058.84	5.068	224.6
	5.784	2122	1802.62	5.074	191.6
	5.789	2054	1372.66	5.08	190.4
	5.795	1848	1452.97	5.086	232.6
	5.801	1978	1306.56	5.091	323.6
	5.807	1863	1348.57	5.097	298
	5.812	2231	1471.5	5.103	361.4
	5.818	2162	1874.28	5.109	282.8
	5.824	2248	1195.98	5.114	212.8
	5.829	2066	1427.03	5.12	268.4
	5.835	2091	1204.63	5.126	343
	5.841	1884	1187.33	5.131	253.2
	5.847	2022	719.073	5.137	334.6
	5.852	2198	1499.92	5.143	187.2
	5.858	1677	1514.75	5.149	232.6
	5.864	2031	938.377	5.154	262
	5.869	2053	1158.92	5.16	166
	5.875	2092	1541.31	5.166	280
	5.881	1987	853.744	5.171	204.4
	5.887	2533	1524.01	5.177	204.6
	5.892	2118	1281.23	5.183	253.4
	5.898	2008	1211.43	5.189	245.8
	5.904	2302	1181.16	5.194	238.2
	5.91	1804	1374.52	5.2	141.8
	5.915	2875	1110.11	5.206	192.6
	5.921	2868	1183.01	5.211	245.2
	5.927	2561	1080.46	5.217	186.2
	5.932	2974	1026.1	5.223	223.6
	5.938	2244	1020.54	5.229	168.4
	5.944	2340	1008.8	5.234	228.6
	5.95	2336	1320.15	5.24	249
	5.955	1938	912.432	5.246	191
	5.961	1859	1152.74	5.252	253.8
	5.967	1710	1001.39	5.257	225.8
	5.972	1737	898.223	5.263	152.2
	5.978	2124	957.528	5.269	218.8
	5.984	1834	1102.08	5.274	168.8
	5.99	2054	903.783	5.28	215
	5.995	2410	1171.89	5.286	158.8
	6.001	1836	1147.18	5.292	98.2
	6.007	2119	1100.23	5.297	239.2
	6.013	1720	1092.2	5.303	244.2
	6.018	1880	1136.68	5.309	143.8
	6.024	2236	1128.65	5.314	220.6
	6.03	1223	1216.37	5.32	96.4
	6.035	1896	1112.59	5.326	170.4
	6.041	2007	855.598	5.332	207
	6.047	1601	1233.67	5.337	283.6
	6.053	1315	946.408	5.343	234.6
	6.058	1240	780.231	5.349	160.6
	6.064	1720	1303.47	5.355	205.6
	6.07	1504	1707.49	5.36	187
	6.075	1722	2344.4	5.366	210.8
	6.081	1795	2959.69	5.372	196.6
	6.087	2032	3754.75	5.377	202.8
	6.093	1803	3833.82	5.383	115.6
	6.098	2244	3767.72	5.389	225.4
	6.104	2325	3583.01	5.395	196.8
	6.11	2431	3714.59	5.4	202.6
	6.115	2019	3912.27	5.406	89
	6.121	2065	3387.8	5.412	106.2
	6.127	2279	3527.41	5.417	78.2
	6.133	2148	3757.22	5.423	142.8
	6.138	1906	3671.97	5.429	201.8
	6.144	1644	2534.67	5.435	249
	6.15	1740	2929.42	5.44	234.4
	6.156	1409	2620.54	5.446	117.8
	6.161	2315	2530.34	5.452	140.2
	6.167	2861	2677.99	5.458	153
	6.173	1732	2763.86	5.463	207.2
	6.178	1882	2373.43	5.469	119.6
	6.184	1766	2260.38	5.475	190.2
	6.19	1653	2470.42	5.48	176.2
	6.196	1842	1755.06	5.486	196.4
	6.201	1467	2487.72	5.492	165.2
	6.207	2051	2106.56	5.498	143
	6.213	1822	1937.3	5.503	150.4
	6.218	2161	2075.67	5.509	189.8
	6.224	1734	1920	5.515	190.2
	6.23	1354	1719.84	5.52	177.2
	6.236	1955	1937.91	5.526	196.8
	6.241	1861	1594.44	5.532	149.8
	6.247	1577	2324.63	5.538	132.4
	6.253	2494	2104.09	5.543	158.2
	6.259	2178	1680.92	5.549	217
	6.264	2704	2634.13	5.555	149.6
	6.27	3559	3442.16	5.561	225.6
	6.276	3474	2781.77	5.566	130.2
	6.281	3449	2947.33	5.572	152.6
	6.287	3581	3141.93	5.578	217
	6.293	3334	3423.63	5.583	230.6
	6.299	3049	2917.06	5.589	114.6
	6.304	3153	2531.58	5.595	139.4
	6.31	2750	2517.99	5.601	40.4
	6.316	2461	2232.58	5.606	127.6
	6.321	2267	1995.36	5.612	137.6
	6.327	2089	1434.44	5.618	85.4
	6.333	1714	1642.01	5.623	128
	6.339	2170	2156.6	5.629	213.6
	6.344	1837	1797.68	5.635	67
	6.35	1415	1739.61	5.641	257.2
	6.356	1545	1612.35	5.646	219.8
	6.362	1694	1881.08	5.652	110.2
	6.367	1560	1517.84	5.658	179.4
	6.373	1633	1955.21	5.664	199.4
	6.379	1697	1574.05	5.669	179
	6.384	1600	1478.92	5.675	153.6
	6.39	1866	1561.08	5.681	194.8
	6.396	1564	1116.29	5.686	179.4
	6.402	1359	1442.47	5.692	167
	6.407	1477	1618.53	5.698	94.2
	6.413	2309	1694.52	5.704	64.8
	6.419	1591	844.478	5.709	159.8
	6.424	1805	1784.71	5.715	195.6
	6.43	1846	2442.01	5.721	120
	6.436	1666	2296.21	5.726	223.6
	6.442	2092	2317.84	5.732	172.4
	6.447	1883	1502.39	5.738	101
	6.453	1029	1767.41	5.744	71.4
	6.459	1803	1606.18	5.749	197.2
	6.465	1284	1255.91	5.755	182.2
	6.47	1010	1208.96	5.761	77.4
	6.476	1682	1324.48	5.767	139
	6.482	1993	927.876	5.772	102.2
	6.487	1257	1108.26	5.778	145.2
	6.493	1994	1478.92	5.784	74
	6.499	2306	777.142	5.789	126.4
	6.505	2019	1716.14	5.795	106.8
	6.51	1486	1742.08	5.801	177
	6.516	1630	1648.8	5.807	152.4
	6.522	2953	1574.05	5.812	47.2
	6.527	3810	2004.01	5.818	121.6
	6.533	3452	2026.87	5.824	137.8
	6.539	3648	2293.74	5.829	105.8
	6.545	3871	1596.91	5.835	108.8
	6.55	3940	2613.74	5.841	188.2
	6.556	3733	2155.98	5.847	55.4
	6.562	2930	2105.33	5.852	55.8
	6.568	2984	1685.25	5.858	124.4
	6.573	1908	1509.19	5.864	92
	6.579	1877	1481.39	5.87	134.4
	6.585	1823	1769.26	5.875	71
	6.59	1951	1404.17	5.881	114
	6.596	1546	914.903	5.887	85.2
	6.602	1743	1359.69	5.892	96.6
	6.608	1412	1145.94	5.898	104
	6.613	1794	1427.03	5.904	203
	6.619	4512	1035.98	5.91	103.6
	6.625	27027	1628.42	5.915	125.8
	6.63	100403	4184.71	5.921	107.2
	6.636	276139	16880.9	5.927	87.2
	6.642	488876	53604.9	5.932	102.4
	6.648	554650	108035	5.938	141.4
	6.653	545648	148963	5.944	160.2
	6.659	430526	166842	5.95	204.8
	6.665	327736	146320	5.955	127.4
	6.671	237034	116965	5.961	135.2
	6.676	167642	85299.1	5.967	87.8
	6.682	135332	63115.3	5.973	72
	6.688	105938	48709.8	5.978	92.8
	6.693	87505	39460.7	5.984	76.6
	6.699	67806	34553.2	5.99	117.8
	6.705	62624	29482	5.995	63
	6.711	52970	24688.2	6.001	88
	6.716	49316	20323.7	6.007	96.2
	6.722	41997	18427.8	6.013	53
	6.728	40517	16557.8	6.018	108.4
	6.733	35043	15507	6.024	133.4
	6.739	34401	14715.7	6.03	69
	6.745	30290	14243.1	6.035	89.6
	6.751	31151	14392	6.041	104
	6.756	28210	13815	6.047	170.6
	6.762	27070	14760.8	6.053	132.4
	6.768	25930	12205.1	6.058	80.8
	6.774	21708	12569.6	6.064	35.6
	6.779	21708	11019.6	6.07	75.8
	6.785	21497	10703.9	6.075	78.2
	6.791	19074	10108.4	6.081	180.2
	6.796	18436	8420.69	6.087	184
	6.802	17530	8694.97	6.093	108.8
	6.808	15672	8155.67	6.098	104.6
	6.814	16494	8254.51	6.104	54.6
	6.819	16011	6970.8	6.11	98.8
	6.825	14728	6858.99	6.116	175.8
	6.831	13762	7372.97	6.121	165
	6.836	13437	5518.45	6.127	139.4
	6.842	11429	6540.23	6.133	121
	6.848	10755	6256.06	6.138	67.8
	6.854	10930	5985.48	6.144	47
	6.859	10796	5876.75	6.15	99.6
	6.865	10101	5679.07	6.156	32.6
	6.871	9227	5299.76	6.161	169
	6.877	9426	4610.34	6.167	43.8
	6.882	9136	4677.06	6.173	98.6
	6.888	9067	4170.5	6.179	154
	6.894	8643	4621.46	6.184	77.8
	6.899	8374	4360.15	6.19	181.8
	6.905	8122	4309.49	6.196	95.4
	6.911	8130	3592.89	6.201	48.4
	6.917	8322	4033.97	6.207	96.6
	6.922	8495	3887.56	6.213	60.8
	6.928	6994	3970.96	6.219	79
	6.934	6733	3795.52	6.224	86
	6.939	6840	4298.99	6.23	108
	6.945	7657	4133.43	6.236	84.2
	6.951	6217	3904.24	6.241	145.6
	6.957	6820	3996.91	6.247	117.2
	6.962	6700	3460.07	6.253	120.2
	6.968	6180	3518.14	6.259	126
	6.974	6340	3511.35	6.264	133.2
	6.98	6364	3363.7	6.27	111
	6.985	5962	3549.65	6.276	107.8
	6.991	5455	2909.65	6.282	68.8
	6.997	5780	2859.61	6.287	89.4
	7.002	5376	2810.19	6.293	98.6
	7.008	5865	2957.83	6.299	58
	7.014	5484	3379.15	6.304	105.4
	7.02	5972	2748.41	6.31	106.6
	7.025	8800	2809.57	6.316	129
	7.031	8852	3355.67	6.322	180.2
	7.037	12470	3626.25	6.327	92
	7.042	13463	3989.49	6.333	109.8
	7.048	14931	4410.81	6.339	123.4
	7.054	14895	4437.37	6.344	117.4
	7.06	15034	4525.09	6.35	84.2
	7.065	13221	4329.88	6.356	72.4
	7.071	12553	4981	6.362	152.8
	7.077	11692	4460.84	6.367	70.8
	7.083	9370	4195.83	6.373	63.6
	7.088	9950	4168.64	6.379	123.4
	7.094	9707	4383.62	6.385	38.2
	7.1	8860	3657.14	6.39	93.8
	7.105	10315	3489.73	6.396	59.8
	7.111	8597	4143.93	6.402	134.4
	7.117	8296	4339.15	6.407	55
	7.123	8471	3707.18	6.413	119
	7.128	8125	3806.02	6.419	180.8
	7.134	7638	2927.56	6.425	79.2
	7.14	7067	3402	6.43	89
	7.145	5629	3550.88	6.436	94.6
	7.151	6985	3031.97	6.442	160
	7.157	5488	3303.16	6.447	127.2
	7.163	5351	2783.63	6.453	130.2
	7.168	5608	3161.7	6.459	31.8
	7.174	6238	2813.28	6.465	154
	7.18	5450	2797.84	6.47	102.8
	7.186	5477	2765.09	6.476	114.4
	7.191	5070	2454.36	6.482	187.8
	7.197	5342	3054.82	6.487	159
	7.203	4995	2419.77	6.493	53.4
	7.208	5024	2219.61	6.499	66
	7.214	4841	3058.53	6.505	92
	7.22	4198	3400.15	6.51	121.6
	7.226	4460	2483.4	6.516	74.4
	7.231	4975	3061.62	6.522	124.6
	7.237	4866	2264.71	6.528	61
	7.243	3774	2061.47	6.533	155.8
	7.248	5221	2249.26	6.539	209.4
	7.254	4376	2626.1	6.545	88.6
	7.26	4121	2495.13	6.55	142.2
	7.266	3997	2689.73	6.556	0
	7.271	4307	2630.42	6.562	111.8
	7.277	4518	2527.26	6.568	126.6
	7.283	3979	2231.35	6.573	49.8
	7.289	4181	2023.78	6.579	57.4
	7.294	3533	2136.21	6.585	129.6
	7.3	3926	2175.13	6.59	119.8
	7.306	3447	2000.92	6.596	61.8
	7.311	3632	1990.42	6.602	100.6
	7.317	3463	2209.73	6.608	74
	7.323	3388	1963.24	6.613	80.4
	7.329	3537	1773.59	6.619	140.4
	7.334	2730	1801.39	6.625	0
	7.34	3811	2599.53	6.631	64
	7.346	3723	1536.99	6.636	112
	7.351	3130	1627.18	6.642	102.6
	7.357	2976	1454.21	6.648	154.8
	7.363	2730	1909.5	6.653	60
	7.369	3026	2041.7	6.659	76
	7.374	3051	1557.99	6.665	90.8
	7.38	3083	1844.63	6.671	125.2
	7.386	3117	1781	6.676	71.6
	7.391	3057	1679.07	6.682	151.8
	7.397	2936	1640.15	6.688	121.2
	7.403	2882	2201.08	6.693	125.6
	7.409	3295	1865.02	6.699	78.8
	7.414	3220	1987.33	6.705	86
	7.42	3062	1663.63	6.711	221.8
	7.426	3254	1837.84	6.716	139.4
	7.432	3414	1367.72	6.722	76.6
	7.437	3628	1776.68	6.728	128
	7.443	3331	1890.96	6.734	77.6
	7.449	2885	1997.22	6.739	65.6
	7.454	3752	2012.66	6.745	160
	7.46	3366	2309.19	6.751	178.2
	7.466	2779	2278.3	6.756	94.2
	7.472	3397	2821.31	6.762	82.2
	7.477	3736	2301.16	6.768	74.2
	7.483	2900	2163.4	6.774	104
	7.489	2508	1838.45	6.779	75.8
	7.494	3098	1813.74	6.785	94.8
	7.5	2846	1895.91	6.791	136.4
	7.506	2908	2151.66	6.796	142.4
	7.512	2479	2154.75	6.802	112.6
	7.517	2994	2154.13	6.808	149.8
	7.523	3055	2059.61	6.814	125.2
	7.529	2856	1642.01	6.819	39.6
	7.535	3324	1648.8	6.825	78.2
	7.54	2769	1848.96	6.831	99
	7.546	3130	1533.9	6.837	180.6
	7.552	3220	1804.48	6.842	146.2
	7.557	3009	1554.28	6.848	176.2
	7.563	1825	1496.83	6.854	221.6
	7.569	2700	1694.52	6.859	197.6
	7.575	2590	1685.25	6.865	155.4
	7.58	2853	1406.64	6.871	199
	7.586	2605	1596.91	6.877	281.8
	7.592	2782	1879.84	6.882	165.4
	7.597	2549	1558.61	6.888	281
	7.603	2332	1515.37	6.894	244.2
	7.609	2413	1373.9	6.899	186
	7.615	2754	1418.99	6.905	194.2
	7.62	2350	2077.53	6.911	197.2
	7.626	2763	1847.72	6.917	213.8
	7.632	2376	1255.91	6.922	216.6
	7.638	2802	1580.85	6.928	244.6
	7.643	2270	1953.97	6.934	268.6
	7.649	2882	1528.34	6.94	253.6
	7.655	3270	1876.14	6.945	234.2
	7.66	3126	2227.02	6.951	294
	7.666	5075	2805.25	6.957	305.2
	7.672	5410	3358.76	6.962	231.6
	7.678	5057	3338.99	6.968	309.6
	7.683	4864	3169.11	6.974	266.6
	7.689	4670	3519.38	6.98	296.4
	7.695	4283	2569.26	6.985	289.4
	7.7	4227	2991.81	6.991	234.6
	7.706	3730	3073.36	6.997	290.2
	7.712	5115	2931.89	7.002	314.2
	7.718	3097	2611.27	7.008	255.2
	7.723	4487	2891.12	7.014	183
	7.729	3294	2574.82	7.02	207.4
	7.735	3739	1990.42	7.025	321.8
	7.741	3385	2574.21	7.031	258
	7.746	3110	2161.54	7.037	256.8
	7.752	3038	2510.58	7.043	282.4
	7.758	2989	2092.35	7.048	275.2
	7.763	3152	1991.66	7.054	304.2
	7.769	3117	1818.07	7.06	250.8
	7.775	3031	2033.67	7.065	220.6
	7.781	3177	1656.83	7.071	329.4
	7.786	2953	1675.98	7.077	225.6
	7.792	2670	1717.37	7.083	285.4
	7.798	2866	2201.7	7.088	285.6
	7.803	2876	1798.3	7.094	184.2
	7.809	3159	1367.72	7.1	305.4
	7.815	2599	2207.26	7.105	212.8
	7.821	3093	1847.72	7.111	192.8
	7.826	3434	2076.91	7.117	236.2
	7.832	3470	2839.22	7.123	241.4
	7.838	4197	2621.77	7.128	322
	7.844	3236	2404.32	7.134	168.6
	7.849	3008	1461	7.14	154.2
	7.855	2074	1611.74	7.146	199.8
	7.861	2225	1709.34	7.151	194.8
	7.866	2282	1981.77	7.157	217
	7.872	2066	2293.74	7.163	245.6
	7.878	2111	2393.82	7.168	299
	7.884	2565	1757.53	7.174	202
	7.889	2575	2366.64	7.18	243.4
	7.895	2222	2226.41	7.186	235.8
	7.901	2228	2020.69	7.191	270.4
	7.906	1715	2016.99	7.197	231
	7.912	2064	2081.85	7.203	284.2
	7.918	2061	1723.55	7.208	212.8
	7.924	2229	1793.36	7.214	188.6
	7.929	2230	1527.72	7.22	274.4
	7.935	2290	1534.52	7.226	191
	7.941	2387	1351.66	7.231	324.4
	7.947	2147	1526.48	7.237	245.4
	7.952	1816	1554.9	7.243	178
	7.958	2085	1749.5	7.249	155.2
	7.964	2922	1795.83	7.254	230.4
	7.969	6156	2820.07	7.26	105.2
	7.975	18533	8727.1	7.266	212.6
	7.981	28498	15290.2	7.271	119.6
	7.987	34363	21418.4	7.277	232.4
	7.992	40093	26621.1	7.283	182.6
	7.998	46530	29173.1	7.289	211.4
	8.004	45584	31815.9	7.294	211.6
	8.009	50402	34025.6	7.3	158.6
	8.015	50324	35814.6	7.306	123.8
	8.021	47306	33957.6	7.311	232.8
	8.027	50753	34416.6	7.317	196.6
	8.032	45828	34430.2	7.323	174.8
	8.038	45226	34107.8	7.329	210
	8.044	50501	33768	7.334	169.6
	8.05	45435	33233	7.34	292.8
	8.055	45849	35120.3	7.346	232.2
	8.061	45915	32685.1	7.352	252.6
	8.067	44906	34041	7.357	140.4
	8.072	42538	30171.4	7.363	207.4
	8.078	43686	32090.2	7.369	258.2
	8.084	41854	32391.6	7.374	223
	8.09	41040	30838.6	7.38	207.4
	8.095	40038	31332.2	7.386	249.8
	8.101	42850	30621.7	7.392	264.8
	8.107	41055	29238.6	7.397	228.2
	8.112	40365	28936.5	7.403	180.8
	8.118	41818	29266.4	7.409	114.2
	8.124	41351	29190.4	7.414	160.2
	8.13	40174	30090.5	7.42	202.4
	8.135	37740	29199	7.426	170
	8.141	37820	27788.1	7.432	231.6
	8.147	35776	28071.6	7.437	183.2
	8.153	33836	28779.6	7.443	191.8
	8.158	34059	26759.5	7.449	256.6
	8.164	33798	26311.6	7.455	163.6
	8.17	33574	25353.5	7.46	126.2
	8.175	35322	26506.2	7.466	193.2
	8.181	32197	27528	7.472	225.4
	8.187	30794	26209.7	7.477	271.4
	8.193	33780	25895.9	7.483	208.4
	8.198	32034	25470.2	7.489	144.6
	8.204	31668	24143.9	7.495	260
	8.21	30396	24452.2	7.5	219.4
	8.215	29093	23988.9	7.506	85.6
	8.221	30766	23362.4	7.512	188.6
	8.227	28587	23364.3	7.517	174
	8.233	29813	23146.8	7.523	107
	8.238	27904	21931.1	7.529	187.4
	8.244	27997	22522.3	7.535	227.6
	8.25	26911	21838.4	7.54	271.4
	8.255	26341	21884.1	7.546	257.8
	8.261	28631	21889.7	7.552	139.6
	8.267	27672	22010.2	7.558	227.8
	8.273	26903	21156.4	7.563	148.8
	8.278	27343	20411.4	7.569	152.2
	8.284	26903	20730.2	7.575	185.6
	8.29	25246	20822.8	7.58	233.4
	8.296	25083	20942.1	7.586	181.4
	8.301	26663	23568.2	7.592	195.2
	8.307	25957	23751	7.598	171.8
	8.313	25376	22909.6	7.603	233.8
	8.318	25379	22911.5	7.609	182
	8.324	26759	20893.3	7.615	230.2
	8.33	25282	20051.9	7.62	145.2
	8.336	24237	20057.4	7.626	245.6
	8.341	25208	19054.8	7.632	202.4
	8.347	22576	18422.2	7.638	124.2
	8.353	24982	18619.9	7.643	194.8
	8.358	24317	18377.1	7.649	208.2
	8.364	23690	18577.3	7.655	232.6
	8.37	22593	18842.3	7.661	227.2
	8.376	22912	19181.4	7.666	134
	8.381	23722	18588.4	7.672	82
	8.387	25389	19718.3	7.678	230
	8.393	24226	18825	7.683	191
	8.399	21170	18058.4	7.689	52
	8.404	21686	18227	7.695	140.4
	8.41	22960	17130.5	7.701	177.8
	8.416	23241	17259.6	7.706	93.8
	8.421	23034	17871.8	7.712	105.4
	8.427	22469	16769.7	7.718	104.4
	8.433	22158	16753.7	7.723	94.2
	8.439	21443	16740.7	7.729	79.8
	8.444	21066	16095.7	7.735	181
	8.45	22235	17051.4	7.741	119.6
	8.456	19379	16593	7.746	97.8
	8.461	18947	14993	7.752	125
	8.467	20212	15358.7	7.758	143
	8.473	19926	16244	7.763	154.4
	8.479	18106	18105.9	7.769	98
	8.484	20099	16417.6	7.775	220.6
	8.49	20326	16108.1	7.781	208.4
	8.496	18187	15376	7.786	124
	8.502	21280	14943.6	7.792	203.4
	8.507	19045	15685.5	7.798	197.2
	8.513	20282	15182.7	7.804	169.2
	8.519	19420	15179.6	7.809	189.8
	8.524	19055	14917.1	7.815	233.8
	8.53	18655	14808.9	7.821	144
	8.536	21118	15403.8	7.826	125.2
	8.542	19691	16161.8	7.832	172.8
	8.547	20536	16509.6	7.838	153.8
	8.553	18661	15969.7	7.844	182.6
	8.559	18687	14414.8	7.849	166.4
	8.564	17005	14489.6	7.855	178.2
	8.57	18622	15448.3	7.861	145.6
	8.576	17038	15161.1	7.866	105.4
	8.582	17919	14569.9	7.872	217.4
	8.587	18358	14288.2	7.878	195.6
	8.593	18576	14397.5	7.884	131.4
	8.599	17649	15019	7.889	188.8
	8.605	18603	15677.5	7.895	96.4
	8.61	16700	14899.8	7.901	269.6
	8.616	18412	15302.5	7.907	144
	8.622	19217	16179.1	7.912	156.4
	8.627	17303	16321.2	7.918	160.8
	8.633	18668	18285.1	7.924	142.8
	8.639	20263	26098.5	7.929	116
	8.645	21471	32604.1	7.935	123.2
	8.65	25107	34805.2	7.941	160.8
	8.656	23148	32566.5	7.947	141.8
	8.662	22330	27439.7	7.952	149.2
	8.667	22068	23305	7.958	173
	8.673	20032	20743.1	7.964	244.8
	8.679	19955	18380.2	7.969	184.2
	8.685	19380	18099.1	7.975	177.2
	8.69	18748	16973	7.981	139
	8.696	19469	17378.8	7.987	54.2
	8.702	25666	17630.9	7.992	220
	8.708	30003	20631.9	7.998	232.8
	8.713	33160	21045.8	8.004	306.4
	8.719	33469	21963.2	8.01	173.4
	8.725	30441	20529.4	8.015	110.2
	8.73	28520	19413.1	8.021	195.6
	8.736	23830	17570.9	8.027	234
	8.742	22350	16196.4	8.032	144.8
	8.748	20986	15149.3	8.038	182.4
	8.753	22176	15738.7	8.044	94.6
	8.759	20832	16184.7	8.05	112.4
	8.765	19762	16751.2	8.055	164.4
	8.77	19359	16131.6	8.061	174.4
	8.776	19832	15599.7	8.067	211.2
	8.782	18358	13555.5	8.072	147
	8.788	19435	13736.5	8.078	55.8
	8.793	17856	14876.3	8.084	146.2
	8.799	17449	14425.3	8.09	93.8
	8.805	18480	14312.9	8.095	281.8
	8.811	19319	14800.3	8.101	153
	8.816	17624	14560	8.107	227.8
	8.822	19274	14512.4	8.113	206
	8.828	19518	14031.8	8.118	203.2
	8.833	17419	15208.6	8.124	151.6
	8.839	18068	15633	8.13	193
	8.845	19004	16808.6	8.135	101.4
	8.851	18264	16995.2	8.141	150
	8.856	20231	16014.2	8.147	141.4
	8.862	18473	14970.8	8.153	196.2
	8.868	19636	14631	8.158	155.8
	8.873	18587	15137	8.164	177.4
	8.879	17973	14316.6	8.17	178
	8.885	19719	15625	8.175	226.6
	8.891	20142	15602.8	8.181	132.4
	8.896	18946	15062.8	8.187	170.8
	8.902	19042	14907.8	8.193	78.2
	8.908	20959	15783.8	8.198	195.4
	8.914	19545	14980.1	8.204	108
	8.919	19257	16102.5	8.21	213.2
	8.925	18900	15652.2	8.216	79.2
	8.931	21935	16084	8.221	88.6
	8.936	19735	14847.2	8.227	174.6
	8.942	18742	16561.5	8.233	292.4
	8.948	19655	16410.8	8.238	173.8
	8.954	20622	15695.4	8.244	154.8
	8.959	21316	15659	8.25	91.6
	8.965	19755	15845.5	8.256	185
	8.971	19473	15600.3	8.261	155.4
	8.976	19804	14168.9	8.267	201.2
	8.982	19379	14817.6	8.273	64.2
	8.988	20123	17251.6	8.278	64
	8.994	18735	17538.8	8.284	112.8
	8.999	19694	15804.2	8.29	132.4
	9.005	18343	15718.3	8.296	96.8
	9.011	17934	15796.7	8.301	142
	9.017	17241	15772	8.307	113.2
	9.022	20435	17255.3	8.313	152.2
	9.028	20972	18438.3	8.319	51.2
	9.034	19729	18681.1	8.324	137
	9.039	21321	20260.7	8.33	226.6
	9.045	19689	18746.5	8.336	162
	9.051	19968	15857.9	8.341	185.8
	9.057	18825	15844.9	8.347	55.2
	9.062	18827	15724.5	8.353	117.4
	9.068	18924	15411.9	8.359	107.6
	9.074	18615	16181.6	8.364	176.8
	9.079	18707	14484	8.37	281.6
	9.085	18569	15744.2	8.376	119.8
	9.091	18150	14705.2	8.381	234
	9.097	18917	14124.5	8.387	193.8
	9.102	18558	14156.6	8.393	157
	9.108	18884	14962.1	8.399	95
	9.114	16567	14592.1	8.404	79
	9.12	20353	14744.7	8.41	170
	9.125	17752	15744.8	8.416	169.4
	9.131	19355	14581.6	8.422	127.8
	9.137	18083	14938.1	8.427	200.6
	9.142	18097	15445.9	8.433	140
	9.148	17549	14795.4	8.439	139
	9.154	18090	15573.1	8.444	86.6
	9.16	17702	14468.6	8.45	218.6
	9.165	17686	14430.9	8.456	215.6
	9.171	18671	15208.6	8.462	93.4
	9.177	18083	14475.4	8.467	178.4
	9.182	19760	16979.1	8.473	209.4
	9.188	19683	20604.1	8.479	92.4
	9.194	22541	22818.8	8.484	140.4
	9.2	20296	20564.6	8.49	184.6
	9.205	18832	16638.7	8.496	153.8
	9.211	16847	15342.1	8.502	107.2
	9.217	17522	14753.3	8.507	88.8
	9.223	16280	13587	8.513	130
	9.228	17180	13448.6	8.519	85.4
	9.234	17513	14159.7	8.525	146.2
	9.24	18031	13388.7	8.53	120.4
	9.245	17377	13767.4	8.536	151.4
	9.251	17321	14078.1	8.542	130.4
	9.257	16964	13991	8.547	124.8
	9.263	16787	14737.9	8.553	173.2
	9.268	19206	15564.5	8.559	185.6
	9.274	19800	15629.3	8.565	114.8
	9.28	17077	14298.7	8.57	131
	9.285	15751	13617.3	8.576	143.8
	9.291	15780	13014.3	8.582	158.8
	9.297	16687	13297.9	8.587	173
	9.303	15568	13309.6	8.593	161.8
	9.308	15632	14983.2	8.599	142.8
	9.314	15915	14963.4	8.605	42.4
	9.32	17918	15095	8.61	138.2
	9.326	16104	14443.2	8.616	161.4
	9.331	16001	13902.1	8.622	122.2
	9.337	16034	14346.9	8.627	137.4
	9.343	15443	14356.1	8.633	139
	9.348	14762	13955.8	8.639	187
	9.354	18213	14933.7	8.645	153.8
	9.36	17946	17061.3	8.65	141.6
	9.366	17582	17095.3	8.656	124.4
	9.371	16994	14805.9	8.662	152
	9.377	16609	14163.4	8.668	98
	9.383	16932	15062.2	8.673	181.4
	9.388	16597	14379.6	8.679	156.6
	9.394	16604	14351.2	8.685	68
	9.4	14735	12999.5	8.69	37
	9.406	15418	13032.3	8.696	171.2
	9.411	15968	13690.8	8.702	240.2
	9.417	15433	13535.1	8.708	81
	9.423	14443	12922.3	8.713	132.4
	9.429	15628	13785.9	8.719	198
	9.434	14053	14988.7	8.725	224.4
	9.44	13865	14335.1	8.73	170.8
	9.446	15012	13199.1	8.736	98.6
	9.451	14861	12987.8	8.742	111.4
	9.457	14040	13430.1	8.748	245.6
	9.463	14263	12727.7	8.753	64
	9.469	14547	13318.9	8.759	150.4
	9.474	14252	12421.3	8.765	164.4
	9.48	13792	11786.2	8.771	80.8
	9.486	14936	12569.6	8.776	49.6
	9.491	13486	12806.8	8.782	92.6
	9.497	15516	12691.3	8.788	122.2
	9.503	16079	12023.5	8.793	130
	9.509	15047	12092	8.799	97
	9.514	14765	11760.9	8.805	134
	9.52	14445	12960	8.811	78
	9.526	13847	11316.7	8.816	123.2
	9.532	13572	10380.8	8.822	182
	9.537	14029	11597.2	8.828	124.6
	9.543	13220	11283.4	8.834	231.2
	9.549	12697	11152.4	8.839	138
	9.554	13704	11102.4	8.845	87.6
	9.56	12954	11261.8	8.851	130.2
	9.566	14809	11843.1	8.856	130.2
	9.572	13269	12727.7	8.862	143
	9.577	12724	11074	8.868	115.8
	9.583	13680	12425	8.874	78.4
	9.589	14444	13425.2	8.879	212.4
	9.594	15269	14414.2	8.885	138.8
	9.6	13696	12716	8.891	254.6
	9.606	14518	11599.1	8.896	124.8
	9.612	13761	10078.8	8.902	227.4
	9.617	12231	9978.06	8.908	174.6
	9.623	11810	10683.5	8.914	165.6
	9.629	12172	10680.5	8.919	186
	9.635	12837	9918.14	8.925	267.4
	9.64	12507	10514.9	8.931	330.4
	9.646	11713	10099.1	8.937	252
	9.652	11842	10682.3	8.942	212.8
	9.657	12165	9787.17	8.948	264.6
	9.663	12389	9910.72	8.954	232.8
	9.669	13154	10801.5	8.959	343.8
	9.675	12501	9672.27	8.965	320
	9.68	11797	10564.3	8.971	277.2
	9.686	10668	10253.6	8.977	267.6
	9.692	12030	9845.24	8.982	375.4
	9.697	12632	9496.21	8.988	196.8
	9.703	11418	9074.89	8.994	207
	9.709	11781	9414.66	8.999	363.4
	9.715	12061	9778.52	9.005	207.8
	9.72	12284	9856.98	9.011	225.2
	9.726	13017	10201.1	9.017	240
	9.732	13013	10212.2	9.022	336.6
	9.738	13714	10579.8	9.028	257.6
	9.743	11709	10355.5	9.034	298.8
	9.749	11769	10219.6	9.039	311.4
	9.755	11718	10461.8	9.045	261.6
	9.76	12455	11309.3	9.051	254.4
	9.766	12664	10076.3	9.057	309.4
	9.772	11854	9265.16	9.062	293
	9.778	11359	10245.5	9.068	292.6
	9.783	13057	9829.18	9.074	269
	9.789	12748	9984.85	9.08	318.4
	9.795	10955	11014	9.085	360
	9.8	12886	10034.9	9.091	315.4
	9.806	13513	10571.7	9.097	323.8
	9.812	12266	9521.53	9.102	404
	9.818	11981	9898.37	9.108	340.4
	9.823	12841	9478.91	9.114	387.4
	9.829	11981	9350.42	9.12	359.4
	9.835	12922	9517.21	9.125	307
	9.84	12880	10745.3	9.131	397.2
	9.846	11954	10228.3	9.137	363
	9.852	13794	10258.5	9.142	316
	9.858	13462	9338.06	9.148	377.2
	9.863	12236	8969.88	9.154	376.6
	9.869	11102	10067	9.16	307.8
	9.875	11575	9210.18	9.165	383.8
	9.881	12619	8562.77	9.171	366.6
	9.886	12322	10647.7	9.177	384.8
	9.892	11428	10931.9	9.183	356.2
	9.898	11783	9843.39	9.188	386.6
	9.903	10647	10272.7	9.194	357.8
	9.909	10447	9574.66	9.2	369
	9.915	11102	9170.65	9.205	283.8
	9.921	12369	8486.17	9.211	282.4
	9.926	11138	9372.04	9.217	427.4
	9.932	11479	9023	9.223	430.8
	9.938	11794	9063.16	9.228	393.2
	9.943	12449	9171.26	9.234	342
	9.949	11897	9231.19	9.24	327.4
	9.955	11263	10220.8	9.245	267
	9.961	11668	9470.88	9.251	289.4
	9.966	11022	10165.2	9.257	316.8
	9.972	10924	9522.15	9.263	345
	9.978	11305	8596.75	9.268	344
	9.984	12473	9082.31	9.274	433.6
	9.989	12213	8845.71	9.28	245.8
	9.995	11503	8496.05	9.286	418.6
	10.001	11943	8050.03	9.291	311
	10.006	11768	7839.37	9.297	423
	10.012	10142	8781.46	9.303	344.2
	10.018	11427	8979.76	9.308	193
	10.024	11771	8641.23	9.314	318.2
	10.029	11177	8398.45	9.32	433.8
	10.035	12911	8371.88	9.326	238.2
	10.041	11262	8610.34	9.331	405.6
	10.046	11366	8413.89	9.337	380.4
	10.052	10967	8617.75	9.343	300.2
	10.058	10961	8171.11	9.348	265.8
	10.064	10956	8001.23	9.354	361.2
	10.069	10932	7599.68	9.36	326
	10.075	11985	7592.27	9.366	360.2
	10.081	10982	8433.66	9.371	343.4
	10.087	10844	7650.96	9.377	291.2
	10.092	10329	7802.31	9.383	295.8
	10.098	9411	7379.14	9.389	355.4
	10.104	10738	7631.19	9.394	372.2
	10.109	10523	8087.71	9.4	338
	10.115	11920	7819.61	9.406	346.2
	10.121	10885	8004.93	9.411	345
	10.127	10775	7558.29	9.417	433.6
	10.132	10853	8583.16	9.423	426
	10.138	11111	7316.13	9.429	280
	10.144	11318	7704.08	9.434	442.2
	10.149	9899	8054.97	9.44	350.8
	10.155	10430	7718.29	9.446	328.4
	10.161	11018	8919.84	9.451	307.2
	10.167	11340	11009.1	9.457	295
	10.172	13561	11591	9.463	317.4
	10.178	12909	10550.7	9.469	394.2
	10.184	10347	9477.06	9.474	322
	10.19	10145	7648.49	9.48	399.6
	10.195	9636	7749.18	9.486	336.4
	10.201	10392	7515.05	9.492	327.6
	10.207	10560	8339.14	9.497	265.8
	10.212	10368	7075.82	9.503	309.8
	10.218	9952	7456.36	9.509	301
	10.224	9610	6872.58	9.514	357.6
	10.23	10033	7506.4	9.52	287.8
	10.235	10980	8486.79	9.526	262.4
	10.241	9503	7765.86	9.532	271.2
	10.247	10475	8774.05	9.537	270.6
	10.252	10654	8741.92	9.543	220.4
	10.258	10402	9475.2	9.549	351.2
	10.264	9773	8847.56	9.554	303.8
	10.27	8729	9438.76	9.56	281.6
	10.275	9930	10560	9.566	325
	10.281	10785	10274.6	9.572	358
	10.287	8086	9784.7	9.577	264
	10.293	8984	9309.64	9.583	286.2
	10.298	8873	7749.18	9.589	234.2
	10.304	8055	7398.91	9.595	261.4
	10.31	8155	8949.49	9.6	356.8
	10.315	9408	8318.76	9.606	316.8
	10.321	9033	8273.66	9.612	290.4
	10.327	9702	9797.06	9.617	275.6
	10.333	7965	9549.95	9.623	240.6
	10.338	9718	9640.76	9.629	267.6
	10.344	9515	8787.02	9.635	178
	10.35	9490	9407.25	9.64	300.2
	10.355	8323	7953.66	9.646	225.6
	10.361	8709	8200.15	9.652	229.8
	10.367	9589	7610.19	9.657	252.4
	10.373	9287	7717.68	9.663	313
	10.378	7830	7070.26	9.669	396
	10.384	8387	7274.74	9.675	304.2
	10.39	8549	8135.9	9.68	297.4
	10.396	8474	8440.45	9.686	249.2
	10.401	9527	8529.41	9.692	365.8
	10.407	8665	7158.6	9.698	297.8
	10.413	7604	7273.51	9.703	260.2
	10.418	8286	7721.38	9.709	292.6
	10.424	8632	8273.66	9.715	253.6
	10.43	7809	8150.11	9.72	310.6
	10.436	9555	8349.03	9.726	334.8
	10.441	8807	9433.2	9.732	238.2
	10.447	8695	9451.73	9.738	263.6
	10.453	9354	9695.74	9.743	410.8
	10.458	10789	9572.19	9.749	271.2
	10.464	9062	9887.87	9.755	274.6
	10.47	8155	7736.83	9.76	246
	10.476	9665	8781.46	9.766	301.4
	10.481	8791	8154.43	9.772	287.2
	10.487	10078	7944.39	9.778	213.2
	10.493	9333	8504.08	9.783	302.2
	10.499	8842	7956.75	9.789	303.4
	10.504	9941	8064.86	9.795	298.8
	10.51	9816	8058.68	9.801	369.8
	10.516	9044	8342.23	9.806	296.6
	10.521	10365	8478.76	9.812	382.8
	10.527	10481	7738.06	9.818	217.8
	10.533	11486	7817.14	9.823	292.4
	10.539	10522	7986.4	9.829	300.8
	10.544	9663	8863.62	9.835	257
	10.55	10913	10132.5	9.841	249.8
	10.556	11148	11113.5	9.846	255
	10.561	11405	10279.5	9.852	296.2
	10.567	11433	8755.51	9.858	245.4
	10.573	10162	7652.19	9.863	273.2
	10.579	9485	8056.21	9.869	224.6
	10.584	9282	8036.44	9.875	202.4
	10.59	9964	8699.3	9.881	268.2
	10.596	10664	9055.13	9.886	221.8
	10.602	10073	8482.46	9.892	264.2
	10.607	10965	8087.71	9.898	244.6
	10.613	11476	9748.25	9.904	299.6
	10.619	11498	12622.7	9.909	293.8
	10.624	11062	12104.4	9.915	268.4
	10.63	10773	10646.5	9.921	276.8
	10.636	10121	10330.8	9.926	215.2
	10.642	9954	10410.5	9.932	201
	10.647	10216	8849.41	9.938	248
	10.653	9091	9001.38	9.944	298
	10.659	10149	7838.76	9.949	268.2
	10.664	9267	8285.4	9.955	187.4
	10.67	10290	8985.32	9.961	195.8
	10.676	10960	7729.41	9.966	267.2
	10.682	8983	7160.46	9.972	255.8
	10.687	10062	7988.87	9.978	294
	10.693	9300	7080.77	9.984	244.8
	10.699	8488	6839.22	9.989	197.2
	10.705	8832	8248.33	9.995	276
	10.71	8986	9157.06	10.001	297
	10.716	9652	9041.54	10.007	302
	10.722	9660	7924.63	10.012	263.2
	10.727	8997	7898.68	10.018	271.4
	10.733	9041	7880.15	10.024	152.6
	10.739	8676	7512.58	10.029	317.6
	10.745	10112	6937.44	10.035	217.6
	10.75	8842	6982.54	10.041	229.8
	10.756	8048	7625.01	10.047	274.2
	10.762	8614	7504.55	10.052	298.4
	10.767	8899	7232.12	10.058	289.8
	10.773	10004	7515.67	10.064	233.2
	10.779	9084	7358.76	10.069	262
	10.785	9353	7042.46	10.075	249.2
	10.79	8773	7738.06	10.081	254.6
	10.796	9717	8943.31	10.087	284.4
	10.802	9909	10989.3	10.092	251
	10.808	10936	11852.3	10.098	260
	10.813	10068	10639.1	10.104	243.2
	10.819	9663	12069.2	10.11	244.6
	10.825	10877	9772.96	10.115	265.2
	10.83	10175	8581.92	10.121	176.4
	10.836	9224	7337.14	10.127	223.4
	10.842	10148	7489.1	10.132	233.6
	10.848	9387	8441.07	10.138	233.6
	10.853	9587	9515.98	10.144	182.6
	10.859	10648	11079.5	10.15	159.6
	10.865	12607	18475.3	10.155	237
	10.87	13770	21675.3	10.161	302
	10.876	13804	18361.7	10.167	170.8
	10.882	13052	15725.1	10.172	249
	10.888	9924	10834.3	10.178	190.2
	10.893	9690	8644.32	10.184	156.8
	10.899	8672	7490.34	10.19	119.2
	10.905	8880	7476.13	10.195	240.4
	10.911	6746	6913.97	10.201	286.2
	10.916	8579	7330.34	10.207	389
	10.922	9024	7954.28	10.213	261.2
	10.928	9536	8664.7	10.218	180.8
	10.933	8660	8757.37	10.224	184.4
	10.939	8288	7524.32	10.23	274.2
	10.945	9790	6556.29	10.235	203
	10.951	8251	6536.52	10.241	229
	10.956	8893	6942.39	10.247	210.6
	10.962	8203	6355.51	10.253	184
	10.968	8374	6692.81	10.258	195.6
	10.973	9245	7649.1	10.264	299
	10.979	8153	7279.68	10.27	227.4
	10.985	9518	9374.51	10.275	206
	10.991	10363	18968.3	10.281	151.8
	10.996	13177	31815.3	10.287	250
	11.002	14951	34787.9	10.293	200.4
	11.008	13271	23623.8	10.298	181.2
	11.014	12928	15415	10.304	145
	11.019	10756	12990.9	10.31	233.2
	11.025	9135	10448.2	10.315	214.8
	11.031	10132	9034.12	10.321	204.8
	11.036	9680	8585.63	10.327	196.8
	11.042	8822	9364.01	10.333	182.8
	11.048	8742	9275.67	10.338	156.2
	11.054	8298	8500.38	10.344	258
	11.059	9093	8229.8	10.35	133.8
	11.065	9164	7056.67	10.356	187.8
	11.071	7866	6163.39	10.361	155.2
	11.076	8037	7418.68	10.367	165
	11.082	6981	7720.15	10.373	135.6
	11.088	7432	7218.53	10.378	255.4
	11.094	8175	7919.07	10.384	144.6
	11.099	8065	8068.56	10.39	254
	11.105	7752	8264.39	10.396	174.6
	11.111	8084	7560.15	10.401	176.6
	11.116	6929	7690.49	10.407	169.6
	11.122	7108	7009.72	10.413	170.6
	11.128	8216	6875.67	10.418	151.6
	11.134	5995	6487.72	10.424	257.4
	11.139	8054	7110.42	10.43	166.2
	11.145	7163	6694.05	10.436	204
	11.151	8423	8255.13	10.441	142.6
	11.157	8398	10854.7	10.447	155
	11.162	8478	11080.1	10.453	230.6
	11.168	7237	9343	10.459	189.2
	11.174	8183	8178.52	10.464	191
	11.179	7336	7288.33	10.47	152.6
	11.185	7173	6885.55	10.476	232.6
	11.191	8034	6891.11	10.481	126.2
	11.197	6033	6385.17	10.487	212.6
	11.202	9014	6289.41	10.493	135.6
	11.208	7379	5965.09	10.499	201
	11.214	8801	6614.97	10.504	198
	11.219	7707	7498.37	10.51	209
	11.225	8319	6797.83	10.516	208.4
	11.231	7964	6772.5	10.521	293.8
	11.237	7526	6965.24	10.527	286
	11.242	7487	6159.68	10.533	159
	11.248	8130	6023.16	10.539	217.6
	11.254	8537	5900.23	10.544	103.6
	11.26	8424	5629.65	10.55	183.2
	11.265	9386	6147.33	10.556	201
	11.271	8342	6068.26	10.562	240.2
	11.277	9195	6079.99	10.567	305.2
	11.282	8068	6213.43	10.573	247
	11.288	9187	6455.59	10.579	75.4
	11.294	8160	6264.09	10.584	135.6
	11.3	7768	6682.93	10.59	147.4
	11.305	7789	6171.42	10.596	163.4
	11.311	7406	5557.37	10.602	230.6
	11.317	6763	6370.34	10.607	182.2
	11.322	8686	4838.3	10.613	271.6
	11.328	7983	6582.23	10.619	133.2
	11.334	7551	6179.45	10.624	161.4
	11.34	8838	5750.11	10.63	171.2
	11.345	7608	5609.26	10.636	177.6
	11.351	6652	5588.26	10.642	197.2
	11.357	7929	6049.72	10.647	204.4
	11.363	7941	6069.49	10.653	195
	11.368	7611	5287.41	10.659	197.4
	11.374	7928	4715.36	10.665	147.4
	11.38	7611	5368.33	10.67	139.4
	11.385	6209	5021.15	10.676	167.4
	11.391	6260	4744.4	10.682	224.2
	11.397	6896	5115.05	10.687	253.8
	11.403	7406	4951.35	10.693	167.8
	11.408	6618	4747.49	10.699	137.4
	11.414	7450	4329.88	10.705	198.8
	11.42	6772	4922.31	10.71	180
	11.425	6065	5671.04	10.716	200
	11.431	5852	5059.45	10.722	137.8
	11.437	6497	4750.57	10.727	133.2
	11.443	6309	4930.34	10.733	230.6
	11.448	6552	5071.81	10.739	192.6
	11.454	6296	5134.2	10.745	199
	11.46	6182	4656.67	10.75	118.2
	11.466	6330	6338.84	10.756	142.4
	11.471	6027	5058.22	10.762	208
	11.477	5349	5598.76	10.768	140
	11.483	5598	5121.85	10.773	152.2
	11.488	5862	5496.21	10.779	163.2
	11.494	6058	5603.7	10.785	189.8
	11.5	5819	5338.06	10.79	258.4
	11.506	5388	5262.08	10.796	152.8
	11.511	6835	5903.31	10.802	276.4
	11.517	6906	6109.65	10.808	149
	11.523	4873	6429.03	10.813	237.8
	11.528	5546	5630.88	10.819	208.6
	11.534	6221	4903.78	10.825	178.4
	11.54	7177	5813.74	10.83	150.4
	11.546	6064	5772.35	10.836	263.4
	11.551	4739	5949.65	10.842	218.8
	11.557	7705	6303.01	10.848	129.8
	11.563	7339	6199.84	10.853	228.6
	11.569	6860	6797.21	10.859	229.2
	11.574	6943	6085.55	10.865	103.4
	11.58	5767	6156.6	10.871	113.4
	11.586	6554	5760.61	10.876	89.4
	11.591	5923	5578.99	10.882	275
	11.597	6216	5592.58	10.888	166
	11.603	5789	5718.6	10.893	121.8
	11.609	6125	6348.1	10.899	193
	11.614	7500	6026.87	10.905	207
	11.62	6604	5351.65	10.911	136.8
	11.626	7613	4951.96	10.916	91
	11.631	7895	5180.54	10.922	122.8
	11.637	6893	5127.41	10.928	139.4
	11.643	6759	5519.07	10.933	144.6
	11.649	6491	5135.44	10.939	248
	11.654	5840	5339.92	10.945	118.8
	11.66	5942	4633.82	10.951	152.2
	11.666	6126	5482.62	10.956	160
	11.672	7207	4350.88	10.962	215.2
	11.677	6794	5122.47	10.968	123
	11.683	6548	4820.38	10.974	144.2
	11.689	6047	4638.76	10.979	150
	11.694	6096	5476.44	10.985	206.8
	11.7	6112	5109.49	10.991	105
	11.706	6337	5138.53	10.996	137.2
	11.712	6713	5567.25	11.002	121
	11.717	6014	5416.52	11.008	101
	11.723	6123	4477.52	11.014	193.6
	11.729	6643	5305.32	11.019	115.4
	11.734	6845	5478.3	11.025	158.4
	11.74	6643	6369.72	11.031	174.2
	11.746	7545	6215.9	11.036	208
	11.752	7687	6694.67	11.042	131.4
	11.757	7500	4947.64	11.048	107.8
	11.763	6246	4934.05	11.054	108.2
	11.769	6152	4486.79	11.059	89
	11.775	6544	4362.62	11.065	229.8
	11.78	6829	4148.26	11.071	180.4
	11.786	6648	4817.29	11.077	211.8
	11.792	6033	4131.58	11.082	168
	11.797	5609	4700.54	11.088	84.4
	11.803	6477	4523.24	11.094	118
	11.809	6322	5934.2	11.099	178
	11.815	6881	5092.81	11.105	159.4
	11.82	6078	5781	11.111	204.6
	11.826	5185	5658.06	11.117	159
	11.832	5430	5229.34	11.122	233.6
	11.837	5775	5423.93	11.128	1220.6
	11.843	6840	4845.09	11.134	17402.8
	11.849	6092	5094.67	11.139	138115
	11.855	6496	4199.53	11.145	459885
	11.86	5831	5076.75	11.151	728149
	11.866	6484	5200.3	11.157	623326
	11.872	6673	4888.33	11.162	381466
	11.878	6343	5493.12	11.168	215379
	11.883	6307	5897.14	11.174	141928
	11.889	6124	5531.42	11.18	108343
	11.895	6384	5978.68	11.185	87996.4
	11.9	7571	5855.13	11.191	73927
	11.906	6304	5431.35	11.197	59637
	11.912	5504	4425.63	11.202	52227.2
	11.918	5666	5191.04	11.208	47379.8
	11.923	5823	4877.22	11.214	44038
	11.929	6432	4532.51	11.22	40604.2
	11.935	5345	4207.56	11.225	37240.8
	11.94	6368	4367.56	11.231	36515.8
	11.946	5160	4852.5	11.237	36398.2
	11.952	5236	4701.77	11.242	34912.4
	11.958	6434	5111.96	11.248	31521.2
	11.963	5801	4607.87	11.254	30032
	11.969	5300	5139.15	11.26	29293.2
	11.975	4566	6173.89	11.265	27153.8
	11.981	5151	5129.88	11.271	25506.4
	11.986	6313	4526.33	11.277	24022.8
	11.992	5381	4931.58	11.283	22444.6
	11.998	6285	5005.71	11.288	20638.8
	12.003	6332	5391.81	11.294	19240.8
	12.009	5975	4753.05	11.3	18304.4
	12.015	6210	4743.78	11.305	16497.8
	12.021	5683	5047.1	11.311	15256.8
	12.026	6543	5407.25	11.317	14427.8
	12.032	5756	5726.64	11.323	13479
	12.038	5489	5751.35	11.328	12116.8
	12.043	5426	7332.81	11.334	11712.6
	12.049	5618	6368.49	11.34	11045.2
	12.055	5508	6444.47	11.345	10316.8
	12.061	5416	6126.94	11.351	9803
	12.066	5683	6147.33	11.357	9274.8
	12.072	5582	5853.89	11.363	8583.2
	12.078	5989	5186.71	11.368	7444.4
	12.084	4871	6078.76	11.374	7394.6
	12.089	5338	6262.23	11.38	7145.2
	12.095	6021	6085.55	11.386	6737.8
	12.101	4292	6831.81	11.391	6415.6
	12.106	4835	6542.08	11.397	6242.4
	12.112	5216	6716.9	11.403	5924.2
	12.118	5979	6572.97	11.408	5365.6
	12.124	4848	6584.7	11.414	5481.4
	12.129	5422	7489.72	11.42	4882.8
	12.135	6259	5886.02	11.426	4611.4
	12.141	6116	6256.67	11.431	4576.8
	12.146	6997	5189.8	11.437	4525.8
	12.152	6022	5672.89	11.443	4237.8
	12.158	5402	5795.21	11.448	4032.2
	12.164	6517	5212.04	11.454	3856.2
	12.169	6219	5339.3	11.46	3573.4
	12.175	6905	7061	11.466	3503.6
	12.181	5866	8420.07	11.471	3235.6
	12.187	7654	10545.8	11.477	3252.6
	12.192	7591	10174.5	11.483	3246.8
	12.198	7342	7958.6	11.488	2839
	12.204	6427	5490.03	11.494	2826
	12.209	7480	4697.45	11.5	2939.8
	12.215	6978	4418.84	11.506	2851.2
	12.221	6045	5507.95	11.511	2818
	12.227	6249	5073.66	11.517	2571.4
	12.232	6837	5481.38	11.523	2442.4
	12.238	5860	5320.15	11.529	2601
	12.244	6302	4727.1	11.534	2188.6
	12.249	4740	4396.6	11.54	2107.8
	12.255	4830	4303.32	11.546	2071.6
	12.261	5217	5595.67	11.551	2247.4
	12.267	4469	5055.13	11.557	2116.8
	12.272	4867	4773.43	11.563	2023.4
	12.278	4626	5027.33	11.569	2084
	12.284	5354	4499.76	11.574	2151.2
	12.29	4160	4525.09	11.58	1922.2
	12.295	5271	4115.52	11.586	1876.4
	12.301	5006	4475.67	11.591	1709
	12.307	4541	4530.65	11.597	1799.4
	12.312	4394	5239.84	11.603	1925.6
	12.318	4501	4271.19	11.609	1616.4
	12.324	4777	4559.69	11.614	1498
	12.33	4655	4453.43	11.62	1513.6
	12.335	4637	4584.4	11.626	1404.8
	12.341	5581	4222.39	11.632	1578
	12.347	4495	3861.62	11.637	1467
	12.352	4180	3878.92	11.643	1300
	12.358	4446	3609.57	11.649	1306
	12.364	4441	4240.3	11.654	1136.6
	12.37	4005	4065.48	11.66	1357.2
	12.375	4090	4081.54	11.666	1339.8
	12.381	3855	4101.31	11.672	1084.2
	12.387	3923	4315.67	11.677	1279.8
	12.392	4441	3947.49	11.683	1126.6
	12.398	4078	4114.28	11.689	1165.6
	12.404	4051	4753.05	11.694	1020.4
	12.41	4052	4917.37	11.7	1141
	12.415	3594	4824.71	11.706	1185.4
	12.421	4145	5685.25	11.712	1062
	12.427	4699	6519.84	11.717	1094
	12.433	3931	5329.42	11.723	1067.2
	12.438	3711	4994.59	11.729	1029
	12.444	4114	4452.81	11.735	1097.2
	12.45	3939	4887.72	11.74	1006.8
	12.455	3851	4594.9	11.746	1001.2
	12.461	3864	5169.42	11.752	860
	12.467	2948	4752.43	11.757	791.6
	12.473	3543	4290.34	11.763	898.4
	12.478	3705	5178.06	11.769	820
	12.484	4605	5485.71	11.775	847.4
	12.49	4698	6301.15	11.78	804
	12.495	3518	5650.65	11.786	897.6
	12.501	3068	6572.35	11.792	700.6
	12.507	3531	6820.69	11.797	877.8
	12.513	3698	6454.36	11.803	676.4
	12.518	4000	6836.75	11.809	695
	12.524	4318	6547.02	11.815	681.2
	12.53	2881	7311.19	11.82	657
	12.536	4201	7273.51	11.826	726.6
	12.541	4158	7260.53	11.832	674.6
	12.547	3961	7322.31	11.838	733.2
	12.553	4059	6968.95	11.843	619.2
	12.558	3619	6196.13	11.849	586.4
	12.564	3620	7203.08	11.855	565.6
	12.57	4014	6689.11	11.86	666.6
	12.576	4279	7284.63	11.866	743.4
	12.581	4580	7502.7	11.872	568.6
	12.587	4105	8416.36	11.878	578
	12.593	5043	7088.18	11.883	686.4
	12.598	4613	7797.98	11.889	712.6
	12.604	4876	7193.82	11.895	726.8
	12.61	4987	7452.66	11.9	544.2
	12.616	5388	6932.5	11.906	632.8
	12.621	4654	6794.74	11.912	533.6
	12.627	5438	6561.85	11.918	547
	12.633	4508	6055.28	11.923	629.2
	12.639	4361	6341.31	11.929	616.6
	12.644	4400	5315.82	11.935	691
	12.65	4732	4726.48	11.941	709.2
	12.656	4140	5274.43	11.946	743.2
	12.661	4156	5394.28	11.952	647.4
	12.667	4710	4985.32	11.958	713.2
	12.673	4136	5637.06	11.963	834.8
	12.679	4896	5173.12	11.969	790
	12.684	4806	4730.81	11.975	670
	12.69	4308	4132.81	11.981	803.6
	12.696	4177	5477.06	11.986	764.2
	12.701	4721	3910.42	11.992	635.4
	12.707	4098	4311.35	11.998	619.4
	12.713	4184	3947.49	12.003	701.8
	12.719	4341	5074.9	12.009	513.6
	12.724	3955	4363.24	12.015	633.2
	12.73	4759	4239.69	12.021	594.8
	12.736	4114	4122.93	12.026	618.8
	12.742	3825	4172.35	12.032	667.8
	12.747	3578	3713.36	12.038	672.4
	12.753	4731	3971.58	12.044	583.8
	12.759	4647	4105.02	12.049	435
	12.764	3512	4028.41	12.055	511
	12.77	4300	3656.52	12.061	601.8
	12.776	4647	3736.21	12.066	620.2
	12.782	5173	4571.42	12.072	628.6
	12.787	3876	4980.38	12.078	563
	12.793	4454	3615.13	12.084	469
	12.799	3452	3693.59	12.089	621.8
	12.804	4020	4453.43	12.095	569.2
	12.81	4168	4071.04	12.101	449
	12.816	4614	3804.78	12.106	561
	12.822	3030	3654.05	12.112	520
	12.827	3369	3927.1	12.118	639.8
	12.833	3865	3308.1	12.124	606.8
	12.839	4414	3948.72	12.129	578.4
	12.845	4058	3987.64	12.135	574.8
	12.85	3921	2933.74	12.141	582.8
	12.856	4181	3212.35	12.147	500.2
	12.862	3606	3494.05	12.152	466.2
	12.867	3584	3057.91	12.158	419
	12.873	4724	3551.5	12.164	461.6
	12.879	3931	4342.85	12.169	462.8
	12.885	4094	3586.71	12.175	490.8
	12.89	3904	3890.65	12.181	415
	12.896	4016	2598.92	12.187	383.8
	12.902	3458	3798.61	12.192	493
	12.907	4775	3609.57	12.198	327.8
	12.913	4616	2886.17	12.204	278.8
	12.919	3637	3748.57	12.209	380.2
	12.925	3903	3280.92	12.215	354.8
	12.93	2852	4851.89	12.221	343.2
	12.936	3383	4457.14	12.227	493
	12.942	3592	5619.76	12.232	284.2
	12.948	3207	5527.72	12.238	416.4
	12.953	3628	6917.68	12.244	516.6
	12.959	3205	7342.7	12.25	392.4
	12.965	3083	7448.95	12.255	440.4
	12.97	3105	6851.58	12.261	377
	12.976	4162	6972.66	12.267	361.8
	12.982	3980	6613.12	12.272	460.6
	12.988	4195	7319.84	12.278	390.4
	12.993	5210	7032.58	12.284	525.6
	12.999	5801	6942.39	12.29	448.2
	13.005	6275	6287.56	12.295	336.2
	13.01	6500	6431.5	12.301	334.6
	13.016	7243	6897.91	12.307	444.2
	13.022	7507	6318.45	12.312	372.8
	13.028	7919	6522.31	12.318	229.6
	13.033	7690	5688.95	12.324	321.4
	13.039	6756	5324.47	12.33	318
	13.045	7198	5773.58	12.335	280.4
	13.051	6716	5233.04	12.341	358.6
	13.056	7675	4984.09	12.347	318.8
	13.062	8062	5258.99	12.353	317.8
	13.068	7762	5832.27	12.358	371.4
	13.073	6696	5265.17	12.364	351.2
	13.079	6264	5443.7	12.37	328.8
	13.085	6751	5909.49	12.375	406.8
	13.091	6694	6125.71	12.381	472.6
	13.096	8106	5863.16	12.387	440.6
	13.102	7195	6296.21	12.393	413.2
	13.108	6379	6288.8	12.398	348.6
	13.113	6099	5989.18	12.404	380.6
	13.119	6495	6449.41	12.41	282.8
	13.125	6729	6261	12.415	467.4
	13.131	6351	6288.8	12.421	302.8
	13.136	6143	6599.53	12.427	359.6
	13.142	6719	6547.02	12.433	445.8
	13.148	7603	5604.32	12.438	358.8
	13.154	6437	7238.91	12.444	310.8
	13.159	6119	6180.69	12.45	371.2
	13.165	6437	6187.48	12.456	333.8
	13.171	5909	5821.77	12.461	541.4
	13.176	5450	6119.53	12.467	1444.4
	13.182	6161	6152.89	12.473	5228.4
	13.188	5829	7253.12	12.478	13203.6
	13.194	6149	9105.16	12.484	23680.2
	13.199	5836	9504.24	12.49	33871
	13.205	5002	9786.55	12.496	39778.4
	13.211	5757	8516.44	12.501	41031.2
	13.216	5346	8712.89	12.507	42711.4
	13.222	5907	7345.17	12.513	42579.8
	13.228	6643	6627.95	12.518	42217.2
	13.234	5722	6558.76	12.524	40808
	13.239	5863	6173.28	12.53	38867.2
	13.245	5145	6474.12	12.536	38133.8
	13.251	6413	5824.86	12.541	36757.4
	13.257	6678	5439.99	12.547	35114.8
	13.262	6729	5763.7	12.553	33486
	13.268	6536	6101.62	12.559	31855
	13.274	6407	6243.08	12.564	30827.8
	13.279	6002	5418.99	12.57	28968.2
	13.285	6318	5267.02	12.576	27485.2
	13.291	6307	5243.55	12.581	26304.6
	13.297	5835	5519.07	12.587	24189.8
	13.302	4564	5194.74	12.593	23992.4
	13.308	5395	5058.22	12.599	22577
	13.314	6135	4804.94	12.604	21812.6
	13.319	3886	5715.52	12.61	20815.4
	13.325	6027	6498.84	12.616	20426
	13.331	5798	7782.54	12.621	19722.4
	13.337	5202	7395.2	12.627	19050.6
	13.342	5451	6824.39	12.633	17314.6
	13.348	5412	6105.94	12.639	16412.6
	13.354	5484	5738.37	12.644	15710.8
	13.36	4670	5979.92	12.65	15302.4
	13.365	5159	5553.04	12.656	14791.6
	13.371	5708	5282.47	12.662	14254
	13.377	4855	5019.92	12.667	13871
	13.382	4869	5132.35	12.673	13064.4
	13.388	4947	5844.63	12.679	12561.8
	13.394	5173	4879.69	12.684	12732
	13.4	4853	4943.93	12.69	12251.2
	13.405	5565	5530.19	12.696	11813.6
	13.411	5519	4373.74	12.702	11065.8
	13.417	4900	5343.01	12.707	10615.2
	13.422	5317	5135.44	12.713	10470.8
	13.428	5188	5531.42	12.719	10163.8
	13.434	4848	5938.53	12.724	9663.2
	13.44	4280	5546.87	12.73	9483.4
	13.445	5249	5513.51	12.736	9444.6
	13.451	4454	5820.53	12.742	8890.8
	13.457	5871	4953.2	12.747	8425.2
	13.463	3690	5050.19	12.753	7943.6
	13.468	5716	5277.52	12.759	7770.6
	13.474	5246	5895.28	12.764	7656.2
	13.48	5313	5750.11	12.77	7479.4
	13.485	5376	5434.43	12.776	7397.4
	13.491	5158	5329.42	12.782	6835.4
	13.497	5864	5944.09	12.787	7260.4
	13.503	5844	5738.37	12.793	6889.6
	13.508	5459	6219.61	12.799	6256
	13.514	4994	6690.96	12.805	6107
	13.52	4815	7749.8	12.81	6163.4
	13.525	5037	8327.4	12.816	5407
	13.531	5637	9530.8	12.822	5719
	13.537	5607	11158.6	12.827	5369.6
	13.543	5123	12874.1	12.833	5105.6
	13.548	5437	14865.2	12.839	5108.8
	13.554	4548	16616.5	12.845	5190.6
	13.56	6624	18673	12.85	5106.2
	13.566	6139	19495.3	12.856	4684
	13.571	5242	17761.8	12.862	4570
	13.577	4459	16691.3	12.867	4305.8
	13.583	4645	16830.3	12.873	4413.6
	13.588	4691	14558.7	12.879	4195.6
	13.594	4913	14148.6	12.885	4319.4
	13.6	5427	13699.4	12.89	4027.4
	13.606	6168	12705.5	12.896	3800.6
	13.611	4972	11623.2	12.902	3932.4
	13.617	7117	11532.3	12.908	3655.4
	13.623	7409	11571.9	12.913	3660.4
	13.628	5813	11235.2	12.919	3427.4
	13.634	7015	12258.8	12.925	3370.6
	13.64	7767	12132.8	12.93	3460.6
	13.646	6428	11515	12.936	3420.6
	13.651	7658	10346.2	12.942	2925.6
	13.657	6361	10369.1	12.948	3429.4
	13.663	6894	10650.2	12.953	2946
	13.668	6807	10878.1	12.959	2828.6
	13.674	7150	10569.9	12.965	2884.8
	13.68	7310	10683.5	12.97	2647
	13.686	6010	9567.87	12.976	2996.2
	13.691	7017	10415.4	12.982	2737.8
	13.697	7922	9973.74	12.988	2895
	13.703	6278	9467.17	12.993	2634.4
	13.709	7349	9793.35	12.999	2703.4
	13.714	6409	8978.52	13.005	2491
	13.72	6465	8745.01	13.011	2261
	13.726	7795	9642	13.016	2532.2
	13.731	6548	8720.3	13.022	2152
	13.737	6723	8319.37	13.028	2611
	13.743	6245	8263.78	13.033	2225.4
	13.749	6172	8396.59	13.039	2412.6
	13.754	6212	7815.28	13.045	2109
	13.76	6482	7706.56	13.051	2305
	13.766	4906	8702.39	13.056	2341.6
	13.771	7330	8234.12	13.062	2211.6
	13.777	6730	9233.66	13.068	2046.6
	13.783	6185	8299.61	13.073	1922.2
	13.789	6172	8654.82	13.079	1876.4
	13.794	7732	8690.03	13.085	2103.8
	13.8	5980	8325.55	13.091	2142.6
	13.806	6896	8231.03	13.096	1832.8
	13.812	7070	8197.68	13.102	1986
	13.817	6817	9192.27	13.108	1717
[truncated: 2,376 more rows]
