# Supplementary material for: Catalytic oxidation of polystyrene to aromatic oxygenates over a graphitic carbon nitride catalyst
Source: Nat Commun. 2022 Aug 16;13:4809. doi: 10.1038/s41467-022-32510-x (PMC9381527; doi:10.1038/s41467-022-32510-x)
Supplement: Supplementary file 2 — Source Data [file 41467_2022_32510_MOESM2_ESM.zip › Supplementary Figure 14.xlsx]

## Sheet: Sheet1
Supplementary Figure 14 a
	B Field	MW absorption	B Field	MW absorption	B Field	MW absorption	B Field	MW absorption
	mT		mT		mT		mT
		no light		light		no light, no C3N4		light, no C3N4
	332.193	8.1945	332.189	10.8562	332.193	0.00762331	332.193	11.3899
	332.198	8.48178	332.193	10.7045	332.198	-0.165865	332.198	11.1727
	332.203	8.80279	332.198	10.5278	332.203	-0.311899	332.203	10.9667
	332.208	9.13327	332.203	10.3314	332.208	-0.425536	332.208	10.7786
	332.213	9.44508	332.208	10.1224	332.213	-0.502524	332.213	10.6147
	332.218	9.71516	332.213	9.90725	332.218	-0.543308	332.218	10.4787
	332.223	9.92433	332.218	9.69404	332.223	-0.551117	332.223	10.3652
	332.228	10.0538	332.223	9.49948	332.228	-0.536524	332.228	10.2702
	332.233	10.0875	332.228	9.33204	332.233	-0.512597	332.233	10.1887
	332.237	10.0314	332.233	9.20365	332.237	-0.493191	332.237	10.115
	332.242	9.88964	332.237	9.1214	332.242	-0.490692	332.242	10.0462
	332.247	9.66791	332.242	9.0888	332.247	-0.518048	332.247	9.98009
	332.252	9.37663	332.247	9.10641	332.252	-0.58325	332.252	9.92007
	332.257	9.03324	332.252	9.15947	332.257	-0.687243	332.257	9.86883
	332.262	8.65892	332.257	9.2313	332.262	-0.826671	332.262	9.82934
	332.267	8.27372	332.262	9.29945	332.267	-0.995374	332.267	9.80357
	332.272	7.89013	332.267	9.33567	332.272	-1.19009	332.272	9.78963
	332.276	7.53315	332.272	9.3135	332.276	-1.39557	332.276	9.78562
	332.281	7.21129	332.276	9.2151	332.281	-1.60198	332.281	9.78633
	332.286	6.93432	332.281	9.03208	332.286	-1.80039	332.286	9.78098
	332.291	6.70937	332.286	8.76844	332.291	-1.98203	332.291	9.76118
	332.296	6.54292	332.291	8.42663	332.296	-2.1405	332.296	9.72121
	332.301	6.4369	332.296	8.02953	332.301	-2.27811	332.301	9.65512
	332.306	6.37999	332.301	7.6119	332.306	-2.39588	332.306	9.55849
	332.311	6.36633	332.306	7.19691	332.311	-2.49972	332.311	9.43336
	332.316	6.38815	332.311	6.81248	332.316	-2.59636	332.316	9.28822
	332.32	6.43363	332.316	6.49119	332.32	-2.69699	332.32	9.13311
	332.325	6.48276	332.32	6.24301	332.325	-2.81184	332.325	8.98585
	332.33	6.51913	332.325	6.08008	332.33	-2.94269	332.33	8.86573
	332.335	6.5279	332.33	6.00489	332.335	-3.09201	332.335	8.78492
	332.34	6.49032	332.335	6.01556	332.34	-3.25633	332.34	8.75674
	332.345	6.39462	332.34	6.10274	332.345	-3.4225	332.345	8.78636
	332.35	6.23469	332.345	6.24628	332.35	-3.57836	332.35	8.87793
	332.355	6.01037	332.35	6.4332	332.355	-3.7093	332.355	9.01736
	332.36	5.72251	332.355	6.65039	332.36	-3.79754	332.36	9.18619
	332.364	5.37801	332.36	6.89447	332.364	-3.83249	332.364	9.36462
	332.369	4.99042	332.364	7.15219	332.369	-3.81197	332.369	9.53233
	332.374	4.57403	332.369	7.41713	332.374	-3.73472	332.374	9.65859
	332.379	4.14215	332.374	7.68153	332.379	-3.60548	332.379	9.72746
	332.384	3.70332	332.379	7.93677	332.384	-3.43561	332.384	9.73126
	332.389	3.26822	332.384	8.17338	332.389	-3.23689	332.389	9.66724
	332.394	2.84681	332.389	8.38144	332.394	-3.02805	332.394	9.53969
	332.399	2.44339	332.394	8.55728	332.399	-2.82186	332.399	9.35896
	332.403	2.06284	332.399	8.70088	332.403	-2.62825	332.403	9.14581
	332.408	1.70868	332.403	8.81084	332.408	-2.45495	332.408	8.92088
	332.413	1.38441	332.408	8.89516	332.413	-2.31052	332.413	8.69897
	332.418	1.09388	332.413	8.96602	332.418	-2.19285	332.418	8.49353
	332.423	0.834454	332.418	9.04033	332.423	-2.10214	332.423	8.31415
	332.428	0.606392	332.423	9.13429	332.428	-2.0391	332.428	8.16694
	332.433	0.409801	332.428	9.25855	332.433	-2.0048	332.433	8.04442
	332.438	0.244137	332.433	9.41988	332.438	-2.00171	332.438	7.94197
	332.443	0.108229	332.438	9.62232	332.443	-2.03612	332.443	7.85213
	332.447	-0.0022318	332.443	9.86397	332.447	-2.10759	332.447	7.76454
	332.452	-0.0862398	332.447	10.1308	332.452	-2.22124	332.452	7.66764
	332.457	-0.14209	332.452	10.4104	332.457	-2.37891	332.457	7.55219
	332.462	-0.169434	332.457	10.6933	332.462	-2.58047	332.462	7.41285
	332.467	-0.162106	332.462	10.9719	332.467	-2.82694	332.467	7.24505
	332.472	-0.116223	332.467	11.2409	332.472	-3.10522	332.472	7.04723
	332.477	-0.0325262	332.472	11.5053	332.477	-3.40509	332.477	6.82008
	332.482	0.0866118	332.477	11.7753	332.482	-3.71378	332.482	6.56899
	332.487	0.239104	332.482	12.0627	332.487	-4.01597	332.487	6.30169
	332.491	0.420778	332.487	12.3766	332.491	-4.29938	332.491	6.02526
	332.496	0.61912	332.491	12.7252	332.496	-4.54727	332.496	5.74847
	332.501	0.821767	332.496	13.1078	332.501	-4.75431	332.501	5.47857
	332.506	1.0162	332.501	13.5213	332.506	-4.91767	332.506	5.22374
	332.511	1.19037	332.506	13.9522	332.511	-5.03717	332.511	4.98965
	332.516	1.33127	332.511	14.3831	332.516	-5.11686	332.516	4.77926
	332.521	1.43377	332.516	14.8001	332.521	-5.16116	332.521	4.59323
	332.526	1.48956	332.521	15.1901	332.526	-5.17694	332.526	4.43093
	332.531	1.49611	332.526	15.541	332.531	-5.17198	332.531	4.29184
	332.535	1.46151	332.531	15.8444	332.535	-5.15299	332.535	4.17496
	332.54	1.38928	332.535	16.1066	332.54	-5.12359	332.54	4.08505
	332.545	1.28606	332.54	16.328	332.545	-5.08597	332.545	4.02092
	332.55	1.15926	332.545	16.5101	332.55	-5.04222	332.55	3.98588
	332.555	1.01611	332.55	16.654	332.555	-4.99342	332.555	3.98433
	332.56	0.868391	332.555	16.7607	332.56	-4.94411	332.56	4.01999
	332.565	0.719297	332.56	16.8189	332.565	-4.8972	332.565	4.09727
	332.57	0.57561	332.565	16.8308	332.57	-4.85803	332.57	4.21593
	332.574	0.438116	332.57	16.7915	332.574	-4.83274	332.574	4.37382
	332.579	0.304647	332.574	16.7014	332.579	-4.82915	332.579	4.56148
	332.584	0.172501	332.579	16.5628	332.584	-4.84953	332.584	4.76867
	332.589	0.0379452	332.584	16.3819	332.589	-4.89988	332.589	4.98089
	332.594	-0.106322	332.589	16.1658	332.594	-4.97519	332.594	5.18488
	332.599	-0.261046	332.594	15.9283	332.599	-5.07312	332.599	5.36609
	332.604	-0.425524	332.599	15.6817	332.604	-5.18898	332.604	5.50968
	332.609	-0.59786	332.604	15.434	332.609	-5.31653	332.609	5.61112
	332.614	-0.775171	332.609	15.1913	332.614	-5.45261	332.614	5.66862
	332.618	-0.9456	332.614	14.9592	332.618	-5.59362	332.618	5.68675
	332.623	-1.1022	332.618	14.7457	332.623	-5.73443	332.623	5.67239
	332.628	-1.23475	332.623	14.5577	332.628	-5.87478	332.628	5.63793
	332.633	-1.33911	332.628	14.4034	332.633	-6.01174	332.633	5.59831
	332.638	-1.4125	332.633	14.2935	332.638	-6.14155	332.638	5.56826
	332.643	-1.45631	332.638	14.237	332.643	-6.25879	332.643	5.56031
	332.648	-1.46879	332.643	14.2436	332.648	-6.36083	332.648	5.58084
	332.653	-1.45358	332.648	14.3165	332.653	-6.4391	332.653	5.63341
	332.658	-1.41739	332.653	14.4601	332.658	-6.49115	332.658	5.719
	332.662	-1.36243	332.658	14.6569	332.662	-6.51279	332.662	5.83223
	332.667	-1.2915	332.662	14.8918	332.667	-6.50156	332.667	5.95922
	332.672	-1.20664	332.667	15.1447	332.672	-6.45801	332.672	6.08393
	332.677	-1.11149	332.672	15.3961	332.677	-6.3838	332.677	6.19482
	332.682	-1.00843	332.677	15.631	332.682	-6.2815	332.682	6.27946
	332.687	-0.899542	332.682	15.8412	332.687	-6.16145	332.687	6.32689
	332.692	-0.78784	332.687	16.0257	332.692	-6.02925	332.692	6.33102
	332.697	-0.675836	332.692	16.1922	332.697	-5.8907	332.697	6.28803
	332.701	-0.566219	332.697	16.3572	332.701	-5.75467	332.701	6.21045
	332.706	-0.460344	332.701	16.5376	332.706	-5.62725	332.706	6.10727
	332.711	-0.360998	332.706	16.7476	332.711	-5.51705	332.711	5.99138
	332.716	-0.268212	332.711	17.0014	332.716	-5.42392	332.716	5.87765
	332.721	-0.183193	332.716	17.3101	332.721	-5.3531	332.721	5.7803
	332.726	-0.107503	332.721	17.6667	332.726	-5.30245	332.726	5.70993
	332.731	-0.0423822	332.726	18.0581	332.731	-5.27243	332.731	5.67412
	332.736	0.00981066	332.731	18.4721	332.736	-5.25617	332.736	5.67515
	332.741	0.0495765	332.736	18.8886	332.741	-5.24344	332.741	5.70737
	332.745	0.0764259	332.741	19.2855	332.745	-5.22377	332.745	5.76384
	332.75	0.0905331	332.745	19.6387	332.75	-5.18132	332.75	5.8342
	332.755	0.0945145	332.75	19.9336	332.755	-5.10599	332.755	5.9035
	332.76	0.0886227	332.755	20.1609	332.76	-4.98714	332.76	5.95826
	332.765	0.0738325	332.76	20.3156	332.765	-4.81813	332.765	5.9824
	332.77	0.0569201	332.765	20.3992	332.77	-4.59948	332.77	5.96722
	332.775	0.0397004	332.77	20.4199	332.775	-4.33917	332.775	5.9084
	332.78	0.0251003	332.775	20.3851	332.78	-4.05216	332.78	5.80858
	332.785	0.0164506	332.78	20.3079	332.785	-3.75733	332.785	5.67265
	332.789	0.0154334	332.785	20.2017	332.789	-3.4715	332.789	5.5129
	332.794	0.0226788	332.789	20.0754	332.794	-3.20955	332.794	5.34446
	332.799	0.0383232	332.794	19.9367	332.799	-2.98377	332.799	5.18543
	332.804	0.0584659	332.799	19.7884	332.804	-2.79993	332.804	5.04862
	332.809	0.0797264	332.804	19.6283	332.809	-2.66012	332.809	4.94426
	332.814	0.0952637	332.809	19.4526	332.814	-2.55859	332.814	4.879
	332.819	0.101879	332.814	19.256	332.819	-2.48583	332.819	4.85178
	332.824	0.098557	332.819	19.0348	332.824	-2.43291	332.824	4.86044
	332.829	0.0831922	332.824	18.7838	332.829	-2.39227	332.829	4.89376
	332.833	0.0534018	332.829	18.505	332.833	-2.35641	332.833	4.93926
	332.838	0.00730183	332.833	18.1997	332.838	-2.32073	332.838	4.98739
	332.843	-0.0552083	332.838	17.8729	332.843	-2.28874	332.843	5.0279
	332.848	-0.134656	332.843	17.5334	332.848	-2.25973	332.848	5.05363
	332.853	-0.233718	332.848	17.1932	332.853	-2.23827	332.853	5.05897
	332.858	-0.354978	332.853	16.8615	332.858	-2.22719	332.858	5.04657
	332.863	-0.499131	332.858	16.5476	332.863	-2.22788	332.863	5.02343
	332.868	-0.668072	332.863	16.2567	332.868	-2.24339	332.868	4.9989
	332.872	-0.859532	332.868	15.9952	332.872	-2.2748	332.872	4.98657
	332.877	-1.06626	332.872	15.7639	332.877	-2.31241	332.877	4.99801
	332.882	-1.28275	332.877	15.5675	332.882	-2.35373	332.882	5.04738
	332.887	-1.49833	332.882	15.4034	332.887	-2.39479	332.887	5.14962
	332.892	-1.70194	332.887	15.2717	332.892	-2.42643	332.892	5.30832
	332.897	-1.88372	332.892	15.1712	332.897	-2.44457	332.897	5.52249
	332.902	-2.03335	332.897	15.1039	332.902	-2.44609	332.902	5.78369
	332.907	-2.14807	332.902	15.0705	332.907	-2.429	332.907	6.08122
	332.912	-2.22957	332.907	15.0744	332.912	-2.39557	332.912	6.40113
	332.916	-2.28355	332.912	15.1108	332.916	-2.34995	332.916	6.72918
	332.921	-2.31644	332.916	15.1792	332.921	-2.29451	332.921	7.04459
	332.926	-2.33948	332.921	15.2752	332.926	-2.2363	332.926	7.3353
	332.931	-2.36363	332.926	15.3974	332.931	-2.18089	332.931	7.59722
	332.936	-2.39845	332.931	15.5428	332.936	-2.12939	332.936	7.8256
	332.941	-2.44579	332.936	15.7052	332.941	-2.08728	332.941	8.02077
	332.946	-2.50558	332.941	15.877	332.946	-2.0521	332.946	8.18685
	332.951	-2.57077	332.946	16.0521	332.951	-2.02515	332.951	8.32626
	332.956	-2.63298	332.951	16.2223	332.956	-2.00605	332.956	8.44684
	332.96	-2.68234	332.956	16.3777	332.96	-1.99395	332.96	8.54883
	332.965	-2.70248	332.96	16.5063	332.965	-1.99001	332.965	8.63131
	332.97	-2.68023	332.965	16.6011	332.97	-1.99293	332.97	8.69289
	332.975	-2.60907	332.97	16.65	332.975	-2.0056	332.975	8.72975
	332.98	-2.48291	332.975	16.6478	332.98	-2.02509	332.98	8.73744
	332.985	-2.3011	332.98	16.595	332.985	-2.04704	332.985	8.70917
	332.99	-2.06684	332.985	16.4958	332.99	-2.06776	332.99	8.64684
	332.995	-1.78987	332.99	16.3577	332.995	-2.07876	332.995	8.55507
	332.999	-1.48163	332.995	16.191	332.999	-2.0711	332.999	8.43797
	333.004	-1.16209	332.999	16.0075	333.004	-2.03474	333.004	8.30284
	333.009	-0.849923	333.004	15.8183	333.009	-1.96774	333.009	8.15981
	333.014	-0.565279	333.009	15.6361	333.014	-1.87267	333.014	8.01638
	333.019	-0.321349	333.014	15.4731	333.019	-1.75553	333.019	7.87573
	333.024	-0.125997	333.019	15.3339	333.024	-1.62879	333.024	7.74038
	333.029	0.013199	333.024	15.2207	333.029	-1.50753	333.029	7.60848
	333.034	0.0976456	333.029	15.1319	333.034	-1.40726	333.034	7.47532
	333.039	0.142198	333.034	15.0604	333.039	-1.34581	333.039	7.33601
	333.043	0.161933	333.039	14.9969	333.043	-1.33123	333.043	7.18719
	333.048	0.172003	333.043	14.9246	333.048	-1.36602	333.048	7.02703
	333.053	0.187417	333.048	14.8303	333.053	-1.44646	333.053	6.85737
	333.058	0.219347	333.053	14.6986	333.058	-1.56003	333.058	6.6837
	333.063	0.272428	333.058	14.5186	333.063	-1.6944	333.063	6.51314
	333.068	0.343496	333.063	14.2842	333.068	-1.83783	333.068	6.35512
	333.073	0.4234	333.068	13.9919	333.073	-1.97322	333.073	6.21564
	333.078	0.495901	333.073	13.6434	333.078	-2.09207	333.078	6.10059
	333.083	0.547561	333.078	13.2595	333.083	-2.19262	333.083	6.01918
	333.087	0.568101	333.083	12.8597	333.087	-2.27472	333.087	5.97406
	333.092	0.550636	333.087	12.467	333.092	-2.33915	333.092	5.96374
	333.097	0.498068	333.092	12.1006	333.097	-2.38901	333.097	5.98441
	333.102	0.421139	333.097	11.7837	333.102	-2.42106	333.102	6.03043
	333.107	0.335048	333.102	11.5423	333.107	-2.43452	333.107	6.09688
	333.112	0.254638	333.107	11.3873	333.112	-2.42306	333.112	6.17869
	333.117	0.19455	333.112	11.3186	333.117	-2.37858	333.117	6.27014
	333.122	0.163025	333.117	11.3326	333.122	-2.29654	333.122	6.36485
	333.126	0.160802	333.122	11.4197	333.126	-2.17554	333.126	6.45931
	333.131	0.183876	333.126	11.5639	333.131	-2.01769	333.131	6.55354
	333.136	0.222826	333.131	11.7437	333.136	-1.83444	333.136	6.64682
	333.141	0.267107	333.136	11.9389	333.141	-1.64715	333.141	6.74078
	333.146	0.309754	333.141	12.1234	333.146	-1.47815	333.146	6.83501
	333.151	0.344255	333.146	12.2788	333.151	-1.3496	333.151	6.93573
	333.156	0.368075	333.151	12.3916	333.156	-1.28179	333.156	7.04524
	333.161	0.385076	333.156	12.4512	333.161	-1.29171	333.161	7.16428
	333.166	0.402344	333.161	12.4502	333.166	-1.386	333.166	7.29639
	333.17	0.425876	333.166	12.3862	333.17	-1.56659	333.17	7.44566
	333.175	0.465312	333.17	12.2549	333.175	-1.81482	333.175	7.61475
	333.18	0.52723	333.175	12.0617	333.18	-2.10794	333.18	7.80506
	333.185	0.617972	333.18	11.8165	333.185	-2.42278	333.185	8.01516
	333.19	0.74132	333.185	11.5289	333.19	-2.73688	333.19	8.24177
	333.195	0.900963	333.19	11.21	333.195	-3.02304	333.195	8.4739
	333.2	1.09614	333.195	10.874	333.2	-3.25979	333.2	8.70093
	333.205	1.32349	333.2	10.5333	333.205	-3.42902	333.205	8.90853
	333.21	1.57668	333.205	10.2015	333.21	-3.52685	333.21	9.08401
	333.214	1.84835	333.21	9.88654	333.214	-3.54961	333.214	9.21411
	333.219	2.13142	333.214	9.59682	333.219	-3.49892	333.219	9.27953
	333.224	2.41819	333.219	9.33486	333.224	-3.38119	333.224	9.27994
	333.229	2.69924	333.224	9.10048	333.229	-3.208	333.229	9.21739
	333.234	2.97011	333.229	8.89328	333.234	-2.98725	333.234	9.09909
	333.239	3.22843	333.234	8.71453	333.239	-2.73837	333.239	8.93547
	333.244	3.47449	333.239	8.56337	333.244	-2.48313	333.244	8.74193
	333.249	3.70962	333.244	8.4405	333.249	-2.24224	333.249	8.53477
	333.254	3.93893	333.249	8.34857	333.254	-2.0347	333.254	8.33348
	333.258	4.16513	333.254	8.28929	333.258	-1.87907	333.258	8.15414
	333.263	4.39199	333.258	8.26647	333.263	-1.79135	333.263	8.00558
	333.268	4.62679	333.263	8.28062	333.268	-1.7875	333.268	7.8939
	333.273	4.8661	333.268	8.33226	333.273	-1.8647	333.273	7.81784
	333.278	5.11038	333.273	8.42038	333.278	-2.01135	333.278	7.77364
	333.283	5.35512	333.278	8.53648	333.283	-2.21029	333.283	7.75516
	333.288	5.5941	333.283	8.6758	333.288	-2.43849	333.288	7.75585
	333.293	5.82129	333.288	8.82909	333.293	-2.67019	333.293	7.7614
	333.297	6.03094	333.293	8.98347	333.297	-2.87745	333.297	7.76348
	333.302	6.21417	333.297	9.13303	333.302	-3.03352	333.302	7.75289
	333.307	6.36661	333.302	9.2688	333.307	-3.12521	333.307	7.72418
	333.312	6.483	333.307	9.37538	333.312	-3.14926	333.312	7.6715
	333.317	6.55992	333.312	9.4445	333.317	-3.11069	333.317	7.59483
	333.322	6.59331	333.317	9.46738	333.322	-3.02288	333.322	7.49373
	333.327	6.58013	333.322	9.43809	333.327	-2.90399	333.327	7.37436
	333.332	6.51642	333.327	9.35	333.332	-2.77234	333.332	7.24306
	333.337	6.40563	333.332	9.20271	333.337	-2.64923	333.337	7.10826
	333.341	6.26124	333.337	8.99631	333.341	-2.54637	333.341	6.97648
	333.346	6.09327	333.341	8.74373	333.346	-2.46989	333.346	6.85746
	333.351	5.91607	333.346	8.45971	333.351	-2.41609	333.351	6.75852
	333.356	5.75009	333.351	8.16105	333.356	-2.37831	333.356	6.69242
	333.361	5.6184	333.356	7.86329	333.361	-2.34491	333.361	6.65861
	333.366	5.5542	333.361	7.58264	333.366	-2.30457	333.366	6.65801
	333.371	5.58035	333.366	7.33507	333.371	-2.24731	333.371	6.68792
	333.376	5.71316	333.371	7.13275	333.376	-2.16874	333.376	6.74011
	333.381	5.96391	333.376	6.98419	333.381	-2.06715	333.381	6.80357
	333.385	6.33762	333.381	6.89173	333.385	-1.95065	333.385	6.86489
	333.39	6.82641	333.385	6.85385	333.39	-1.82809	333.39	6.90323
	333.395	7.41032	333.39	6.87003	333.395	-1.7123	333.395	6.90576
	333.4	8.06261	333.395	6.93477	333.4	-1.61541	333.4	6.86246
	333.405	8.73312	333.4	7.04236	333.405	-1.55496	333.405	6.76867
	333.41	9.37907	333.405	7.18327	333.41	-1.53957	333.41	6.62827
	333.415	9.95567	333.41	7.34734	333.415	-1.57477	333.415	6.44847
	333.42	10.424	333.415	7.52219	333.42	-1.66178	333.42	6.24397
	333.424	10.7499	333.42	7.6941	333.424	-1.79836	333.424	6.03159
	333.429	10.9081	333.424	7.84721	333.429	-1.97843	333.429	5.833
	333.434	10.8777	333.429	7.97004	333.434	-2.19378	333.434	5.66343
	333.439	10.682	333.434	8.05185	333.439	-2.43833	333.439	5.53533
	333.444	10.3376	333.439	8.07238	333.444	-2.70195	333.444	5.455
	333.449	9.87431	333.444	8.03085	333.449	-2.9742	333.449	5.4248
	333.454	9.33011	333.449	7.92432	333.454	-3.24965	333.454	5.44131
	333.459	8.74595	333.454	7.75303	333.459	-3.52432	333.459	5.50138
	333.464	8.17207	333.459	7.51919	333.464	-3.79587	333.464	5.59142
	333.468	7.65735	333.464	7.22777	333.468	-4.06399	333.468	5.69838
	333.473	7.24025	333.468	6.8895	333.473	-4.3283	333.473	5.81256
	333.478	6.9512	333.473	6.51349	333.478	-4.58927	333.478	5.92191
	333.483	6.80621	333.478	6.12105	333.483	-4.84324	333.483	6.01998
	333.488	6.81194	333.483	5.73144	333.488	-5.08602	333.488	6.09781
	333.493	6.96125	333.488	5.35937	333.493	-5.31098	333.493	6.14978
	333.498	7.23391	333.493	5.01955	333.498	-5.50748	333.498	6.17384
	333.503	7.59916	333.498	4.72792	333.503	-5.66323	333.503	6.16953
	333.508	8.00574	333.503	4.49341	333.508	-5.76079	333.508	6.13761
	333.512	8.40929	333.508	4.32724	333.512	-5.79209	333.512	6.0789
	333.517	8.76605	333.512	4.22511	333.517	-5.75229	333.517	5.99767
	333.522	9.03887	333.517	4.18386	333.522	-5.63897	333.522	5.89967
	333.527	9.19966	333.522	4.20208	333.527	-5.45746	333.527	5.78925
	333.532	9.22606	333.527	4.27697	333.532	-5.21799	333.532	5.67709
	333.537	9.11319	333.532	4.40201	333.537	-4.93228	333.537	5.56996
	333.542	8.88795	333.537	4.5737	333.542	-4.61819	333.542	5.47516
	333.547	8.57497	333.542	4.78912	333.547	-4.2955	333.547	5.39649
	333.552	8.21522	333.547	5.0368	333.552	-3.98117	333.552	5.33843
	333.556	7.8506	333.552	5.30192	333.556	-3.68663	333.556	5.30291
	333.561	7.52225	333.556	5.56786	333.561	-3.42083	333.561	5.28689
	333.566	7.27355	333.561	5.81635	333.566	-3.18834	333.566	5.28331
	333.571	7.14045	333.566	6.02892	333.571	-2.99167	333.571	5.28109
	333.576	7.13012	333.571	6.19019	333.576	-2.83074	333.576	5.26712
	333.581	7.24376	333.576	6.2774	333.581	-2.69983	333.581	5.23018
	333.586	7.4708	333.581	6.28735	333.586	-2.59657	333.586	5.16081
	333.591	7.7867	333.586	6.21914	333.591	-2.51768	333.591	5.0503
	333.595	8.1614	333.591	6.0778	333.595	-2.4621	333.595	4.89178
	333.6	8.55979	333.595	5.87264	333.6	-2.42906	333.6	4.69212
	333.605	8.94382	333.6	5.61892	333.605	-2.41901	333.605	4.46003
	333.61	9.28015	333.605	5.3371	333.61	-2.43546	333.61	4.21035
	333.615	9.54633	333.61	5.04808	333.615	-2.47901	333.615	3.9602
	333.62	9.72637	333.615	4.77218	333.62	-2.55283	333.62	3.72854
	333.625	9.81632	333.62	4.52391	333.625	-2.65648	333.625	3.53229
	333.63	9.81805	333.625	4.31291	333.63	-2.78644	333.63	3.39447
	333.635	9.74284	333.63	4.14424	333.635	-2.94127	333.635	3.32292
	333.639	9.60711	333.635	4.01546	333.639	-3.11968	333.639	3.3232
	333.644	9.43613	333.639	3.92126	333.644	-3.31585	333.644	3.39809
	333.649	9.24802	333.644	3.85476	333.649	-3.52429	333.649	3.54442
	333.654	9.05807	333.649	3.80608	333.654	-3.73615	333.654	3.75238
	333.659	8.87749	333.654	3.76458	333.659	-3.94624	333.659	4.01322
	333.664	8.71247	333.659	3.72555	333.664	-4.15008	333.664	4.31303
	333.669	8.56421	333.664	3.68113	333.669	-4.34252	333.669	4.63023
	333.674	8.43035	333.669	3.62634	333.674	-4.52006	333.674	4.94629
	333.679	8.30296	333.674	3.56217	333.679	-4.68201	333.679	5.24386
	333.683	8.17594	333.679	3.4872	333.683	-4.82542	333.683	5.50729
	333.688	8.04693	333.683	3.4094	333.688	-4.94889	333.688	5.72206
	333.693	7.91348	333.688	3.3346	333.693	-5.05209	333.693	5.87548
	333.698	7.77942	333.693	3.27251	333.698	-5.13246	333.698	5.94896
	333.703	7.65003	333.698	3.23555	333.703	-5.18603	333.703	5.94009
	333.708	7.53581	333.703	3.23307	333.708	-5.21021	333.708	5.84776
	333.713	7.4456	333.708	3.27579	333.713	-5.20457	333.713	5.67391
	333.718	7.38732	333.713	3.37068	333.718	-5.16991	333.718	5.42297
	333.722	7.36614	333.718	3.50935	333.722	-5.10972	333.722	5.1054
	333.727	7.38248	333.722	3.68478	333.727	-5.03593	333.727	4.7351
	333.732	7.43522	333.727	3.88098	333.732	-4.95947	333.732	4.32642
	333.737	7.51972	333.732	4.08026	333.737	-4.89328	333.737	3.90561
	333.742	7.62751	333.737	4.25945	333.742	-4.84916	333.742	3.49489
	333.747	7.74998	333.742	4.39839	333.747	-4.8394	333.747	3.1139
	333.752	7.88096	333.747	4.47447	333.752	-4.87527	333.752	2.78217
	333.757	8.01883	333.752	4.47923	333.757	-4.95314	333.757	2.51654
	333.762	8.16187	333.757	4.41183	333.762	-5.06963	333.762	2.32816
	333.766	8.30922	333.762	4.27858	333.766	-5.2132	333.766	2.23029
	333.771	8.45951	333.766	4.09792	333.771	-5.36977	333.771	2.22505
	333.776	8.60705	333.771	3.89186	333.776	-5.51984	333.776	2.30485
	333.781	8.74492	333.776	3.68796	333.781	-5.64616	333.781	2.46408
	333.786	8.86369	333.781	3.51666	333.786	-5.73096	333.786	2.694
	333.791	8.94981	333.786	3.40502	333.791	-5.76137	333.791	2.98343
	333.796	8.98836	333.791	3.36841	333.796	-5.73418	333.796	3.31887
	333.801	8.96965	333.796	3.41535	333.801	-5.65234	333.801	3.68985
	333.806	8.88287	333.801	3.545	333.806	-5.52235	333.806	4.07825
	333.81	8.71325	333.806	3.74975	333.81	-5.35511	333.81	4.46959
	333.815	8.46859	333.81	4.00916	333.815	-5.16454	333.815	4.84689
	333.82	8.15315	333.815	4.30034	333.82	-4.97232	333.82	5.19635
	333.825	7.77789	333.82	4.58856	333.825	-4.79733	333.825	5.50192
	333.83	7.35653	333.825	4.84249	333.83	-4.6541	333.83	5.75095
	333.835	6.90717	333.83	5.03649	333.835	-4.55507	333.835	5.92892
	333.84	6.44823	333.835	5.14942	333.84	-4.50974	333.84	6.02017
	333.845	6.0073	333.84	5.16624	333.845	-4.52047	333.845	6.02949
	333.85	5.60002	333.845	5.08217	333.85	-4.58564	333.85	5.95876
	333.854	5.24553	333.85	4.89158	333.854	-4.69772	333.854	5.81353
	333.859	4.9553	333.854	4.6155	333.859	-4.84167	333.859	5.60576
	333.864	4.73842	333.859	4.27888	333.864	-4.99483	333.864	5.34863
	333.869	4.59999	333.864	3.90258	333.869	-5.13223	333.869	5.06016
	333.874	4.53981	333.869	3.51308	333.874	-5.22772	333.874	4.75694
	333.879	4.55898	333.874	3.13657	333.879	-5.25976	333.879	4.4596
	333.884	4.64928	333.879	2.79356	333.884	-5.20967	333.884	4.18539
	333.889	4.79988	333.884	2.50731	333.889	-5.06542	333.889	3.94466
	333.893	5.00579	333.889	2.29473	333.893	-4.81693	333.893	3.74302
	333.898	5.25865	333.893	2.15101	333.898	-4.48184	333.898	3.58212
	333.903	5.54853	333.898	2.07574	333.903	-4.0803	333.903	3.45999
	333.908	5.86822	333.903	2.05637	333.908	-3.6389	333.908	3.37132
	333.913	6.20614	333.908	2.07722	333.913	-3.189	333.913	3.305
	333.918	6.54757	333.913	2.11599	333.918	-2.75956	333.918	3.2503
	333.923	6.87615	333.918	2.15137	333.923	-2.37843	333.923	3.20086
	333.928	7.17945	333.923	2.15919	333.928	-2.07334	333.928	3.15368
	333.933	7.44427	333.928	2.12633	333.933	-1.8571	333.933	3.10841
	333.937	7.66371	333.933	2.04709	333.937	-1.73368	333.937	3.07027
	333.942	7.84	333.937	1.92243	333.942	-1.69919	333.942	3.04887
	333.947	7.97659	333.942	1.76062	333.947	-1.74538	333.947	3.05474
	333.952	8.08929	333.947	1.57662	333.952	-1.85906	333.952	3.09724
	333.957	8.19858	333.952	1.38431	333.957	-2.0236	333.957	3.18327
	333.962	8.32223	333.957	1.20594	333.962	-2.22449	333.962	3.31381
	333.967	8.47619	333.962	1.05678	333.967	-2.44879	333.967	3.48615
	333.972	8.66896	333.967	0.952375	333.972	-2.6818	333.972	3.69328
	333.977	8.89765	333.972	0.902106	333.977	-2.91353	333.977	3.92473
	333.981	9.15451	333.977	0.911427	333.981	-3.13998	333.981	4.16811
	333.986	9.42016	333.981	0.977605	333.986	-3.35622	333.986	4.41131
	333.991	9.66915	333.986	1.09836	333.991	-3.55873	333.991	4.64598
	333.996	9.87865	333.991	1.26535	333.996	-3.74673	333.996	4.86722
	334.001	10.0309	333.996	1.4611	334.001	-3.91886	334.001	5.07555
	334.006	10.1132	334.001	1.66986	334.006	-4.07288	334.006	5.27491
	334.011	10.1211	334.006	1.87983	334.011	-4.20848	334.011	5.47281
	334.016	10.0624	334.011	2.07949	334.016	-4.32274	334.016	5.67469
	334.02	9.94664	334.016	2.2626	334.02	-4.4141	334.02	5.89133
	334.025	9.79946	334.02	2.42563	334.025	-4.48235	334.025	6.12252
	334.03	9.64439	334.025	2.5696	334.03	-4.52612	334.03	6.36867
	334.035	9.50298	334.03	2.70814	334.035	-4.54467	334.035	6.62699
	334.04	9.39394	334.035	2.84886	334.04	-4.54117	334.04	6.88926
	334.045	9.32627	334.04	3.00401	334.045	-4.51586	334.045	7.14674
	334.05	9.30395	334.045	3.18495	334.05	-4.47129	334.05	7.38434
	334.055	9.32939	334.05	3.39963	334.055	-4.40842	334.055	7.59233
	334.06	9.39052	334.055	3.6556	334.06	-4.32767	334.06	7.76137
	334.064	9.47748	334.06	3.9562	334.064	-4.23055	334.064	7.88304
	334.069	9.58003	334.064	4.29623	334.069	-4.11583	334.069	7.95477
	334.074	9.69181	334.069	4.6648	334.074	-3.98159	334.074	7.97433
	334.079	9.80706	334.074	5.05023	334.079	-3.82993	334.079	7.94677
	334.084	9.92501	334.079	5.43805	334.084	-3.66002	334.084	7.87737
	334.089	10.0487	334.084	5.81538	334.089	-3.47128	334.089	7.77938
	334.094	10.1846	334.089	6.16956	334.094	-3.26256	334.094	7.66423
	334.099	10.333	334.094	6.48327	334.099	-3.03297	334.099	7.54543
	334.104	10.4929	334.099	6.74881	334.104	-2.7802	334.104	7.43414
	334.108	10.6642	334.104	6.96495	334.108	-2.50002	334.108	7.34252
	334.113	10.8391	334.108	7.12819	334.113	-2.19273	334.113	7.27673
	334.118	11.0046	334.113	7.24094	334.118	-1.85803	334.118	7.24345
	334.123	11.1481	334.118	7.30929	334.123	-1.49734	334.123	7.24405
	334.128	11.2509	334.123	7.34044	334.128	-1.11382	334.128	7.27359
	334.133	11.2999	334.128	7.34383	334.133	-0.711373	334.133	7.32683
	334.138	11.293	334.133	7.33187	334.138	-0.301172	334.138	7.39656
	334.143	11.2292	334.138	7.31676	334.143	0.108956	334.143	7.47301
	334.148	11.117	334.143	7.31099	334.148	0.507277	334.148	7.54527
	334.152	10.9678	334.148	7.32461	334.152	0.886099	334.152	7.60537
	334.157	10.8001	334.152	7.36582	334.157	1.23783	334.157	7.63958
	334.162	10.633	334.157	7.44042	334.162	1.55841	334.162	7.64106
	334.167	10.4907	334.162	7.54964	334.167	1.84001	334.167	7.60297
	334.172	10.3856	334.167	7.69406	334.172	2.07925	334.172	7.52267
	334.177	10.3281	334.172	7.86797	334.177	2.27324	334.177	7.39776
	334.182	10.3294	334.177	8.0628	334.182	2.41312	334.182	7.2315
	334.187	10.3923	334.182	8.26725	334.187	2.50309	334.187	7.02883
	334.191	10.522	334.187	8.47087	334.191	2.54247	334.191	6.79972
	334.196	10.727	334.191	8.66636	334.196	2.52955	334.196	6.55962
	334.201	10.9982	334.196	8.84305	334.201	2.46648	334.201	6.32472
	334.206	11.3332	334.201	8.99153	334.206	2.35857	334.206	6.1103
	334.211	11.7217	334.206	9.10803	334.211	2.21253	334.211	5.93309
	334.216	12.1523	334.211	9.19015	334.216	2.03774	334.216	5.81024
	334.221	12.6035	334.216	9.23841	334.221	1.85078	334.221	5.75811
	334.226	13.0478	334.221	9.25318	334.226	1.66101	334.226	5.79049
	334.231	13.4494	334.226	9.23984	334.231	1.48046	334.231	5.91533
	334.235	13.7759	334.231	9.20638	334.235	1.31599	334.235	6.12969
	334.24	13.9976	334.235	9.15904	334.24	1.1744	334.24	6.42604
	334.245	14.0916	334.24	9.10666	334.245	1.05915	334.245	6.79104
	334.25	14.0478	334.245	9.06209	334.25	0.971596	334.25	7.20602
	334.255	13.8666	334.25	9.03536	334.255	0.912403	334.255	7.64926
	334.26	13.5602	334.255	9.03586	334.26	0.877543	334.26	8.0948
	334.265	13.1501	334.26	9.07024	334.265	0.866976	334.265	8.51755
	334.27	12.6705	334.265	9.14786	334.27	0.877267	334.27	8.90067
	334.275	12.1629	334.27	9.26877	334.275	0.907981	334.275	9.23391
	334.279	11.6591	334.275	9.43385	334.279	0.956386	334.279	9.51166
	334.284	11.1865	334.279	9.6359	334.284	1.021	334.284	9.73649
	334.289	10.7655	334.284	9.86834	334.289	1.09762	334.289	9.91694
	334.294	10.4066	334.289	10.1285	334.294	1.17938	334.294	10.0652
	334.299	10.1129	334.294	10.4092	334.299	1.25886	334.299	10.1905
	334.304	9.88218	334.299	10.7066	334.304	1.32763	334.304	10.3029
	334.309	9.70023	334.304	11.022	334.309	1.37999	334.309	10.4116
	334.314	9.55623	334.309	11.3554	334.314	1.40875	334.314	10.5192
	334.318	9.4377	334.314	11.7028	334.318	1.40956	334.318	10.626
	334.323	9.33794	334.318	12.0614	334.323	1.3803	334.323	10.7304
	334.328	9.24849	334.323	12.425	334.328	1.32698	334.328	10.8317
	334.333	9.16243	334.328	12.7901	334.333	1.25673	334.333	10.9251
	334.338	9.08409	334.333	13.1455	334.338	1.17975	334.338	11.0108
	334.343	9.00973	334.338	13.4763	334.343	1.10774	334.343	11.0897
	334.348	8.94459	334.343	13.7693	334.348	1.05196	334.348	11.1598
	334.353	8.89174	334.348	14.0153	334.353	1.02274	334.353	11.2207
	334.358	8.85595	334.353	14.2111	334.358	1.03304	334.358	11.2703
	334.362	8.8431	334.358	14.358	334.362	1.08991	334.362	11.3055
	334.367	8.85723	334.362	14.4606	334.367	1.19248	334.367	11.3197
	334.372	8.90251	334.367	14.5313	334.372	1.33947	334.372	11.3082
	334.377	8.97867	334.372	14.5834	334.377	1.52765	334.377	11.2655
	334.382	9.08441	334.377	14.6336	334.382	1.74858	334.382	11.1884
	334.387	9.21269	334.382	14.6933	334.387	1.9943	334.387	11.0767
	334.392	9.3569	334.387	14.7687	334.392	2.25955	334.392	10.9312
	334.397	9.50372	334.392	14.8623	334.397	2.53285	334.397	10.759
	334.402	9.64346	334.397	14.9709	334.402	2.8088	334.402	10.5682
	334.406	9.75947	334.402	15.0862	334.406	3.08364	334.406	10.3669
	334.411	9.83753	334.406	15.1982	334.411	3.35489	334.411	10.1647
	334.416	9.86995	334.411	15.2966	334.416	3.62048	334.416	9.97204
	334.421	9.85111	334.416	15.3715	334.421	3.87843	334.421	9.79651
	334.426	9.78143	334.421	15.4192	334.426	4.1257	334.426	9.64169
	334.431	9.66722	334.426	15.4406	334.431	4.35829	334.431	9.50928
	334.436	9.51802	334.431	15.4416	334.436	4.57025	334.436	9.39936
	334.441	9.34496	334.436	15.4299	334.441	4.75791	334.441	9.31062
	334.446	9.16316	334.441	15.4119	334.446	4.91792	334.446	9.24394
	334.45	8.98847	334.446	15.3972	334.45	5.05038	334.45	9.19816
	334.455	8.83366	334.45	15.3977	334.455	5.1561	334.455	9.17494
	334.46	8.70877	334.455	15.4176	334.46	5.24244	334.46	9.17582
	334.465	8.62158	334.46	15.459	334.465	5.31665	334.465	9.20613
	334.47	8.56905	334.465	15.5283	334.47	5.38983	334.47	9.26935
	334.475	8.54929	334.47	15.626	334.475	5.47023	334.475	9.36573
	334.48	8.55689	334.475	15.7544	334.48	5.56615	334.48	9.49546
	334.485	8.57938	334.48	15.9132	334.485	5.68046	334.485	9.64901
	334.489	8.60547	334.485	16.1055	334.489	5.80981	334.489	9.81722
	334.494	8.62234	334.489	16.3334	334.494	5.94733	334.494	9.99055
	334.499	8.62085	334.494	16.5974	334.499	6.0758	334.499	10.1564
	334.504	8.59326	334.499	16.8953	334.504	6.17458	334.504	10.3019
	334.509	8.53883	334.504	17.2304	334.509	6.22507	334.509	10.4173
	334.514	8.45966	334.509	17.6032	334.514	6.20726	334.514	10.4951
	334.519	8.35501	334.514	18.0116	334.519	6.10872	334.519	10.5252
	334.524	8.23492	334.519	18.4511	334.524	5.92347	334.524	10.5134
	334.529	8.10603	334.524	18.9202	334.529	5.64911	334.529	10.4636
	334.533	7.9714	334.529	19.4117	334.533	5.29351	334.533	10.3779
	334.538	7.83598	334.533	19.9165	334.538	4.86659	334.538	10.2606
	334.543	7.70005	334.538	20.4247	334.543	4.39504	334.543	10.1181
	334.548	7.56349	334.543	20.9296	334.548	3.90146	334.548	9.95442
	334.553	7.4227	334.548	21.4203	334.553	3.40709	334.553	9.7709
	334.558	7.27652	334.553	21.8865	334.558	2.93106	334.558	9.57084
	334.563	7.12753	334.558	22.3108	334.563	2.48813	334.563	9.35686
	334.568	6.97555	334.563	22.685	334.568	2.0924	334.568	9.13071
	334.573	6.8209	334.568	22.9997	334.573	1.75105	334.573	8.89786
	334.577	6.66903	334.573	23.2452	334.577	1.47114	334.577	8.66288
	334.582	6.52484	334.577	23.4157	334.582	1.25025	334.582	8.42966
	334.587	6.39768	334.582	23.5098	334.587	1.088	334.587	8.2083
	334.592	6.29533	334.587	23.5286	334.592	0.97995	334.592	8.00376
	334.597	6.22521	334.592	23.4772	334.597	0.920699	334.597	7.81956
	334.602	6.19879	334.597	23.3725	334.602	0.902382	334.602	7.65657
	334.607	6.22267	334.602	23.2322	334.607	0.913991	334.607	7.51179
	334.612	6.30519	334.607	23.0751	334.612	0.945436	334.612	7.38173
	334.616	6.44987	334.612	22.9183	334.616	0.980412	334.616	7.26248
	334.621	6.65966	334.616	22.7795	334.621	1.00927	334.621	7.15145
	334.626	6.9345	334.621	22.6729	334.626	1.02407	334.626	7.04372
	334.631	7.2594	334.626	22.6104	334.631	1.01989	334.631	6.94376
	334.636	7.61656	334.631	22.6058	334.636	0.996041	334.636	6.85496
	334.641	7.98726	334.636	22.6598	334.641	0.956365	334.641	6.78271
	334.646	8.34928	334.641	22.7725	334.646	0.906801	334.646	6.73282
	334.651	8.68096	334.646	22.9439	334.651	0.857101	334.651	6.71285
	334.656	8.95967	334.651	23.1731	334.656	0.814241	334.656	6.72739
	334.66	9.16369	334.656	23.4554	334.66	0.782241	334.66	6.77649
	334.665	9.29164	334.66	23.7815	334.665	0.763017	334.665	6.85924
	334.67	9.34273	334.665	24.1508	334.67	0.754	334.67	6.96572
	334.675	9.32653	334.67	24.5469	334.675	0.748762	334.675	7.08485
	334.68	9.25593	334.675	24.9607	334.68	0.741678	334.68	7.20703
	334.685	9.14821	334.68	25.3823	334.685	0.725843	334.685	7.3207
	334.69	9.01882	334.685	25.8021	334.69	0.692232	334.69	7.41861
	334.695	8.88633	334.69	26.2141	334.695	0.638329	334.695	7.49722
	334.7	8.76328	334.695	26.6135	334.7	0.561088	334.7	7.55548
	334.704	8.65507	334.7	26.9973	334.704	0.458904	334.704	7.60029
	334.709	8.56559	334.704	27.3673	334.709	0.32979	334.709	7.63693
	334.714	8.4931	334.709	27.7295	334.714	0.174578	334.714	7.67345
	334.719	8.4317	334.714	28.086	334.719	-0.00642892	334.719	7.71438
	334.724	8.3737	334.719	28.4402	334.724	-0.209756	334.724	7.76326
	334.729	8.30979	334.724	28.7936	334.729	-0.43435	334.729	7.81901
	334.734	8.22957	334.729	29.145	334.734	-0.674474	334.734	7.87772
	334.739	8.12597	334.734	29.4891	334.739	-0.923926	334.739	7.92218
	334.743	7.99467	334.739	29.8168	334.743	-1.17592	334.743	7.94082
	334.748	7.83627	334.743	30.1205	334.748	-1.42063	334.748	7.91741
	334.753	7.65035	334.748	30.3917	334.753	-1.64728	334.753	7.84009
	334.758	7.44351	334.753	30.6217	334.758	-1.83991	334.758	7.69877
	334.763	7.22208	334.758	30.8068	334.763	-1.98756	334.763	7.48677
	334.768	6.99633	334.763	30.948	334.768	-2.07759	334.768	7.2063
	334.773	6.77176	334.768	31.0518	334.773	-2.10187	334.773	6.85817
	334.778	6.55466	334.773	31.1282	334.778	-2.05601	334.778	6.45962
	334.783	6.34786	334.778	31.1923	334.783	-1.93688	334.783	6.02737
	334.787	6.15424	334.783	31.2612	334.787	-1.74679	334.787	5.583
	334.792	5.97429	334.787	31.3478	334.792	-1.4933	334.792	5.14857
	334.797	5.81308	334.792	31.4647	334.797	-1.18211	334.797	4.74909
	334.802	5.67492	334.797	31.6211	334.802	-0.834195	334.802	4.40595
	334.807	5.57087	334.802	31.8216	334.807	-0.466898	334.807	4.14341
	334.812	5.50298	334.807	32.0655	334.812	-0.0972918	334.812	3.98459
	334.817	5.47778	334.812	32.3485	334.817	0.257671	334.817	3.93888
	334.822	5.50469	334.817	32.665	334.822	0.58475	334.822	4.01212
	334.827	5.5855	334.822	33.01	334.827	0.875252	334.827	4.20273
	334.831	5.72128	334.827	33.3817	334.831	1.11858	334.831	4.50517
	334.836	5.90763	334.831	33.7821	334.836	1.31646	334.836	4.9073
	334.841	6.14763	334.836	34.2156	334.841	1.47808	334.841	5.38662
	334.846	6.42546	334.841	34.6909	334.846	1.61257	334.846	5.92398
	334.851	6.73314	334.846	35.2212	334.851	1.73202	334.851	6.48743
	334.856	7.05917	334.851	35.8124	334.856	1.84942	334.856	7.05178
	334.861	7.39096	334.856	36.4698	334.861	1.97759	334.861	7.59655
	334.866	7.71658	334.861	37.1959	334.866	2.12888	334.866	8.10412
	334.871	8.02395	334.866	37.9906	334.871	2.31254	334.871	8.56321
	334.875	8.29809	334.871	38.8464	334.875	2.52537	334.875	8.96875
	334.88	8.52925	334.875	39.7514	334.88	2.76541	334.88	9.31716
	334.885	8.71014	334.88	40.6933	334.885	3.02607	334.885	9.61482
	334.89	8.83631	334.885	41.6545	334.89	3.29603	334.89	9.87082
	334.895	8.90954	334.89	42.6194	334.895	3.56462	334.895	10.0932
	334.9	8.93312	334.895	43.5786	334.9	3.82249	334.9	10.2907
	334.905	8.91506	334.9	44.5257	334.905	4.05932	334.905	10.4687
	334.91	8.86629	334.905	45.4579	334.91	4.26884	334.91	10.6312
	334.914	8.79918	334.91	46.3762	334.914	4.45263	334.914	10.7803
	334.919	8.73051	334.914	47.278	334.919	4.61303	334.919	10.9163
	334.924	8.67094	334.919	48.175	334.924	4.75747	334.924	11.038
	334.929	8.63077	334.924	49.0676	334.929	4.89407	334.929	11.1476
	334.934	8.61765	334.929	49.9637	334.934	5.02817	334.934	11.2466
	334.939	8.63245	334.934	50.8692	334.939	5.16554	334.939	11.3354
	334.944	8.67363	334.939	51.7867	334.944	5.30702	334.944	11.4147
	334.949	8.74325	334.944	52.7213	334.949	5.44687	334.949	11.4846
	334.954	8.83529	334.949	53.6744	334.954	5.57583	334.954	11.5483
	334.958	8.95086	334.954	54.6511	334.958	5.68232	334.958	11.6064
	334.963	9.08643	334.958	55.654	334.963	5.7553	334.963	11.6581
	334.968	9.24463	334.963	56.685	334.968	5.78551	334.968	11.7037
	334.973	9.42829	334.968	57.7505	334.973	5.76763	334.973	11.741
	334.978	9.64088	334.973	58.8551	334.978	5.69665	334.978	11.7667
	334.983	9.88271	334.978	60.0047	334.983	5.5811	334.983	11.7779
	334.988	10.154	334.983	61.2069	334.988	5.43185	334.988	11.7684
	334.993	10.446	334.988	62.4638	334.993	5.2604	334.993	11.7342
	334.998	10.7516	334.993	63.7789	334.998	5.08238	334.998	11.6733
	335.002	11.0609	334.998	65.1436	335.002	4.90955	335.002	11.5852
	335.007	11.3644	335.002	66.5523	335.007	4.74985	335.007	11.4713
	335.012	11.65	335.007	67.9949	335.012	4.60922	335.012	11.3368
	335.017	11.9103	335.012	69.4605	335.017	4.48707	335.017	11.1892
	335.022	12.1408	335.017	70.9365	335.022	4.37981	335.022	11.0359
	335.027	12.3358	335.022	72.4098	335.027	4.28129	335.027	10.8834
	335.032	12.4986	335.027	73.8742	335.032	4.18388	335.032	10.7426
	335.037	12.6295	335.032	75.3266	335.037	4.08038	335.037	10.6169
	335.041	12.7359	335.037	76.7675	335.041	3.96663	335.041	10.5057
	335.046	12.8213	335.041	78.2015	335.046	3.84213	335.046	10.4077
	335.051	12.8926	335.046	79.634	335.051	3.70815	335.051	10.3175
	335.056	12.9555	335.051	81.0735	335.056	3.56934	335.056	10.2272
	335.061	13.0196	335.056	82.5362	335.061	3.43473	335.061	10.1293
	335.066	13.0916	335.061	84.0373	335.066	3.31638	335.066	10.0147
	335.071	13.1812	335.066	85.5971	335.071	3.22427	335.071	9.87693
	335.076	13.2979	335.071	87.2251	335.076	3.16919	335.076	9.71382
	335.081	13.4513	335.076	88.9341	335.081	3.16136	335.081	9.52545
	335.085	13.6479	335.081	90.7318	335.085	3.20785	335.085	9.31983
	335.09	13.894	335.085	92.618	335.09	3.31551	335.09	9.10723
	335.095	14.1958	335.09	94.5871	335.095	3.48095	335.095	8.90191
	335.1	14.5507	335.095	96.6323	335.1	3.69673	335.1	8.72015
	335.105	14.9502	335.1	98.7423	335.105	3.95319	335.105	8.57875
	335.11	15.3845	335.105	100.891	335.11	4.23592	335.11	8.48723
	335.115	15.84	335.11	103.059	335.115	4.53003	335.115	8.45276
	335.12	16.3011	335.115	105.23	335.12	4.82054	335.12	8.47746
	335.125	16.7542	335.12	107.395	335.125	5.09097	335.125	8.55511
	335.129	17.1856	335.125	109.545	335.129	5.32985	335.129	8.67707
	335.134	17.5898	335.129	111.679	335.134	5.53067	335.134	8.82965
	335.139	17.9645	335.134	113.802	335.139	5.68764	335.139	8.99653
	335.144	18.3084	335.139	115.919	335.144	5.79676	335.144	9.16025
	335.149	18.6261	335.144	118.039	335.149	5.85836	335.149	9.30362
	335.154	18.9259	335.149	120.162	335.154	5.86995	335.154	9.41835
	335.159	19.2139	335.154	122.288	335.159	5.83065	335.159	9.50038
	335.164	19.4932	335.159	124.415	335.164	5.73128	335.164	9.54962
	335.169	19.767	335.164	126.529	335.169	5.57114	335.169	9.57093
	335.173	20.0373	335.169	128.611	335.173	5.35233	335.173	9.56903
	335.178	20.305	335.173	130.645	335.178	5.07388	335.178	9.55115
	335.183	20.5659	335.178	132.611	335.183	4.73945	335.183	9.52479
	335.188	20.8172	335.183	134.503	335.188	4.356	335.188	9.49198
	335.193	21.0582	335.188	136.311	335.193	3.93508	335.193	9.45161
	335.198	21.2917	335.193	138.03	335.198	3.49175	335.198	9.39805
	335.203	21.5192	335.198	139.665	335.203	3.04736	335.203	9.32122
	335.208	21.7452	335.203	141.221	335.208	2.62527	335.208	9.21515
	335.212	21.9792	335.208	142.704	335.212	2.2459	335.212	9.07076
	335.217	22.2316	335.212	144.116	335.217	1.92613	335.217	8.87932
	335.222	22.5138	335.217	145.463	335.222	1.6778	335.222	8.64415
	335.227	22.837	335.222	146.743	335.227	1.50525	335.227	8.36878
	335.232	23.2116	335.227	147.953	335.232	1.40588	335.232	8.06325
	335.237	23.6476	335.232	149.084	335.237	1.3704	335.237	7.73708
	335.242	24.1576	335.237	150.125	335.242	1.37797	335.242	7.40289
	335.247	24.7386	335.242	151.074	335.247	1.40402	335.247	7.07572
	335.252	25.3856	335.247	151.92	335.252	1.42586	335.252	6.76884
	335.256	26.0888	335.252	152.67	335.256	1.42205	335.256	6.49312
	335.261	26.8348	335.256	153.338	335.261	1.37651	335.261	6.25491
	335.266	27.6051	335.261	153.939	335.266	1.28055	335.266	6.05468
	335.271	28.3784	335.266	154.487	335.271	1.12974	335.271	5.8917
	335.276	29.1331	335.271	154.999	335.276	0.923789	335.276	5.75934
	335.281	29.8416	335.276	155.481	335.281	0.673163	335.281	5.6487
	335.286	30.4939	335.281	155.937	335.286	0.390291	335.286	5.54937
	335.291	31.0792	335.286	156.36	335.291	0.0849021	335.291	5.44861
	335.296	31.5889	335.291	156.74	335.296	-0.234521	335.296	5.33445
	335.3	32.0203	335.296	157.058	335.3	-0.560362	335.3	5.19985
	335.305	32.3735	335.3	157.293	335.305	-0.887225	335.305	5.03581
	335.31	32.6475	335.305	157.43	335.31	-1.21568	335.31	4.83928
	335.315	32.8396	335.31	157.453	335.315	-1.54582	335.315	4.61272
	335.32	32.9421	335.315	157.349	335.32	-1.88051	335.32	4.36184
	335.325	32.9575	335.32	157.103	335.325	-2.21907	335.325	4.09267
	335.33	32.8825	335.325	156.71	335.33	-2.56226	335.33	3.8178
	335.335	32.7173	335.33	156.175	335.335	-2.90471	335.335	3.54961
	335.339	32.4648	335.335	155.496	335.339	-3.24022	335.339	3.29638
	335.344	32.1337	335.339	154.67	335.344	-3.56241	335.344	3.06664
	335.349	31.736	335.344	153.695	335.349	-3.85974	335.349	2.86196
	335.354	31.2886	335.349	152.57	335.354	-4.12205	335.354	2.68288
	335.359	30.8177	335.354	151.291	335.359	-4.34271	335.359	2.523
	335.364	30.342	335.359	149.845	335.364	-4.51878	335.364	2.3725
	335.369	29.8776	335.364	148.255	335.369	-4.64899	335.369	2.22055
	335.374	29.4405	335.369	146.527	335.374	-4.73523	335.374	2.05611
	335.379	29.0417	335.374	144.675	335.379	-4.78352	335.379	1.86959
	335.383	28.6863	335.379	142.716	335.383	-4.80365	335.383	1.65678
	335.388	28.3824	335.383	140.666	335.388	-4.8037	335.388	1.41741
	335.393	28.1285	335.388	138.543	335.393	-4.79532	335.393	1.15707
	335.398	27.9216	335.393	136.363	335.398	-4.78565	335.398	0.884977
	335.403	27.7611	335.398	134.133	335.403	-4.7811	335.403	0.609572
	335.408	27.6418	335.403	131.858	335.408	-4.7875	335.408	0.347227
	335.413	27.5569	335.408	129.535	335.413	-4.805	335.413	0.109788
	335.418	27.4983	335.413	127.157	335.418	-4.83207	335.418	-0.0938556
	335.423	27.4554	335.418	124.713	335.423	-4.86274	335.423	-0.255721
	335.427	27.4135	335.423	122.197	335.427	-4.88879	335.427	-0.369847
	335.432	27.3604	335.427	119.603	335.432	-4.89961	335.432	-0.431448
	335.437	27.2864	335.432	116.927	335.437	-4.88422	335.437	-0.437059
	335.442	27.1869	335.437	114.174	335.442	-4.83238	335.442	-0.382209
	335.447	27.0606	335.442	111.352	335.447	-4.7348	335.447	-0.271073
	335.452	26.9101	335.447	108.479	335.452	-4.58507	335.452	-0.106005
	335.457	26.7411	335.452	105.571	335.457	-4.381	335.457	0.107849
	335.462	26.5596	335.457	102.641	335.462	-4.12616	335.462	0.364225
	335.467	26.3705	335.462	99.7104	335.467	-3.81723	335.467	0.65271
	335.471	26.1752	335.467	96.7951	335.471	-3.47189	335.471	0.961917
	335.476	25.9665	335.471	93.9098	335.476	-3.09883	335.476	1.27921
	335.481	25.7295	335.476	91.066	335.481	-2.70831	335.481	1.59227
	335.486	25.4503	335.481	88.2657	335.486	-2.31318	335.486	1.89334
	335.491	25.1145	335.486	85.5034	335.491	-1.92323	335.491	2.17696
	335.496	24.705	335.491	82.7666	335.496	-1.54951	335.496	2.44489
	335.501	24.207	335.496	80.0364	335.501	-1.19927	335.501	2.70461
	335.506	23.6218	335.501	77.2906	335.506	-0.88162	335.506	2.96121
	335.51	22.9569	335.506	74.5028	335.51	-0.598841	335.51	3.22657
	335.515	22.2281	335.51	71.6408	335.515	-0.350231	335.515	3.51469
	335.52	21.4518	335.515	68.6915	335.52	-0.134378	335.52	3.83769
	335.525	20.6529	335.52	65.6415	335.525	0.0550147	335.525	4.19816
	335.53	19.8553	335.525	62.4884	335.53	0.223347	335.53	4.59798
	335.535	19.0804	335.53	59.2414	335.535	0.378165	335.535	5.03287
	335.54	18.3511	335.535	55.9265	335.54	0.530046	335.54	5.49544
	335.545	17.6783	335.54	52.575	335.545	0.686772	335.545	5.97367
	335.55	17.0669	335.545	49.2287	335.55	0.855441	335.55	6.45523
	335.554	16.5215	335.55	45.9267	335.554	1.04058	335.554	6.92943
	335.559	16.04	335.554	42.7009	335.559	1.24546	335.559	7.38412
	335.564	15.6135	335.559	39.5753	335.564	1.47295	335.564	7.81348
	335.569	15.2325	335.564	36.5624	335.569	1.72506	335.569	8.21626
	335.574	14.889	335.569	33.6636	335.574	2.0021	335.574	8.59469
	335.579	14.5687	335.574	30.8713	335.579	2.31169	335.579	8.95342
	335.584	14.2604	335.579	28.1716	335.584	2.65392	335.584	9.30372
	335.589	13.9561	335.584	25.5399	335.589	3.02466	335.589	9.65512
	335.594	13.6471	335.589	22.9426	335.594	3.41989	335.594	10.0176
	335.598	13.3267	335.594	20.3627	335.598	3.83477	335.598	10.4013
	335.603	12.9924	335.598	17.7851	335.603	4.26095	335.603	10.807
	335.608	12.6414	335.603	15.2002	335.608	4.68601	335.608	11.2349
	335.613	12.2717	335.608	12.6041	335.613	5.09982	335.613	11.6784
	335.618	11.8858	335.613	9.99651	335.618	5.48657	335.618	12.1261
	335.623	11.4828	335.618	7.3854	335.623	5.84119	335.623	12.5651
	335.628	11.0627	335.623	4.77525	335.628	6.16147	335.628	12.9777
	335.633	10.6249	335.628	2.17185	335.633	6.44714	335.633	13.3462
	335.637	10.167	335.633	-0.412603	335.637	6.70537	335.637	13.6619
	335.642	9.6862	335.637	-2.97083	335.642	6.94424	335.642	13.9166
	335.647	9.1788	335.642	-5.49882	335.647	7.17682	335.647	14.1078
	335.652	8.64427	335.647	-7.98713	335.652	7.41541	335.652	14.2399
	335.657	8.08242	335.652	-10.4238	335.657	7.67038	335.657	14.3213
	335.662	7.49452	335.657	-12.7912	335.662	7.94713	335.662	14.3634
	335.667	6.88554	335.662	-15.0768	335.667	8.25158	335.667	14.3799
	335.672	6.25796	335.667	-17.2665	335.672	8.57878	335.672	14.3866
	335.677	5.61582	335.672	-19.3451	335.677	8.92087	335.677	14.3959
	335.681	4.95924	335.677	-21.2996	335.681	9.26806	335.681	14.4169
	335.686	4.28835	335.681	-23.1143	335.686	9.60475	335.686	14.4534
	335.691	3.60019	335.686	-24.7856	335.691	9.91262	335.691	14.5063
	335.696	2.89545	335.691	-26.3101	335.696	10.1666	335.696	14.5711
	335.701	2.1697	335.696	-27.6728	335.701	10.3568	335.701	14.6466
	335.706	1.4205	335.701	-28.8975	335.706	10.4676	335.706	14.7192
	335.711	0.651543	335.706	-29.9938	335.711	10.4898	335.711	14.7818
	335.716	-0.130598	335.711	-30.977	335.716	10.4173	335.716	14.8231
	335.721	-0.918431	335.716	-31.8616	335.721	10.2509	335.721	14.833
	335.725	-1.69999	335.721	-32.6606	335.725	9.99539	335.725	14.8018
	335.73	-2.45998	335.725	-33.3857	335.73	9.65341	335.73	14.7216
	335.735	-3.18679	335.73	-34.0458	335.735	9.23624	335.735	14.584
	335.74	-3.87013	335.735	-34.6417	335.74	8.76206	335.74	14.3834
	335.745	-4.50197	335.74	-35.1831	335.745	8.2411	335.745	14.1138
	335.75	-5.07924	335.745	-35.6688	335.75	7.68435	335.75	13.7821
	335.755	-5.60045	335.75	-36.098	335.755	7.10021	335.755	13.3959
	335.76	-6.06077	335.755	-36.4664	335.76	6.49651	335.76	12.9631
	335.765	-6.47117	335.76	-36.7708	335.765	5.87912	335.765	12.4951
	335.769	-6.84253	335.765	-37.0079	335.769	5.2566	335.769	12.0062
	335.774	-7.1831	335.769	-37.1688	335.774	4.63301	335.774	11.5072
	335.779	-7.50352	335.774	-37.249	335.779	4.01622	335.779	11.0079
	335.784	-7.81135	335.779	-37.2458	335.784	3.41772	335.784	10.5223
	335.789	-8.11442	335.784	-37.1555	335.789	2.8434	335.789	10.056
	335.794	-8.41868	335.789	-36.9725	335.794	2.30232	335.794	9.61277
	335.799	-8.72503	335.794	-36.6916	335.799	1.79995	335.799	9.19383
	335.804	-9.03086	335.799	-36.3127	335.804	1.33899	335.804	8.79801
	335.808	-9.33048	335.804	-35.8387	335.808	0.922556	335.808	8.42472
	335.813	-9.61553	335.808	-35.2672	335.813	0.543364	335.813	8.06905
	335.818	-9.87608	335.813	-34.6167	335.818	0.193266	335.818	7.73001
	335.823	-10.1071	335.818	-33.904	335.823	-0.134929	335.823	7.39946
	335.828	-10.303	335.823	-33.147	335.828	-0.449709	335.828	7.07123
	335.833	-10.4615	335.828	-32.3581	335.833	-0.759512	335.833	6.73854
	335.838	-10.5846	335.833	-31.5502	335.838	-1.06747	335.838	6.39446
	335.843	-10.6828	335.838	-30.7307	335.843	-1.37577	335.843	6.03223
	335.848	-10.768	335.843	-29.9027	335.848	-1.6806	335.848	5.6461
	335.852	-10.8533	335.848	-29.0571	335.852	-1.97735	335.852	5.22879
	335.857	-10.9569	335.852	-28.1881	335.857	-2.26316	335.857	4.77907
	335.862	-11.0931	335.857	-27.2861	335.862	-2.53278	335.862	4.2967
	335.867	-11.2721	335.862	-26.3426	335.867	-2.78076	335.867	3.78649
	335.872	-11.5105	335.867	-25.3502	335.872	-3.00421	335.872	3.25506
	335.877	-11.8132	335.872	-24.3071	335.877	-3.20494	335.877	2.71233
	335.882	-12.1757	335.877	-23.2187	335.882	-3.38433	335.882	2.16957
	335.887	-12.5901	335.882	-22.0824	335.887	-3.54554	335.887	1.6358
	335.892	-13.0453	335.887	-20.9059	335.892	-3.69819	335.892	1.1191
	335.896	-13.5229	335.892	-19.695	335.896	-3.85325	335.896	0.626525
	335.901	-14.0045	335.896	-18.4528	335.901	-4.01845	335.901	0.161509
	335.906	-14.4701	335.901	-17.1832	335.906	-4.20408	335.906	-0.282214
	335.911	-14.8956	335.906	-15.8805	335.911	-4.41936	335.911	-0.709749
	335.916	-15.2627	335.911	-14.5395	335.916	-4.67432	335.916	-1.13069
	335.921	-15.5595	335.916	-13.152	335.921	-4.97808	335.921	-1.5575
	335.926	-15.7787	335.921	-11.7019	335.926	-5.33481	335.926	-2.00105
	335.931	-15.9156	335.926	-10.1801	335.931	-5.74084	335.931	-2.46983
	335.935	-15.9734	335.931	-8.57979	335.935	-6.19477	335.935	-2.97053
	335.94	-15.9568	335.935	-6.89312	335.94	-6.68615	335.94	-3.49673
	335.945	-15.8741	335.94	-5.11865	335.945	-7.20336	335.945	-4.03869
	335.95	-15.7319	335.945	-3.25464	335.95	-7.73247	335.95	-4.58288
	335.955	-15.5527	335.95	-1.29763	335.955	-8.25955	335.955	-5.11086
	335.96	-15.3468	335.955	0.744067	335.96	-8.76584	335.96	-5.60352
	335.965	-15.1267	335.96	2.87189	335.965	-9.24077	335.965	-6.04358
	335.97	-14.9049	335.965	5.06731	335.97	-9.67313	335.97	-6.41692
	335.975	-14.6879	335.97	7.31852	335.975	-10.0579	335.975	-6.71122
	335.979	-14.4805	335.975	9.61364	335.979	-10.3959	335.979	-6.94149
	335.984	-14.2822	335.979	11.9396	335.984	-10.689	335.984	-7.11954
	335.989	-14.0897	335.984	14.2786	335.989	-10.945	335.989	-7.26423
	335.994	-13.8936	335.989	16.6116	335.994	-11.1745	335.994	-7.39853
	335.999	-13.6858	335.994	18.9239	335.999	-11.3898	335.999	-7.5488
	336.004	-13.4581	335.999	21.1969	336.004	-11.6059	336.004	-7.73799
	336.009	-13.2066	336.004	23.4183	336.009	-11.8367	336.009	-7.98229
	336.014	-12.9304	336.009	25.5806	336.014	-12.0919	336.014	-8.29807
	336.019	-12.6316	336.014	27.6825	336.019	-12.3814	336.019	-8.67639
	336.023	-12.3227	336.019	29.7249	336.023	-12.7093	336.023	-9.10795
	336.028	-12.0193	336.023	31.7122	336.028	-13.0786	336.028	-9.57929
	336.033	-11.7386	336.028	33.6559	336.033	-13.4916	336.033	-10.0721
	336.038	-11.4955	336.033	35.568	336.038	-13.9455	336.038	-10.5684
	336.043	-11.3022	336.038	37.473	336.043	-14.4353	336.043	-11.0536
	336.048	-11.1651	336.043	39.3958	336.048	-14.9537	336.048	-11.5158
	336.053	-11.0828	336.048	41.3525	336.053	-15.4941	336.053	-11.95
	336.058	-11.0482	336.053	43.3589	336.058	-16.0497	336.058	-12.3577
	336.063	-11.051	336.058	45.425	336.063	-16.6109	336.063	-12.7474
	336.067	-11.0718	336.063	47.5516	336.067	-17.1666	336.067	-13.1276
	336.072	-11.0944	336.067	49.7377	336.072	-17.7052	336.072	-13.5067
	336.077	-11.1052	336.072	51.9792	336.077	-18.2118	336.077	-13.8958
	336.082	-11.0952	336.077	54.2545	336.082	-18.6761	336.082	-14.303
	336.087	-11.0576	336.082	56.5513	336.087	-19.0865	336.087	-14.7339
	336.092	-10.9917	336.087	58.8529	336.092	-19.4376	336.092	-15.1957
	336.097	-10.8951	336.092	61.1478	336.097	-19.7291	336.097	-15.6895
	336.102	-10.7652	336.097	63.4294	336.102	-19.9624	336.102	-16.214
	336.106	-10.6044	336.102	65.6952	336.106	-20.1438	336.106	-16.7679
	336.111	-10.4132	336.106	67.9468	336.111	-20.2865	336.111	-17.3474
	336.116	-10.1899	336.111	70.1862	336.116	-20.4077	336.116	-17.9443
	336.121	-9.93125	336.116	72.4162	336.121	-20.5334	336.121	-18.5466
	336.126	-9.63576	336.121	74.6342	336.126	-20.6857	336.126	-19.1356
	336.131	-9.30274	336.126	76.8327	336.131	-20.8851	336.131	-19.6979
	336.136	-8.9358	336.131	79.0055	336.136	-21.1483	336.136	-20.2172
	336.141	-8.53529	336.136	81.1456	336.141	-21.4849	336.141	-20.6787
	336.146	-8.11148	336.141	83.24	336.146	-21.8968	336.146	-21.0717
	336.15	-7.67293	336.146	85.2834	336.15	-22.381	336.15	-21.3863
	336.155	-7.22772	336.15	87.2763	336.155	-22.9214	336.155	-21.6174
	336.16	-6.78513	336.155	89.2301	336.16	-23.491	336.16	-21.762
	336.165	-6.34931	336.16	91.1634	336.165	-24.0659	336.165	-21.8133
	336.17	-5.92659	336.165	93.0991	336.17	-24.6193	336.17	-21.7814
	336.175	-5.51792	336.17	95.0611	336.175	-25.1262	336.175	-21.6692
	336.18	-5.12201	336.175	97.0702	336.18	-25.5673	336.18	-21.4842
	336.185	-4.73773	336.18	99.1476	336.185	-25.9268	336.185	-21.2351
	336.19	-4.36393	336.185	101.302	336.19	-26.1931	336.19	-20.931
	336.194	-3.99983	336.19	103.541	336.194	-26.3647	336.194	-20.5844
	336.199	-3.64738	336.194	105.849	336.199	-26.4491	336.199	-20.2064
	336.204	-3.31243	336.199	108.21	336.204	-26.4528	336.204	-19.8113
	336.209	-3.00205	336.204	110.597	336.209	-26.3843	336.209	-19.4152
	336.214	-2.72596	336.209	112.991	336.214	-26.2483	336.214	-19.0316
	336.219	-2.49083	336.214	115.373	336.219	-26.0504	336.219	-18.6693
	336.224	-2.30048	336.219	117.728	336.224	-25.7892	336.224	-18.3318
	336.229	-2.15429	336.224	120.046	336.229	-25.4605	336.229	-18.0182
	336.233	-2.04984	336.229	122.319	336.233	-25.0624	336.233	-17.7247
	336.238	-1.97658	336.233	124.548	336.238	-24.5883	336.238	-17.4427
	336.243	-1.92267	336.238	126.737	336.243	-24.034	336.243	-17.1549
	336.248	-1.87631	336.243	128.89	336.248	-23.3957	336.248	-16.8471
	336.253	-1.82269	336.248	131.007	336.253	-22.6744	336.253	-16.5042
	336.258	-1.75079	336.253	133.088	336.258	-21.8753	336.258	-16.111
	336.263	-1.65267	336.258	135.134	336.263	-21.0085	336.263	-15.6576
	336.268	-1.52957	336.263	137.131	336.268	-20.0841	336.268	-15.1403
	336.273	-1.38553	336.268	139.072	336.273	-19.1201	336.273	-14.5564
	336.277	-1.22959	336.273	140.948	336.277	-18.1385	336.277	-13.9092
	336.282	-1.07521	336.277	142.749	336.282	-17.1587	336.282	-13.2079
	336.287	-0.935048	336.282	144.47	336.287	-16.1973	336.287	-12.4677
	336.292	-0.827567	336.287	146.11	336.292	-15.2668	336.292	-11.7032
	336.297	-0.759291	336.292	147.668	336.297	-14.3779	336.297	-10.9276
	336.302	-0.734809	336.297	149.144	336.302	-13.535	336.302	-10.1531
	336.307	-0.754397	336.302	150.539	336.307	-12.741	336.307	-9.38695
	336.312	-0.81553	336.307	151.856	336.312	-11.9903	336.312	-8.63341
	336.317	-0.913169	336.312	153.097	336.317	-11.2726	336.317	-7.90016
	336.321	-1.0372	336.317	154.258	336.321	-10.5792	336.321	-7.18579
	336.326	-1.17661	336.321	155.331	336.326	-9.90413	336.326	-6.4855
	336.331	-1.32297	336.326	156.311	336.331	-9.24361	336.331	-5.79792
	336.336	-1.46567	336.331	157.186	336.336	-8.59511	336.336	-5.11977
	336.341	-1.59595	336.336	157.952	336.341	-7.96023	336.341	-4.44878
	336.346	-1.70881	336.341	158.595	336.346	-7.34242	336.346	-3.78723
	336.351	-1.79983	336.346	159.131	336.351	-6.75315	336.351	-3.13798
	336.356	-1.8671	336.351	159.571	336.356	-6.20007	336.356	-2.50712
	336.36	-1.90901	336.356	159.93	336.36	-5.69154	336.36	-1.89923
	336.365	-1.92515	336.36	160.229	336.365	-5.23622	336.365	-1.32041
	336.37	-1.91969	336.365	160.492	336.37	-4.84274	336.37	-0.779672
	336.375	-1.89821	336.37	160.738	336.375	-4.51482	336.375	-0.282386
	336.38	-1.86848	336.375	160.985	336.38	-4.25456	336.38	0.165158
	336.385	-1.83896	336.38	161.246	336.385	-4.07075	336.385	0.556206
	336.39	-1.81917	336.385	161.523	336.39	-3.95645	336.39	0.885561
	336.395	-1.81944	336.39	161.812	336.395	-3.91323	336.395	1.14532
	336.4	-1.85226	336.395	162.098	336.4	-3.93754	336.4	1.33766
	336.404	-1.92538	336.4	162.367	336.404	-4.02628	336.404	1.46528
	336.409	-2.0473	336.404	162.594	336.409	-4.17489	336.409	1.53138
	336.414	-2.21274	336.409	162.757	336.414	-4.37574	336.414	1.54256
	336.419	-2.41601	336.414	162.829	336.419	-4.61813	336.419	1.50352
	336.424	-2.65052	336.419	162.786	336.424	-4.88973	336.424	1.42067
	336.429	-2.90567	336.424	162.622	336.429	-5.16988	336.429	1.30173
	336.434	-3.17039	336.429	162.329	336.434	-5.44445	336.434	1.15011
	336.439	-3.43553	336.434	161.903	336.439	-5.69912	336.439	0.968282
	336.444	-3.69239	336.439	161.346	336.444	-5.92353	336.444	0.759698
	336.448	-3.93864	336.444	160.664	336.448	-6.10951	336.448	0.523813
	336.453	-4.17619	336.448	159.863	336.453	-6.25413	336.453	0.259039
	336.458	-4.4097	336.453	158.943	336.458	-6.35901	336.458	-0.0332152
	336.463	-4.64455	336.458	157.914	336.463	-6.42899	336.463	-0.351264
	336.468	-4.88713	336.463	156.782	336.468	-6.47809	336.468	-0.696594
	336.473	-5.14173	336.468	155.547	336.473	-6.51725	336.473	-1.06822
	336.478	-5.41031	336.473	154.202	336.478	-6.55628	336.478	-1.46482
	336.483	-5.69409	336.478	152.747	336.483	-6.60514	336.483	-1.88694
	336.488	-5.98466	336.483	151.173	336.488	-6.67039	336.488	-2.33536
	336.492	-6.27545	336.488	149.475	336.492	-6.75793	336.492	-2.81159
	336.497	-6.55535	336.492	147.641	336.497	-6.87248	336.497	-3.31723
	336.502	-6.8152	336.497	145.674	336.502	-7.01411	336.502	-3.85461
	336.507	-7.0458	336.502	143.584	336.507	-7.17826	336.507	-4.42504
	336.512	-7.2399	336.507	141.381	336.512	-7.36268	336.512	-5.01875
	336.517	-7.39485	336.512	139.078	336.517	-7.56254	336.517	-5.62813
	336.522	-7.50919	336.517	136.691	336.522	-7.77206	336.522	-6.23714
	336.527	-7.58843	336.522	134.239	336.527	-7.98559	336.527	-6.82897
	336.531	-7.63972	336.527	131.744	336.531	-8.19733	336.531	-7.38625
	336.536	-7.67026	336.531	129.226	336.536	-8.40186	336.536	-7.8908
	336.541	-7.68618	336.536	126.702	336.541	-8.59534	336.541	-8.32787
	336.546	-7.69498	336.541	124.181	336.546	-8.77393	336.546	-8.68628
	336.551	-7.70111	336.546	121.662	336.551	-8.93478	336.551	-8.95139
	336.556	-7.71201	336.551	119.139	336.556	-9.07798	336.556	-9.13349
	336.561	-7.73092	336.556	116.6	336.561	-9.20388	336.561	-9.23645
	336.566	-7.75908	336.561	114.024	336.566	-9.31362	336.566	-9.26693
	336.571	-7.80029	336.566	111.393	336.571	-9.41135	336.571	-9.23408
	336.575	-7.85517	336.571	108.684	336.575	-9.49988	336.575	-9.14716
	336.58	-7.92285	336.575	105.886	336.58	-9.57765	336.58	-9.01445
	336.585	-8.00151	336.58	102.986	336.585	-9.65071	336.585	-8.8424
	336.59	-8.0863	336.585	99.986	336.59	-9.71567	336.59	-8.63567
	336.595	-8.16892	336.59	96.8869	336.595	-9.77258	336.595	-8.40526
	336.6	-8.24256	336.595	93.686	336.6	-9.81787	336.6	-8.15325
	336.605	-8.29445	336.6	90.3863	336.605	-9.84633	336.605	-7.88787
	336.61	-8.31509	336.605	86.9907	336.61	-9.85325	336.61	-7.61578
	336.615	-8.29503	336.61	83.505	336.615	-9.83057	336.615	-7.34191
	336.619	-8.22726	336.615	79.9456	336.619	-9.77094	336.619	-7.0722
	336.624	-8.10793	336.619	76.3239	336.624	-9.66821	336.624	-6.81533
	336.629	-7.93904	336.624	72.6514	336.629	-9.51603	336.629	-6.57763
	336.634	-7.72229	336.629	68.9426	336.634	-9.3116	336.634	-6.36471
	336.639	-7.46798	336.634	65.2182	336.639	-9.05311	336.639	-6.17935
	336.644	-7.18858	336.639	61.4919	336.644	-8.74385	336.644	-6.02448
	336.649	-6.89819	336.644	57.776	336.649	-8.3911	336.649	-5.90131
	336.654	-6.61033	336.649	54.084	336.654	-8.00507	336.654	-5.813
	336.658	-6.33273	336.654	50.4188	336.658	-7.60146	336.658	-5.75973
	336.663	-6.07307	336.658	46.7801	336.663	-7.19963	336.663	-5.74154
	336.668	-5.83309	336.663	43.1608	336.668	-6.81764	336.668	-5.76159
	336.673	-5.61094	336.668	39.5444	336.673	-6.47219	336.673	-5.81576
	336.678	-5.39749	336.673	35.9144	336.678	-6.17418	336.678	-5.90161
	336.683	-5.18679	336.678	32.2577	336.683	-5.93174	336.683	-6.01679
	336.688	-4.9651	336.683	28.5628	336.688	-5.74426	336.688	-6.157
	336.693	-4.72175	336.688	24.8213	336.693	-5.61121	336.693	-6.31487
	336.698	-4.44583	336.693	21.0363	336.698	-5.52544	336.698	-6.48419
	336.702	-4.13261	336.698	17.2093	336.702	-5.47391	336.702	-6.65359
	336.707	-3.77746	336.702	13.3496	336.707	-5.44544	336.707	-6.81674
	336.712	-3.3808	336.707	9.47036	336.712	-5.43055	336.712	-6.96469
	336.717	-2.94145	336.712	5.58124	336.717	-5.42227	336.717	-7.0901
	336.722	-2.46973	336.717	1.69002	336.722	-5.41754	336.722	-7.18636
	336.727	-1.97141	336.722	-2.19389	336.727	-5.4166	336.727	-7.2492
	336.732	-1.45406	336.727	-6.07555	336.732	-5.42654	336.732	-7.27608
	336.737	-0.927349	336.732	-9.9589	336.737	-5.4555	336.737	-7.26357
	336.742	-0.402083	336.737	-13.8426	336.742	-5.51208	336.742	-7.21321
	336.746	0.109744	336.742	-17.7353	336.746	-5.60887	336.746	-7.12648
	336.751	0.595224	336.746	-21.6422	336.751	-5.75132	336.751	-7.00974
	336.756	1.03724	336.751	-25.5617	336.756	-5.94247	336.756	-6.87379
	336.761	1.42407	336.756	-29.4915	336.761	-6.1835	336.761	-6.72762
	336.766	1.74632	336.761	-33.422	336.766	-6.46952	336.766	-6.5825
	336.771	1.99704	336.766	-37.3482	336.771	-6.79149	336.771	-6.44891
	336.776	2.1721	336.771	-41.2608	336.776	-7.13692	336.776	-6.34051
	336.781	2.27622	336.776	-45.1483	336.781	-7.4894	336.781	-6.26941
	336.786	2.31693	336.781	-48.9987	336.786	-7.83872	336.786	-6.24846
	336.79	2.3046	336.786	-52.7997	336.79	-8.17373	336.79	-6.28272
	336.795	2.26166	336.79	-56.5464	336.795	-8.48809	336.795	-6.37952
	336.8	2.20711	336.795	-60.2381	336.8	-8.77897	336.8	-6.54286
	336.805	2.16317	336.8	-63.8703	336.805	-9.04677	336.805	-6.77596
	336.81	2.14916	336.805	-67.4342	336.81	-9.29611	336.81	-7.0789
	336.815	2.18358	336.81	-70.9285	336.815	-9.53447	336.815	-7.45135
	336.82	2.27943	336.815	-74.3565	336.82	-9.7709	336.82	-7.89219
	336.825	2.44638	336.82	-77.7158	336.825	-10.0094	336.825	-8.39658
	336.829	2.69228	336.825	-80.9956	336.829	-10.251	336.829	-8.95049
	336.834	3.01242	336.829	-84.1899	336.834	-10.4965	336.834	-9.54238
	336.839	3.38974	336.834	-87.2904	336.839	-10.7395	336.839	-10.159
	336.844	3.8107	336.839	-90.2903	336.844	-10.9714	336.844	-10.7856
	336.849	4.25493	336.844	-93.1882	336.849	-11.1786	336.849	-11.402
	336.854	4.69929	336.849	-95.9859	336.854	-11.3543	336.854	-11.99
	336.859	5.12323	336.854	-98.6828	336.859	-11.4902	336.859	-12.5268
	336.864	5.50524	336.859	-101.28	336.864	-11.5813	336.864	-12.9913
	336.869	5.82301	336.864	-103.783	336.869	-11.6269	336.869	-13.372
	336.873	6.06745	336.869	-106.197	336.873	-11.6281	336.873	-13.6588
	336.878	6.23575	336.873	-108.531	336.878	-11.5868	336.878	-13.8432
	336.883	6.32598	336.878	-110.785	336.883	-11.5092	336.883	-13.922
	336.888	6.34196	336.883	-112.966	336.888	-11.3972	336.888	-13.8947
	336.893	6.29131	336.888	-115.081	336.893	-11.2567	336.893	-13.7623
	336.898	6.18516	336.893	-117.136	336.898	-11.0909	336.898	-13.5268
	336.903	6.03484	336.898	-119.127	336.903	-10.9031	336.903	-13.1945
	336.908	5.85122	336.903	-121.051	336.908	-10.6946	336.908	-12.7803
	336.913	5.64808	336.908	-122.908	336.913	-10.4658	336.913	-12.2963
	336.917	5.43646	336.913	-124.699	336.917	-10.2156	336.917	-11.7528
	336.922	5.22309	336.917	-126.42	336.922	-9.9442	336.922	-11.163
	336.927	5.01462	336.922	-128.07	336.927	-9.64166	336.927	-10.5377
	336.932	4.81639	336.927	-129.655	336.932	-9.3078	336.932	-9.8902
	336.937	4.63159	336.932	-131.176	336.937	-8.93694	336.937	-9.22643
	336.942	4.45883	336.937	-132.631	336.942	-8.5228	336.942	-8.55455
	336.947	4.29908	336.942	-134.019	336.947	-8.06309	336.947	-7.87587
	336.952	4.14594	336.947	-135.336	336.952	-7.55665	336.952	-7.19132
	336.956	3.9954	336.952	-136.574	336.956	-7.00155	336.956	-6.50124
	336.961	3.8425	336.956	-137.724	336.961	-6.40246	336.961	-5.80281
	336.966	3.68198	336.961	-138.775	336.966	-5.76138	336.966	-5.09401
	336.971	3.51335	336.966	-139.725	336.971	-5.08909	336.971	-4.37038
	336.976	3.33915	336.971	-140.575	336.976	-4.39516	336.976	-3.63419
	336.981	3.16694	336.976	-141.325	336.981	-3.69068	336.981	-2.88643
	336.986	3.01236	336.981	-141.982	336.986	-2.98422	336.986	-2.13159
	336.991	2.89211	336.986	-142.554	336.991	-2.28289	336.991	-1.37993
	336.996	2.82295	336.991	-143.053	336.996	-1.59367	336.996	-0.6406
	337	2.81711	336.996	-143.486	337	-0.917398	337	0.0734253
	337.005	2.88477	337	-143.864	337.005	-0.255315	337.005	0.751259
	337.01	3.02746	337.005	-144.188	337.01	0.398704	337.01	1.38776
	337.015	3.23734	337.01	-144.459	337.015	1.051	337.015	1.98039
	337.02	3.49758	337.015	-144.664	337.02	1.70762	337.02	2.52429
	337.025	3.78436	337.02	-144.791	337.025	2.37464	337.025	3.03315
	337.03	4.06684	337.025	-144.82	337.03	3.05955	337.03	3.51809
	337.035	4.31399	337.03	-144.729	337.035	3.76274	337.035	3.99367
	337.04	4.50463	337.035	-144.496	337.04	4.48455	337.04	4.47495
	337.044	4.62106	337.04	-144.09	337.044	5.225	337.044	4.9737
	337.049	4.65571	337.044	-143.513	337.049	5.97921	337.049	5.49994
	337.054	4.60985	337.049	-142.759	337.054	6.73929	337.054	6.05802
	337.059	4.49601	337.054	-141.831	337.059	7.49712	337.059	6.64747
	337.064	4.33108	337.059	-140.744	337.064	8.24279	337.064	7.25687
	337.069	4.14626	337.064	-139.518	337.069	8.96625	337.069	7.87729
	337.074	3.96632	337.069	-138.178	337.074	9.65738	337.074	8.4934
	337.079	3.81389	337.074	-136.758	337.079	10.3102	337.079	9.09222
	337.084	3.7059	337.079	-135.292	337.084	10.9135	337.084	9.66153
	337.088	3.65132	337.084	-133.821	337.088	11.4656	337.088	10.1911
	337.093	3.65205	337.088	-132.373	337.093	11.9669	337.093	10.6718
	337.098	3.70086	337.093	-130.967	337.098	12.4191	337.098	11.0999
	337.103	3.79111	337.098	-129.62	337.103	12.8221	337.103	11.4772
	337.108	3.89728	337.103	-128.338	337.108	13.1767	337.108	11.8058
	337.113	4.00127	337.108	-127.116	337.113	13.4823	337.113	12.0846
	337.118	4.08553	337.113	-125.943	337.118	13.7394	337.118	12.3148
	337.123	4.13404	337.118	-124.796	337.123	13.9398	337.123	12.4973
	337.127	4.13426	337.123	-123.648	337.127	14.085	337.127	12.6338
	337.132	4.08433	337.127	-122.469	337.132	14.1695	337.132	12.7251
	337.137	3.9858	337.132	-121.231	337.137	14.1925	337.137	12.7749
	337.142	3.84392	337.137	-119.907	337.142	14.1537	337.142	12.7946
	337.147	3.68201	337.142	-118.472	337.147	14.0585	337.147	12.7983
	337.152	3.51728	337.147	-116.912	337.152	13.9136	337.152	12.7993
	337.157	3.37226	337.152	-115.216	337.157	13.7296	337.157	12.8124
	337.162	3.26783	337.157	-113.372	337.162	13.5163	337.162	12.8506
	337.167	3.22184	337.162	-111.403	337.167	13.2917	337.167	12.9257
	337.171	3.24584	337.167	-109.324	337.171	13.0705	337.171	13.0458
	337.176	3.34739	337.171	-107.157	337.176	12.8649	337.176	13.2107
	337.181	3.52876	337.176	-104.927	337.181	12.6812	337.181	13.4089
	337.186	3.77235	337.181	-102.655	337.186	12.5258	337.186	13.626
	337.191	4.0637	337.186	-100.364	337.191	12.4012	337.191	13.8441
	337.196	4.38333	337.191	-98.068	337.196	12.2996	337.196	14.0464
	337.201	4.71054	337.196	-95.7759	337.201	12.2178	337.201	14.2138
	337.206	5.02708	337.201	-93.492	337.206	12.1444	337.206	14.3296
	337.211	5.32059	337.206	-91.2044	337.211	12.068	337.211	14.3847
	337.215	5.5783	337.211	-88.9028	337.215	11.9805	337.215	14.3723
	337.22	5.79432	337.215	-86.5789	337.22	11.8773	337.22	14.2984
	337.225	5.97247	337.22	-84.2273	337.225	11.7522	337.225	14.172
	337.23	6.11738	337.225	-81.8485	337.23	11.6062	337.23	14.0048
	337.235	6.22839	337.23	-79.4436	337.235	11.4404	337.235	13.8085
	337.24	6.31164	337.235	-77.0252	337.24	11.2587	337.24	13.5959
	337.245	6.37032	337.24	-74.6103	337.245	11.067	337.245	13.3752
	337.25	6.40709	337.245	-72.2153	337.25	10.8695	337.25	13.1534
	337.254	6.4255	337.25	-69.8562	337.254	10.6686	337.254	12.9354
	337.259	6.42779	337.254	-67.5436	337.259	10.4656	337.259	12.7157
	337.264	6.42539	337.259	-65.2821	337.264	10.2577	337.264	12.4864
	337.269	6.43019	337.264	-63.0652	337.269	10.0407	337.269	12.2369
	337.274	6.45678	337.269	-60.8769	337.274	9.80543	337.274	11.9541
	337.279	6.51973	337.274	-58.6927	337.279	9.54466	337.279	11.6242
	337.284	6.63278	337.279	-56.4804	337.284	9.25393	337.284	11.2339
	337.289	6.80716	337.284	-54.2142	337.289	8.929	337.289	10.771
	337.294	7.04613	337.289	-51.8681	337.294	8.57238	337.294	10.2265
	337.298	7.34618	337.294	-49.4265	337.298	8.18887	337.298	9.60617
	337.303	7.6895	337.298	-46.8807	337.303	7.78452	337.303	8.91816
	337.308	8.05299	337.303	-44.2292	337.308	7.36904	337.308	8.17661
	337.313	8.4124	337.308	-41.4785	337.313	6.95298	337.313	7.39974
	337.318	8.74701	337.313	-38.6412	337.318	6.54313	337.318	6.60914
	337.323	9.0402	337.318	-35.745	337.323	6.14878	337.323	5.83018
	337.328	9.27828	337.323	-32.8169	337.328	5.77241	337.328	5.09187
	337.333	9.46663	337.328	-29.8814	337.333	5.40943	337.333	4.42018
	337.338	9.61534	337.333	-26.9635	337.338	5.05384	337.338	3.8284
	337.342	9.75291	337.338	-24.0871	337.342	4.69562	337.342	3.32814
	337.347	9.90782	337.342	-21.2709	337.347	4.32384	337.347	2.92166
	337.352	10.107	337.347	-18.5219	337.352	3.9264	337.352	2.60155
	337.357	10.3766	337.352	-15.8504	337.357	3.48784	337.357	2.35752
	337.362	10.7299	337.357	-13.255	337.362	2.99676	337.362	2.17239
	337.367	11.1728	337.362	-10.7193	337.367	2.4471	337.367	2.0281
	337.372	11.6978	337.367	-8.22986	337.372	1.83946	337.372	1.90569
	337.377	12.2912	337.372	-5.76714	337.377	1.1793	337.377	1.78483
	337.382	12.9208	337.377	-3.31314	337.382	0.473756	337.382	1.65374
	337.386	13.5558	337.382	-0.847441	337.386	-0.265666	337.386	1.50409
	337.391	14.1713	337.386	1.64578	337.391	-1.02005	337.391	1.33032
	337.396	14.7443	337.391	4.17492	337.396	-1.77273	337.396	1.13094
	337.401	15.2548	337.396	6.7388	337.401	-2.50206	337.401	0.903433
	337.406	15.6914	337.401	9.32916	337.406	-3.1881	337.406	0.643904
	337.411	16.0508	337.406	11.9355	337.411	-3.81541	337.411	0.349373
	337.416	16.3275	337.411	14.5456	337.416	-4.37189	337.416	0.0154321
	337.421	16.5346	337.416	17.1399	337.421	-4.84451	337.421	-0.359595
	337.425	16.6804	337.421	19.7071	337.425	-5.2286	337.425	-0.777635
	337.43	16.7724	337.425	22.2351	337.43	-5.52027	337.43	-1.23756
	337.435	16.8197	337.43	24.7135	337.435	-5.72007	337.435	-1.73528
	337.44	16.8259	337.435	27.1423	337.44	-5.82912	337.44	-2.26136
	337.445	16.8002	337.44	29.5267	337.445	-5.86793	337.445	-2.8065
	337.45	16.7439	337.445	31.873	337.45	-5.8524	337.45	-3.35592
	337.455	16.6653	337.45	34.1951	337.455	-5.80314	337.455	-3.89991
	337.46	16.5688	337.455	36.507	337.46	-5.74376	337.46	-4.43069
	337.465	16.4612	337.46	38.8208	337.465	-5.69839	337.465	-4.9437
	337.469	16.3462	337.465	41.1521	337.469	-5.6893	337.469	-5.44028
	337.474	16.2312	337.469	43.5149	337.474	-5.73737	337.474	-5.92348
	337.479	16.1202	337.474	45.9222	337.479	-5.86414	337.479	-6.39894
	337.484	16.0155	337.479	48.3772	337.484	-6.0701	337.484	-6.87078
	337.489	15.9223	337.484	50.8818	337.489	-6.35866	337.489	-7.34291
	337.494	15.844	337.489	53.4391	337.494	-6.72591	337.494	-7.81721
	337.499	15.7805	337.494	56.0379	337.499	-7.16128	337.499	-8.29538
	337.504	15.7328	337.499	58.6703	337.504	-7.65165	337.504	-8.77491
	337.509	15.6975	337.504	61.3286	337.509	-8.18293	337.509	-9.2501
	337.513	15.6696	337.509	63.9878	337.513	-8.73523	337.513	-9.71449
	337.518	15.6407	337.513	66.615	337.518	-9.29593	337.518	-10.1635
	337.523	15.6037	337.518	69.1848	337.523	-9.85046	337.523	-10.593
	337.528	15.5424	337.523	71.6732	337.528	-10.3904	337.528	-10.9921
	337.533	15.4483	337.528	74.0513	337.533	-10.9114	337.533	-11.3633
	337.538	15.3105	337.533	76.2967	337.538	-11.4143	337.538	-11.7069
	337.543	15.1256	337.538	78.3955	337.543	-11.8996	337.543	-12.0233
	337.548	14.8896	337.543	80.3443	337.548	-12.37	337.548	-12.3152
	337.552	14.6077	337.548	82.1473	337.552	-12.8297	337.552	-12.5888
	337.557	14.2891	337.552	83.8035	337.557	-13.28	337.557	-12.8518
	337.562	13.9456	337.557	85.3409	337.562	-13.725	337.562	-13.1116
	337.567	13.589	337.562	86.7781	337.567	-14.1638	337.567	-13.3733
	337.572	13.235	337.567	88.1368	337.572	-14.5945	337.572	-13.6463
	337.577	12.8953	337.572	89.435	337.577	-15.0124	337.577	-13.9351
	337.582	12.5799	337.577	90.6841	337.582	-15.4122	337.582	-14.2444
	337.587	12.2886	337.582	91.8967	337.587	-15.7891	337.587	-14.5739
	337.592	12.0215	337.587	93.0831	337.592	-16.1343	337.592	-14.9218
	337.596	11.7756	337.592	94.2427	337.596	-16.4346	337.596	-15.2839
	337.601	11.5433	337.596	95.3769	337.601	-16.684	337.601	-15.6523
	337.606	11.3187	337.601	96.4822	337.606	-16.8751	337.606	-16.0169
	337.611	11.0935	337.606	97.5511	337.611	-17	337.611	-16.3627
	337.616	10.8624	337.611	98.5783	337.616	-17.0529	337.616	-16.6794
	337.621	10.6246	337.616	99.5556	337.621	-17.0297	337.621	-16.9537
	337.626	10.3806	337.621	100.475	337.626	-16.9328	337.626	-17.1771
	337.631	10.1324	337.626	101.332	337.631	-16.7698	337.631	-17.3411
	337.636	9.88275	337.631	102.115	337.636	-16.5515	337.636	-17.4402
	337.64	9.63283	337.636	102.826	337.64	-16.2966	337.64	-17.4732
	337.645	9.38817	337.64	103.472	337.645	-16.0276	337.645	-17.437
	337.65	9.1453	337.645	104.058	337.65	-15.7654	337.65	-17.3343
	337.655	8.90395	337.65	104.596	337.655	-15.5267	337.655	-17.1732
	337.66	8.66182	337.655	105.096	337.66	-15.3279	337.66	-16.9629
	337.665	8.41558	337.66	105.571	337.665	-15.1813	337.665	-16.7113
	337.67	8.15918	337.665	106.031	337.67	-15.0918	337.67	-16.4271
	337.675	7.8892	337.67	106.486	337.675	-15.0578	337.675	-16.1186
	337.68	7.6004	337.675	106.939	337.68	-15.0706	337.68	-15.7956
	337.684	7.2864	337.68	107.386	337.684	-15.1154	337.684	-15.4646
	337.689	6.93697	337.684	107.82	337.689	-15.174	337.689	-15.1296
	337.694	6.54845	337.689	108.232	337.694	-15.2306	337.694	-14.7913
	337.699	6.11288	337.694	108.606	337.699	-15.2685	337.699	-14.4465
	337.704	5.62579	337.699	108.927	337.704	-15.2705	337.704	-14.0901
	337.709	5.08439	337.704	109.18	337.709	-15.2241	337.709	-13.7138
	337.714	4.49061	337.709	109.351	337.714	-15.1104	337.714	-13.3079
	337.719	3.84562	337.714	109.419	337.719	-14.9254	337.719	-12.8647
	337.723	3.15666	337.719	109.383	337.723	-14.6646	337.723	-12.3787
	337.728	2.42925	337.723	109.239	337.728	-14.3253	337.728	-11.8414
	337.733	1.68008	337.728	108.982	337.733	-13.9079	337.733	-11.2611
	337.738	0.917464	337.733	108.614	337.738	-13.416	337.738	-10.6456
	337.743	0.152303	337.738	108.137	337.743	-12.8551	337.743	-10.005
	337.748	-0.609402	337.743	107.556	337.748	-12.2307	337.748	-9.34983
	337.753	-1.36091	337.748	106.876	337.753	-11.5469	337.753	-8.69109
	337.758	-2.0949	337.753	106.1	337.758	-10.8148	337.758	-8.0361
	337.763	-2.80656	337.758	105.25	337.763	-10.0492	337.763	-7.39388
	337.767	-3.49283	337.763	104.339	337.767	-9.25926	337.767	-6.76162
	337.772	-4.15088	337.767	103.378	337.772	-8.45627	337.772	-6.13816
	337.777	-4.77674	337.772	102.383	337.777	-7.65353	337.777	-5.51653
	337.782	-5.36737	337.777	101.363	337.782	-6.86079	337.782	-4.89049
	337.787	-5.91771	337.782	100.324	337.787	-6.08735	337.787	-4.2562
	337.792	-6.42036	337.787	99.2714	337.792	-5.34375	337.792	-3.6116
	337.797	-6.87	337.792	98.1934	337.797	-4.64002	337.797	-2.95693
	337.802	-7.26277	337.797	97.0873	337.802	-3.97821	337.802	-2.29391
	337.807	-7.59046	337.802	95.942	337.807	-3.36302	337.807	-1.62998
	337.811	-7.85899	337.807	94.7451	337.811	-2.79468	337.811	-0.96741
	337.816	-8.07083	337.811	93.4899	337.816	-2.27352	337.816	-0.309749
	337.821	-8.23154	337.816	92.1725	337.821	-1.79256	337.821	0.341185
	337.826	-8.347	337.821	90.7899	337.826	-1.34415	337.826	0.984578
	337.831	-8.4222	337.826	89.3461	337.831	-0.920221	337.831	1.62246
	337.836	-8.46402	337.831	87.8431	337.836	-0.510829	337.836	2.25657
	337.841	-8.47973	337.836	86.2892	337.841	-0.104155	337.841	2.88527
	337.846	-8.47002	337.841	84.6923	337.846	0.307917	337.846	3.50872
	337.85	-8.44267	337.846	83.0566	337.85	0.731361	337.85	4.11897
	337.855	-8.40026	337.85	81.3832	337.855	1.17016	337.855	4.7109
	337.86	-8.34415	337.855	79.6681	337.86	1.62693	337.86	5.27429
	337.865	-8.27817	337.86	77.9072	337.865	2.09563	337.865	5.79901
	337.87	-8.20606	337.865	76.0946	337.87	2.56761	337.87	6.27624
	337.875	-8.13197	337.87	74.2196	337.875	3.03462	337.875	6.70015
	337.88	-8.06428	337.875	72.2659	337.88	3.48056	337.88	7.06488
	337.885	-8.01112	337.88	70.2283	337.885	3.8894	337.885	7.36496
	337.89	-7.98854	337.885	68.1042	337.89	4.24618	337.89	7.60673
	337.894	-8.00962	337.89	65.888	337.894	4.53443	337.894	7.79576
	337.899	-8.0913	337.894	63.5734	337.899	4.7407	337.899	7.935
	337.904	-8.25266	337.899	61.1563	337.904	4.85555	337.904	8.02698
	337.909	-8.50777	337.904	58.6336	337.909	4.87463	337.909	8.07283
	337.914	-8.86926	337.909	56.0046	337.914	4.79205	337.914	8.07103
	337.919	-9.34592	337.914	53.2603	337.919	4.62285	337.919	8.01711
	337.924	-9.94352	337.919	50.4057	337.924	4.38221	337.924	7.8996
	337.929	-10.6453	337.924	47.4467	337.929	4.08659	337.929	7.7169
	337.934	-11.4271	337.929	44.3882	337.934	3.75467	337.934	7.46146
	337.938	-12.2631	337.934	41.2368	337.938	3.40516	337.938	7.13122
	337.943	-13.1229	337.938	37.9984	337.943	3.05435	337.943	6.7236
	337.948	-13.9729	337.943	34.687	337.948	2.71328	337.948	6.24105
	337.953	-14.7847	337.948	31.3123	337.953	2.39394	337.953	5.69102
	337.958	-15.5339	337.953	27.8797	337.958	2.09719	337.958	5.08561
	337.963	-16.2033	337.958	24.3979	337.963	1.82152	337.963	4.43493
	337.968	-16.794	337.963	20.8734	337.968	1.56437	337.968	3.75968
	337.973	-17.3194	337.968	17.316	337.973	1.32285	337.973	3.07999
	337.977	-17.7927	337.973	13.7344	337.977	1.0909	337.977	2.41301
	337.982	-18.237	337.977	10.1294	337.982	0.863431	337.982	1.77312
	337.987	-18.6754	337.982	6.49818	337.987	0.640051	337.987	1.17096
	337.992	-19.1238	337.987	2.84183	337.992	0.420157	337.992	0.613623
	337.997	-19.5907	337.992	-0.842853	337.997	0.205531	337.997	0.106185
	338.002	-20.0795	337.997	-4.56444	338.002	0.000120591	338.002	-0.347262
	338.007	-20.5814	338.002	-8.32061	338.007	-0.19403	338.007	-0.757634
	338.012	-21.0804	338.007	-12.1108	338.012	-0.369536	338.012	-1.13334
	338.017	-21.5561	338.012	-15.9367	338.017	-0.52822	338.017	-1.48254
	338.021	-21.9886	338.017	-19.8027	338.021	-0.670467	338.021	-1.81529
	338.026	-22.3598	338.021	-23.7025	338.026	-0.800094	338.026	-2.13961
	338.031	-22.6542	338.026	-27.6216	338.031	-0.922968	338.031	-2.46072
	338.036	-22.8578	338.031	-31.5566	338.036	-1.04971	338.036	-2.78388
	338.041	-22.9665	338.036	-35.4891	338.041	-1.19064	338.041	-3.11125
	338.046	-22.9811	338.041	-39.4005	338.046	-1.3548	338.046	-3.43851
	338.051	-22.9199	338.046	-43.2699	338.051	-1.54973	338.051	-3.76428
	338.056	-22.7972	338.051	-47.0835	338.056	-1.78052	338.056	-4.083
	338.061	-22.6301	338.056	-50.8297	338.061	-2.04644	338.061	-4.3886
	338.065	-22.4443	338.061	-54.4989	338.065	-2.34376	338.065	-4.67521
	338.07	-22.2651	338.065	-58.089	338.07	-2.66585	338.07	-4.93863
	338.075	-22.1179	338.07	-61.5975	338.075	-2.99914	338.075	-5.17614
	338.08	-22.0299	338.075	-65.0283	338.08	-3.32965	338.08	-5.38776
	338.085	-22.019	338.08	-68.398	338.085	-3.64475	338.085	-5.5735
	338.09	-22.0936	338.085	-71.7275	338.09	-3.9313	338.09	-5.74279
	338.095	-22.2531	338.09	-75.0326	338.095	-4.17935	338.095	-5.89906
	338.1	-22.4827	338.095	-78.3332	338.1	-4.38178	338.1	-6.04765
	338.105	-22.7641	338.1	-81.6551	338.105	-4.53971	338.105	-6.19495
	338.109	-23.0686	338.105	-85.0124	338.109	-4.65229	338.109	-6.34578
	338.114	-23.365	338.109	-88.4138	338.114	-4.72658	338.114	-6.50145
	338.119	-23.6202	338.114	-91.862	338.119	-4.77405	338.119	-6.66225
	338.124	-23.7984	338.119	-95.352	338.124	-4.80218	338.124	-6.82881
	338.129	-23.883	338.124	-98.8609	338.129	-4.82073	338.129	-6.99862
	338.134	-23.862	338.129	-102.369	338.134	-4.83869	338.134	-7.17212
	338.139	-23.7362	338.134	-105.855	338.139	-4.85907	338.139	-7.34778
	338.144	-23.5153	338.139	-109.298	338.144	-4.8852	338.144	-7.52511
	338.148	-23.2191	338.144	-112.675	338.148	-4.91654	338.148	-7.70654
	338.153	-22.8712	338.148	-115.966	338.153	-4.94955	338.153	-7.89072
	338.158	-22.4992	338.153	-119.164	338.158	-4.98139	338.158	-8.0783
	338.163	-22.1338	338.158	-122.251	338.163	-5.00616	338.163	-8.26412
	338.168	-21.8023	338.163	-125.233	338.168	-5.01828	338.168	-8.44566
	338.173	-21.5305	338.168	-128.112	338.173	-5.01103	338.173	-8.61543
	338.178	-21.3314	338.173	-130.893	338.178	-4.97839	338.178	-8.76455
	338.183	-21.2169	338.178	-133.58	338.183	-4.92012	338.183	-8.88434
	338.188	-21.1954	338.183	-136.174	338.188	-4.8318	338.188	-8.96731
	338.192	-21.2703	338.188	-138.685	338.192	-4.71437	338.192	-9.00879
	338.197	-21.437	338.192	-141.121	338.197	-4.57871	338.197	-9.00638
	338.202	-21.7008	338.197	-143.483	338.202	-4.43191	338.202	-8.95583
	338.207	-22.0449	338.202	-145.783	338.207	-4.28539	338.207	-8.86945
	338.212	-22.4585	338.207	-148.036	338.212	-4.14705	338.212	-8.75891
	338.217	-22.9265	338.212	-150.253	338.217	-4.02487	338.217	-8.63748
	338.222	-23.4322	338.217	-152.444	338.222	-3.92579	338.222	-8.5198
	338.227	-23.9602	338.222	-154.617	338.227	-3.85103	338.227	-8.42137
	338.232	-24.4957	338.227	-156.772	338.232	-3.80237	338.232	-8.35217
	338.236	-25.0188	338.232	-158.908	338.236	-3.77223	338.236	-8.32242
	338.241	-25.515	338.236	-161.017	338.241	-3.7583	338.241	-8.34387
	338.246	-25.9736	338.241	-163.082	338.246	-3.75522	338.246	-8.4149
	338.251	-26.3898	338.246	-165.092	338.251	-3.76281	338.251	-8.53304
	338.256	-26.7625	338.251	-167.025	338.256	-3.78197	338.256	-8.69492
	338.261	-27.093	338.256	-168.866	338.261	-3.81537	338.261	-8.89175
	338.266	-27.3882	338.261	-170.602	338.266	-3.87415	338.266	-9.11608
	338.271	-27.6556	338.266	-172.222	338.271	-3.96738	338.271	-9.35897
	338.275	-27.9058	338.271	-173.722	338.275	-4.10633	338.275	-9.61391
	338.28	-28.1445	338.275	-175.106	338.28	-4.29559	338.28	-9.88102
	338.285	-28.3793	338.28	-176.38	338.285	-4.5382	338.285	-10.1545
	338.29	-28.6117	338.285	-177.563	338.29	-4.83134	338.29	-10.4363
	338.295	-28.8455	338.29	-178.68	338.295	-5.16783	338.295	-10.7322
	338.3	-29.0759	338.295	-179.747	338.3	-5.53401	338.3	-11.0433
	338.305	-29.2991	338.3	-180.783	338.305	-5.91525	338.305	-11.3707
	338.31	-29.5089	338.305	-181.8	338.31	-6.29521	338.31	-11.7161
	338.315	-29.7046	338.31	-182.804	338.315	-6.66071	338.315	-12.0749
	338.319	-29.8795	338.315	-183.797	338.319	-7.00497	338.319	-12.4406
	338.324	-30.0349	338.319	-184.771	338.324	-7.32513	338.324	-12.8039
	338.329	-30.1768	338.324	-185.717	338.329	-7.62365	338.329	-13.1566
	338.334	-30.3101	338.329	-186.628	338.334	-7.90582	338.334	-13.4905
	338.339	-30.443	338.334	-187.49	338.339	-8.17709	338.339	-13.7993
	338.344	-30.5856	338.339	-188.298	338.344	-8.44398	338.344	-14.0805
	338.349	-30.7511	338.344	-189.045	338.349	-8.70787	338.349	-14.3342
	338.354	-30.95	338.349	-189.725	338.354	-8.96387	338.354	-14.5608
	338.359	-31.1921	338.354	-190.337	338.359	-9.20811	338.359	-14.7657
	338.363	-31.4897	338.359	-190.878	338.363	-9.43245	338.363	-14.9509
	338.368	-31.8413	338.363	-191.339	338.368	-9.62684	338.368	-15.1263
	338.373	-32.2478	338.368	-191.717	338.373	-9.78425	338.373	-15.2947
	338.378	-32.7051	338.373	-192.005	338.378	-9.89509	338.378	-15.4591
	338.383	-33.2048	338.378	-192.192	338.383	-9.95472	338.383	-15.6188
	338.388	-33.737	338.383	-192.269	338.388	-9.95728	338.388	-15.7705
	338.393	-34.2919	338.388	-192.226	338.393	-9.89268	338.393	-15.9057
	338.398	-34.8499	338.393	-192.055	338.398	-9.76728	338.398	-16.0163
	338.403	-35.3953	338.398	-191.75	338.403	-9.58112	338.403	-16.0809
	338.407	-35.9092	338.403	-191.298	338.407	-9.33411	338.407	-16.0847
	338.412	-36.3785	338.407	-190.706	338.412	-9.03054	338.412	-16.0111
	338.417	-36.7864	338.412	-189.982	338.417	-8.67363	338.417	-15.8463
	338.422	-37.1183	338.417	-189.129	338.422	-8.27027	338.422	-15.5806
	338.427	-37.3628	338.422	-188.155	338.427	-7.82628	338.427	-15.2117
	338.432	-37.5109	338.427	-187.062	338.432	-7.35028	338.432	-14.742
	338.437	-37.5566	338.432	-185.854	338.437	-6.85019	338.437	-14.1847
	338.442	-37.4894	338.437	-184.536	338.442	-6.33514	338.442	-13.553
	338.446	-37.3169	338.442	-183.105	338.446	-5.81061	338.446	-12.8776
	338.451	-37.0545	338.446	-181.566	338.451	-5.28275	338.451	-12.1828
	338.456	-36.715	338.451	-179.924	338.456	-4.75547	338.456	-11.4939
	338.461	-36.318	338.456	-178.184	338.461	-4.22898	338.461	-10.8272
	338.466	-35.8877	338.461	-176.354	338.466	-3.70743	338.466	-10.1958
	338.471	-35.4501	338.466	-174.443	338.471	-3.18573	338.471	-9.60648
	338.476	-35.0311	338.471	-172.458	338.476	-2.66236	338.476	-9.05534
	338.481	-34.6521	338.476	-170.405	338.481	-2.13063	338.481	-8.54269
	338.486	-34.3354	338.481	-168.298	338.486	-1.58374	338.486	-8.05806
	338.49	-34.0861	338.486	-166.143	338.49	-1.01305	338.49	-7.5878
	338.495	-33.9085	338.49	-163.953	338.495	-0.413729	338.495	-7.12801
	338.5	-33.8004	338.495	-161.733	338.5	0.218759	338.5	-6.67369
	338.505	-33.7523	338.5	-159.478	338.505	0.880851	338.505	-6.22099
	338.51	-33.7537	338.505	-157.182	338.51	1.5682	338.51	-5.77172
	338.515	-33.7923	338.51	-154.833	338.515	2.26626	338.515	-5.32857
	338.52	-33.8499	338.515	-152.417	338.52	2.95671	338.52	-4.89542
	338.525	-33.9107	338.52	-149.921	338.525	3.61929	338.525	-4.47301
	338.53	-33.9605	338.525	-147.32	338.53	4.23463	338.53	-4.06452
	338.534	-33.9885	338.53	-144.613	338.534	4.78635	338.534	-3.66821
	338.539	-33.9835	338.534	-141.803	338.539	5.26099	338.539	-3.28131
	338.544	-33.9382	338.539	-138.9	338.544	5.65305	338.544	-2.90326
	338.549	-33.8512	338.544	-135.914	338.549	5.95975	338.549	-2.53065
	338.554	-33.726	338.549	-132.864	338.554	6.19605	338.554	-2.1617
	338.559	-33.5642	338.554	-129.775	338.559	6.38191	338.559	-1.79885
	338.564	-33.3714	338.559	-126.672	338.564	6.53447	338.564	-1.44147
	338.569	-33.1594	338.564	-123.579	338.569	6.67717	338.569	-1.09544
	338.573	-32.9371	338.569	-120.518	338.573	6.82853	338.573	-0.763186
	338.578	-32.7117	338.573	-117.507	338.578	7.00211	338.578	-0.447009
	338.583	-32.4857	338.578	-114.557	338.583	7.20801	338.583	-0.146665
	338.588	-32.2576	338.583	-111.672	338.588	7.44757	338.588	0.136656
	338.593	-32.0266	338.588	-108.858	338.593	7.71749	338.593	0.408675
	338.598	-31.7869	338.593	-106.114	338.598	8.00434	338.598	0.672069
	338.603	-31.5324	338.598	-103.434	338.603	8.2939	338.603	0.931696
	338.608	-31.258	338.603	-100.808	338.608	8.573	338.608	1.18826
	338.613	-30.9649	338.608	-98.2221	338.613	8.82893	338.613	1.44221
	338.617	-30.6547	338.613	-95.6581	338.617	9.05528	338.617	1.69183
	338.622	-30.3338	338.617	-93.1017	338.622	9.2479	338.622	1.93109
	338.627	-30.0061	338.622	-90.5347	338.627	9.40829	338.627	2.15349
	338.632	-29.6777	338.627	-87.9389	338.632	9.54194	338.632	2.35331
	338.637	-29.3509	338.632	-85.3022	338.637	9.65599	338.637	2.52456
	338.642	-29.0279	338.637	-82.6151	338.642	9.75977	338.642	2.65981
	338.647	-28.7025	338.642	-79.8687	338.647	9.85926	338.647	2.76261
	338.652	-28.3683	338.647	-77.0586	338.652	9.95588	338.652	2.83453
	338.657	-28.0149	338.652	-74.1772	338.657	10.0494	338.657	2.87964
	338.661	-27.6319	338.657	-71.2389	338.661	10.1364	338.661	2.90204
	338.666	-27.2101	338.661	-68.2538	338.666	10.2087	338.666	2.90464
	338.671	-26.7412	338.666	-65.2324	338.671	10.2562	338.671	2.88841
	338.676	-26.2182	338.671	-62.1856	338.676	10.2733	338.676	2.85342
	338.681	-25.6396	338.676	-59.1297	338.681	10.2569	338.681	2.7926
	338.686	-25.0015	338.681	-56.0828	338.686	10.206	338.686	2.70046
	338.691	-24.3199	338.686	-53.0531	338.691	10.1232	338.691	2.57378
	338.696	-23.6053	338.691	-50.0586	338.696	10.013	338.696	2.40733
	338.701	-22.8728	338.696	-47.1204	338.701	9.88285	338.701	2.19983
	338.705	-22.1396	338.701	-44.2406	338.705	9.73647	338.705	1.95396
	338.71	-21.4229	338.705	-41.4261	338.71	9.57828	338.71	1.67842
	338.715	-20.7391	338.71	-38.6797	338.715	9.40772	338.715	1.38474
	338.72	-20.101	338.715	-36.0055	338.72	9.22211	338.72	1.08607
	338.725	-19.5159	338.72	-33.4111	338.725	9.01515	338.725	0.799334
	338.73	-18.9853	338.725	-30.8956	338.73	8.77676	338.73	0.537678
	338.735	-18.5012	338.73	-28.4558	338.735	8.50179	338.735	0.307846
	338.74	-18.0545	338.735	-26.0905	338.74	8.18224	338.74	0.115976
	338.744	-17.6306	338.74	-23.7897	338.744	7.81468	338.744	-0.0420304
	338.749	-17.2135	338.744	-21.5483	338.749	7.39687	338.749	-0.17269
	338.754	-16.7917	338.749	-19.356	338.754	6.93695	338.754	-0.285864
	338.759	-16.3548	338.754	-17.198	338.759	6.44969	338.759	-0.396374
	338.764	-15.8922	338.759	-15.0529	338.764	5.9464	338.764	-0.519075
	338.769	-15.4009	338.764	-12.8967	338.769	5.44137	338.769	-0.664651
	338.774	-14.8882	338.769	-10.704	338.774	4.95069	338.774	-0.841306
	338.779	-14.3612	338.774	-8.44375	338.779	4.4853	338.779	-1.05305
	338.784	-13.8312	338.779	-6.08604	338.784	4.05347	338.784	-1.29996
	338.788	-13.3101	338.784	-3.61988	338.788	3.66063	338.788	-1.57818
	338.793	-12.8051	338.788	-1.03217	338.793	3.307	338.793	-1.88101
	338.798	-12.3242	338.793	1.68105	338.798	2.98877	338.798	-2.1998
	338.803	-11.868	338.798	4.51009	338.803	2.69996	338.803	-2.52492
	338.808	-11.4318	338.803	7.43146	338.808	2.43704	338.808	-2.84734
	338.813	-11.0025	338.808	10.41	338.813	2.19601	338.813	-3.16076
	338.818	-10.5673	338.813	13.4053	338.818	1.97528	338.818	-3.45949
	338.823	-10.1134	338.818	16.366	338.823	1.77437	338.823	-3.73991
	338.828	-9.62749	338.823	19.2485	338.828	1.59281	338.828	-4.00119
	338.832	-9.10118	338.828	22.0125	338.832	1.4349	338.832	-4.24733
	338.837	-8.52903	338.832	24.6237	338.837	1.29562	338.837	-4.4769
	338.842	-7.9155	338.837	27.0657	338.842	1.17011	338.842	-4.69235
	338.847	-7.26809	338.842	29.3349	338.847	1.05071	338.847	-4.89574
	338.852	-6.60207	338.847	31.4434	338.852	0.926846	338.852	-5.09038
	338.857	-5.93581	338.852	33.42	338.857	0.783216	338.857	-5.27432
	338.862	-5.28447	338.857	35.2925	338.862	0.605072	338.862	-5.4469
	338.867	-4.66476	338.862	37.1098	338.867	0.377367	338.867	-5.60711
	338.871	-4.09039	338.867	38.9148	338.871	0.0843092	338.871	-5.75109
	338.876	-3.57275	338.871	40.7419	338.876	-0.280748	338.876	-5.87655
	338.881	-3.11797	338.876	42.6158	338.881	-0.716905	338.881	-5.97926
	338.886	-2.73172	338.881	44.5492	338.886	-1.21658	338.886	-6.06334
	338.891	-2.41564	338.886	46.5425	338.891	-1.76916	338.891	-6.13435
	338.896	-2.16589	338.891	48.5832	338.896	-2.35867	338.896	-6.19866
	338.901	-1.9811	338.896	50.6432	338.901	-2.96408	338.901	-6.26655
	338.906	-1.86003	338.901	52.6873	338.906	-3.56541	338.906	-6.35148
	338.911	-1.80067	338.906	54.6741	338.911	-4.14117	338.911	-6.46634
	338.915	-1.79889	338.911	56.5659	338.915	-4.6725	338.915	-6.62304
	338.92	-1.85343	338.915	58.3225	338.92	-5.14696	338.92	-6.83507
	338.925	-1.95905	338.92	59.9153	338.925	-5.55401	338.925	-7.10627
	338.93	-2.11173	338.925	61.3203	338.93	-5.88947	338.93	-7.43229
	338.935	-2.29953	338.93	62.5175	338.935	-6.14783	338.935	-7.80789
	338.94	-2.51656	338.935	63.4957	338.94	-6.33026	338.94	-8.22216
	338.945	-2.75664	338.94	64.2384	338.945	-6.43816	338.945	-8.66374
	338.95	-3.01633	338.945	64.7607	338.95	-6.47598	338.95	-9.11792
	338.955	-3.29476	338.95	65.0793	338.955	-6.45056	338.955	-9.57286
	338.959	-3.5958	338.955	65.2159	338.959	-6.38098	338.959	-10.0171
	338.964	-3.92144	338.959	65.1931	338.964	-6.28279	338.964	-10.4452
	338.969	-4.27367	338.964	65.0385	338.969	-6.17522	338.969	-10.8574
	338.974	-4.65406	338.969	64.784	338.974	-6.0786	338.974	-11.2588
	338.979	-5.05709	338.974	64.4596	338.979	-6.01403	338.979	-11.6566
	338.984	-5.47547	338.979	64.0997	338.984	-6.0028	338.984	-12.0636
	338.989	-5.89639	338.984	63.7282	338.989	-6.06117	338.989	-12.491
	338.994	-6.3032	338.989	63.3635	338.994	-6.21256	338.994	-12.9499
	338.999	-6.6811	338.994	63.0122	338.999	-6.45096	338.999	-13.4476
	339.003	-7.01332	338.999	62.6671	339.003	-6.7766	339.003	-13.9861
	339.008	-7.28603	339.003	62.3112	339.008	-7.18328	339.008	-14.5562
	339.013	-7.4963	339.008	61.9146	339.013	-7.65948	339.013	-15.1444
	339.018	-7.64576	339.013	61.442	339.018	-8.19055	339.018	-15.7289
	339.023	-7.74446	339.018	60.8529	339.023	-8.75826	339.023	-16.287
	339.028	-7.80745	339.023	60.0988	339.028	-9.34034	339.028	-16.7931
	339.033	-7.85152	339.028	59.1448	339.033	-9.91547	339.033	-17.2293
	339.038	-7.89433	339.033	57.9753	339.038	-10.46	339.038	-17.5772
	339.042	-7.95511	339.038	56.5772	339.042	-10.9562	339.042	-17.8256
	339.047	-8.05058	339.042	54.9463	339.047	-11.3885	339.047	-17.9802
	339.052	-8.19431	339.047	53.0948	339.052	-11.7434	339.052	-18.0549
	339.057	-8.39114	339.052	51.0442	339.057	-12.0165	339.057	-18.0642
	339.062	-8.64572	339.057	48.817	339.062	-12.2098	339.062	-18.0277
	339.067	-8.9554	339.062	46.4445	339.067	-12.3308	339.067	-17.9643
	339.072	-9.31726	339.067	43.9534	339.072	-12.3901	339.072	-17.8892
	339.077	-9.72689	339.072	41.387	339.077	-12.4059	339.077	-17.8171
	339.082	-10.1784	339.077	38.77	339.082	-12.3991	339.082	-17.7587
	339.086	-10.6669	339.082	36.1259	339.086	-12.3854	339.086	-17.7173
	339.091	-11.1952	339.086	33.473	339.091	-12.3757	339.091	-17.6947
	339.096	-11.7506	339.091	30.8263	339.096	-12.3759	339.096	-17.6918
	339.101	-12.3309	339.096	28.1904	339.101	-12.3887	339.101	-17.7063
	339.106	-12.9332	339.101	25.5713	339.106	-12.4092	339.106	-17.7403
	339.111	-13.5524	339.106	22.9667	339.111	-12.4292	339.111	-17.7947
	339.116	-14.18	339.111	20.3801	339.116	-12.4392	339.116	-17.8696
	339.121	-14.8055	339.116	17.7988	339.121	-12.429	339.121	-17.9684
	339.126	-15.418	339.121	15.2086	339.126	-12.3915	339.126	-18.0888
	339.13	-16.0046	339.126	12.595	339.13	-12.324	339.13	-18.2291
	339.135	-16.5548	339.13	9.94479	339.135	-12.2221	339.135	-18.3837
	339.14	-17.0628	339.135	7.23794	339.14	-12.0859	339.14	-18.5429
	339.145	-17.5226	339.14	4.46022	339.145	-11.9167	339.145	-18.6971
	339.15	-17.9339	339.145	1.60731	339.15	-11.7169	339.15	-18.8302
	339.155	-18.3017	339.15	-1.3346	339.155	-11.4865	339.155	-18.9264
	339.16	-18.6341	339.155	-4.35555	339.16	-11.2288	339.16	-18.9658
	339.165	-18.9442	339.16	-7.45177	339.165	-10.9427	339.165	-18.9326
	339.169	-19.245	339.165	-10.6202	339.169	-10.6273	339.169	-18.8138
	339.174	-19.5549	339.169	-13.8464	339.174	-10.278	339.174	-18.6007
	339.179	-19.8851	339.174	-17.1148	339.179	-9.89088	339.179	-18.2892
	339.184	-20.2482	339.179	-20.4125	339.184	-9.46572	339.184	-17.8795
	339.189	-20.6492	339.184	-23.7277	339.189	-9.00063	339.189	-17.3748
	339.194	-21.0908	339.189	-27.0472	339.194	-8.49873	339.194	-16.783
	339.199	-21.5672	339.194	-30.3573	339.199	-7.96492	339.199	-16.1152
	339.204	-22.0704	339.199	-33.654	339.204	-7.41278	339.204	-15.3844
	339.209	-22.5868	339.204	-36.9406	339.209	-6.85136	339.209	-14.6079
	339.213	-23.1027	339.209	-40.2173	339.213	-6.29388	339.213	-13.8053
	339.218	-23.6022	339.213	-43.4925	339.218	-5.75205	339.218	-12.9885
	339.223	-24.0746	339.218	-46.7767	339.223	-5.23484	339.223	-12.1701
	339.228	-24.5118	339.223	-50.0879	339.228	-4.75038	339.228	-11.3598
	339.233	-24.9076	339.228	-53.4389	339.233	-4.30528	339.233	-10.5652
	339.238	-25.2605	339.233	-56.837	339.238	-3.898	339.238	-9.79299
	339.243	-25.5727	339.238	-60.2812	339.243	-3.52386	339.243	-9.05185
	339.248	-25.8441	339.243	-63.766	339.248	-3.17356	339.248	-8.33934
	339.253	-26.0814	339.248	-67.2883	339.253	-2.83812	339.253	-7.66154
	339.257	-26.2886	339.253	-70.8413	339.257	-2.50499	339.257	-7.02141
	339.262	-26.4802	339.257	-74.4128	339.262	-2.16347	339.262	-6.42292
	339.267	-26.6678	339.262	-77.986	339.267	-1.80441	339.267	-5.87079
	339.272	-26.8678	339.267	-81.5466	339.272	-1.41974	339.272	-5.36708
	339.277	-27.0974	339.272	-85.0776	339.277	-1.00411	339.277	-4.91295
	339.282	-27.3739	339.277	-88.5715	339.282	-0.557604	339.282	-4.51097
	339.287	-27.7169	339.282	-92.0155	339.287	-0.0850874	339.287	-4.15928
	339.292	-28.1437	339.287	-95.4057	339.292	0.407339	339.292	-3.8507
	339.297	-28.6683	339.292	-98.7386	339.297	0.913101	339.297	-3.58015
	339.301	-29.2882	339.297	-102.009	339.301	1.42364	339.301	-3.34173
	339.306	-30.0013	339.301	-105.212	339.306	1.92924	339.306	-3.13069
	339.311	-30.7927	339.306	-108.35	339.311	2.42316	339.311	-2.94248
	339.316	-31.6432	339.311	-111.425	339.316	2.89692	339.316	-2.77438
	339.321	-32.526	339.316	-114.435	339.321	3.34734	339.321	-2.6277
	339.326	-33.4102	339.321	-117.378	339.326	3.77161	339.326	-2.49903
	339.331	-34.2648	339.326	-120.254	339.331	4.16837	339.331	-2.38585
	339.336	-35.0507	339.331	-123.061	339.336	4.53859	339.336	-2.28637
	339.34	-35.7448	339.336	-125.803	339.34	4.88313	339.34	-2.19368
	339.345	-36.3266	339.34	-128.483	339.345	5.2045	339.345	-2.10048
	339.35	-36.7847	339.345	-131.1	339.35	5.50665	339.35	-1.99814
	339.355	-37.1141	339.35	-133.655	339.355	5.78828	339.355	-1.87738
	339.36	-37.3169	339.355	-136.149	339.36	6.05031	339.36	-1.72441
	339.365	-37.4023	339.36	-138.578	339.365	6.29376	339.365	-1.53508
	339.37	-37.3861	339.365	-140.958	339.37	6.51713	339.37	-1.31017
	339.375	-37.2834	339.37	-143.293	339.375	6.71838	339.375	-1.05211
	339.38	-37.1164	339.375	-145.587	339.38	6.89723	339.38	-0.769524
	339.384	-36.9113	339.38	-147.839	339.384	7.05239	339.384	-0.476673
	339.389	-36.6832	339.384	-150.055	339.389	7.18425	339.389	-0.188331
	339.394	-36.4507	339.389	-152.227	339.394	7.29246	339.394	0.0789457
	339.399	-36.2289	339.394	-154.345	339.399	7.37938	339.399	0.307557
	339.404	-36.0274	339.399	-156.4	339.404	7.44584	339.404	0.477436
	339.409	-35.8551	339.404	-158.371	339.409	7.49388	339.409	0.587113
	339.414	-35.713	339.409	-160.25	339.414	7.52462	339.414	0.632776
	339.419	-35.6015	339.414	-162.025	339.419	7.5371	339.419	0.618385
	339.424	-35.5151	339.419	-163.685	339.424	7.53266	339.424	0.555294
	339.428	-35.4449	339.424	-165.222	339.428	7.51072	339.428	0.457538
	339.433	-35.3781	339.428	-166.626	339.433	7.47152	339.433	0.343466
	339.438	-35.3016	339.433	-167.895	339.438	7.41741	339.438	0.230474
	339.443	-35.204	339.438	-169.024	339.443	7.34784	339.443	0.134752
	339.448	-35.0693	339.443	-170.011	339.448	7.26967	339.448	0.0683671
	339.453	-34.8879	339.448	-170.849	339.453	7.18513	339.453	0.0375307
	339.458	-34.6499	339.453	-171.555	339.458	7.09786	339.458	0.0427084
	339.463	-34.3546	339.458	-172.13	339.463	7.01486	339.463	0.0810455
	339.467	-34.0077	339.463	-172.579	339.467	6.94073	339.467	0.145081
	339.472	-33.6182	339.467	-172.909	339.472	6.87738	339.472	0.227811
	339.477	-33.1997	339.472	-173.127	339.477	6.8303	339.477	0.320653
	339.482	-32.7648	339.477	-173.241	339.482	6.80063	339.482	0.418438
	339.487	-32.3308	339.482	-173.255	339.487	6.7886	339.487	0.513168
	339.492	-31.9133	339.487	-173.175	339.492	6.79388	339.492	0.59908
	339.497	-31.5227	339.492	-173.011	339.497	6.81631	339.497	0.67432
	339.502	-31.1674	339.497	-172.771	339.502	6.8555	339.502	0.733753
	339.507	-30.8532	339.502	-172.461	339.507	6.91263	339.507	0.773133
	339.511	-30.576	339.507	-172.084	339.511	6.98774	339.511	0.786702
	339.516	-30.3304	339.511	-171.646	339.516	7.08354	339.516	0.768722
	339.521	-30.1083	339.516	-171.149	339.521	7.20047	339.521	0.709765
	339.526	-29.898	339.521	-170.59	339.526	7.33807	339.526	0.600068
	339.531	-29.6877	339.526	-169.968	339.531	7.49492	339.531	0.439019
	339.536	-29.4635	339.531	-169.269	339.536	7.66967	339.536	0.224142
	339.541	-29.2128	339.536	-168.49	339.541	7.8581	339.541	-0.043032
	339.546	-28.9289	339.541	-167.62	339.546	8.05357	339.546	-0.353483
	339.551	-28.605	339.546	-166.649	339.551	8.24897	339.551	-0.696543
	339.555	-28.2392	339.551	-165.569	339.555	8.43523	339.555	-1.05657
	339.56	-27.8313	339.555	-164.367	339.56	8.60334	339.56	-1.41244
	339.565	-27.3826	339.56	-163.034	339.565	8.74604	339.565	-1.74001
	339.57	-26.8945	339.565	-161.566	339.57	8.85465	339.57	-2.01998
	339.575	-26.3701	339.57	-159.959	339.575	8.92121	339.575	-2.23759
	339.58	-25.8074	339.575	-158.2	339.58	8.94071	339.58	-2.38249
	339.585	-25.2073	339.58	-156.301	339.585	8.91215	339.585	-2.45314
	339.59	-24.5783	339.585	-154.265	339.59	8.83297	339.59	-2.45321
	339.594	-23.9229	339.59	-152.095	339.594	8.70567	339.594	-2.39161
	339.599	-23.2546	339.594	-149.797	339.599	8.52812	339.599	-2.28249
	339.604	-22.5863	339.599	-147.378	339.604	8.31062	339.604	-2.14062
	339.609	-21.9383	339.604	-144.849	339.609	8.05686	339.609	-1.98073
	339.614	-21.3322	339.609	-142.224	339.614	7.77688	339.614	-1.81578
	339.619	-20.7892	339.614	-139.515	339.619	7.47672	339.619	-1.65358
	339.624	-20.338	339.619	-136.74	339.624	7.16522	339.624	-1.501
	339.629	-19.9908	339.624	-133.932	339.629	6.85087	339.629	-1.36215
	339.634	-19.7517	339.629	-131.115	339.634	6.5459	339.634	-1.23934
	339.638	-19.6144	339.634	-128.32	339.638	6.26464	339.638	-1.13835
	339.643	-19.5657	339.638	-125.571	339.643	6.01612	339.643	-1.06429
	339.648	-19.5814	339.643	-122.888	339.648	5.80815	339.648	-1.02555
	339.653	-19.6297	339.648	-120.281	339.653	5.64674	339.653	-1.02428
	339.658	-19.6742	339.653	-117.756	339.658	5.53464	339.658	-1.06204
	339.663	-19.677	339.658	-115.319	339.663	5.4703	339.663	-1.13792
	339.668	-19.6036	339.663	-112.968	339.668	5.45091	339.668	-1.24721
	339.673	-19.4332	339.668	-110.692	339.673	5.46772	339.673	-1.38075
	339.678	-19.1543	339.673	-108.481	339.678	5.51346	339.678	-1.52739
	339.682	-18.7642	339.678	-106.331	339.682	5.57846	339.682	-1.67485
	339.687	-18.2695	339.682	-104.237	339.687	5.65313	339.687	-1.80574
	339.692	-17.6826	339.687	-102.198	339.692	5.72833	339.692	-1.91132
	339.697	-17.022	339.692	-100.215	339.697	5.80006	339.697	-1.98138
	339.702	-16.3062	339.697	-98.2897	339.702	5.86431	339.702	-2.01536
	339.707	-15.5537	339.702	-96.4225	339.707	5.91888	339.707	-2.01374
	339.712	-14.7898	339.707	-94.612	339.712	5.96475	339.712	-1.97918
	339.717	-14.0285	339.712	-92.8513	339.717	6.00666	339.717	-1.92052
	339.722	-13.2842	339.717	-91.1332	339.722	6.04973	339.722	-1.84807
	339.726	-12.5733	339.722	-89.4465	339.726	6.09928	339.726	-1.77381
	339.731	-11.9075	339.726	-87.78	339.731	6.16127	339.731	-1.7069
	339.736	-11.2937	339.731	-86.1269	339.736	6.24125	339.736	-1.65536
	339.741	-10.7392	339.736	-84.483	339.741	6.34049	339.741	-1.62674
	339.746	-10.2491	339.741	-82.8451	339.746	6.45746	339.746	-1.62245
	339.751	-9.82476	339.746	-81.2123	339.751	6.58635	339.751	-1.64391
	339.756	-9.45386	339.751	-79.589	339.756	6.71725	339.756	-1.68783
	339.761	-9.12533	339.756	-77.9856	339.761	6.83111	339.761	-1.74985
	339.765	-8.82595	339.761	-76.406	339.765	6.91386	339.765	-1.8239
	339.77	-8.54196	339.765	-74.8544	339.77	6.94856	339.77	-1.90015
	339.775	-8.25807	339.77	-73.3345	339.775	6.91892	339.775	-1.96773
	339.78	-7.96227	339.775	-71.8476	339.78	6.81118	339.78	-2.01761
	339.785	-7.63893	339.78	-70.397	339.785	6.61898	339.785	-2.04171
	339.79	-7.28306	339.785	-68.9855	339.79	6.34037	339.79	-2.03333
	339.795	-6.88893	339.79	-67.6155	339.795	5.98005	339.795	-1.9877
	339.8	-6.46018	339.795	-66.2888	339.8	5.54447	339.8	-1.90486
	339.805	-6.0005	339.8	-65.0098	339.805	5.05114	339.805	-1.78735
	339.809	-5.51606	339.805	-63.7809	339.809	4.51947	339.809	-1.64042
	339.814	-5.0154	339.809	-62.6031	339.814	3.97016	339.814	-1.47851
	339.819	-4.50465	339.814	-61.4789	339.819	3.42129	339.819	-1.31223
	339.824	-3.98845	339.819	-60.4075	339.824	2.89266	339.824	-1.15145
	339.829	-3.4741	339.824	-59.3818	339.829	2.40104	339.829	-1.00659
	339.834	-2.96682	339.829	-58.3965	339.834	1.96345	339.834	-0.885594
	339.839	-2.47303	339.834	-57.4383	339.839	1.59623	339.839	-0.794012
	339.844	-1.99723	339.839	-56.4925	339.844	1.31418	339.844	-0.736127
	339.849	-1.54774	339.844	-55.5447	339.849	1.11777	339.849	-0.716389
	339.853	-1.13224	339.849	-54.5789	339.853	1.0087	339.853	-0.734857
	339.858	-0.762484	339.853	-53.5789	339.858	0.983193	339.858	-0.790818
	339.863	-0.444687	339.858	-52.5313	339.863	1.03235	339.863	-0.885371
	339.868	-0.185689	339.863	-51.4261	339.868	1.14445	339.868	-1.01842
	339.873	0.00791707	339.868	-50.2632	339.873	1.30529	339.873	-1.18723
	339.878	0.136574	339.873	-49.0472	339.878	1.50069	339.878	-1.38691
	339.883	0.209168	339.878	-47.7849	339.883	1.71116	339.883	-1.61279
	339.888	0.233307	339.883	-46.5005	339.888	1.92684	339.888	-1.85266
	339.892	0.219277	339.888	-45.22	339.892	2.13421	339.892	-2.093
	339.897	0.177922	339.892	-43.9744	339.897	2.32694	339.897	-2.31402
	339.902	0.121583	339.897	-42.7886	339.902	2.50306	339.902	-2.49921
	339.907	0.0598352	339.902	-41.6852	339.907	2.65998	339.907	-2.6311
	339.912	-0.000216973	339.907	-40.6791	339.912	2.79704	339.912	-2.69233
	339.917	-0.0524243	339.912	-39.7754	339.917	2.91742	339.917	-2.66957
	339.922	-0.0894046	339.917	-38.9733	339.922	3.02267	339.922	-2.55345
	339.927	-0.108842	339.922	-38.2674	339.927	3.11885	339.927	-2.33731
	339.932	-0.107855	339.927	-37.6312	339.932	3.20994	339.932	-2.01994
	339.936	-0.0828295	339.932	-37.0379	339.936	3.30069	339.936	-1.61807
	339.941	-0.0294944	339.936	-36.4653	339.941	3.39621	339.941	-1.14672
	339.946	0.0557124	339.941	-35.8959	339.946	3.49894	339.946	-0.624264
	339.951	0.176581	339.946	-35.3107	339.951	3.61057	339.951	-0.0749461
	339.956	0.341202	339.951	-34.6936	339.956	3.73511	339.956	0.478089
	339.961	0.548139	339.956	-34.0363	339.961	3.87145	339.961	1.00889
	339.966	0.796386	339.961	-33.3328	339.966	4.02231	339.966	1.49405
	339.971	1.0842	339.966	-32.5771	339.971	4.18531	339.971	1.90859
	339.976	1.40425	339.971	-31.7761	339.976	4.36221	339.976	2.2452
	339.98	1.74462	339.976	-30.9294	339.98	4.55154	339.98	2.49866
	339.985	2.09386	339.98	-30.0437	339.985	4.7526	339.985	2.67099
	339.99	2.43716	339.985	-29.1301	339.99	4.96401	339.99	2.77083
	339.995	2.75901	339.99	-28.2028	339.995	5.18515	339.995	2.81345
	340	3.04061	339.995	-27.2748	340	5.41417	340	2.81558
	340.005	3.27505	340	-26.3617	340.005	5.64912	340.005	2.79757
	340.01	3.45811	340.005	-25.4818	340.01	5.88728	340.01	2.77804
	340.015	3.58859	340.01	-24.6538	340.015	6.12938	340.015	2.77398
	340.02	3.67274	340.015	-23.8835	340.02	6.37237	340.02	2.78874
	340.024	3.72173	340.02	-23.1771	340.024	6.61573	340.024	2.82492
	340.029	3.74821	340.024	-22.5367	340.029	6.85723	340.029	2.87759
	340.034	3.76759	340.029	-21.9587	340.034	7.09199	340.034	2.93773
	340.039	3.79309	340.034	-21.438	340.039	7.316	340.039	2.99281
	340.044	3.8353	340.039	-20.9695	340.044	7.51792	340.044	3.03376
	340.049	3.89819	340.044	-20.5476	340.049	7.68708	340.049	3.05142
	340.054	3.97926	340.049	-20.1638	340.054	7.81806	340.054	3.04053
	340.059	4.07082	340.054	-19.818	340.059	7.90383	340.059	3.00645
	340.063	4.16138	340.059	-19.5021	340.063	7.94066	340.063	2.95532
	340.068	4.23622	340.063	-19.2173	340.068	7.92791	340.068	2.89559
	340.073	4.28178	340.068	-18.9576	340.073	7.87123	340.073	2.83682
	340.078	4.28647	340.073	-18.7214	340.078	7.78445	340.078	2.78639
	340.083	4.24101	340.078	-18.5085	340.083	7.67753	340.083	2.74689
	340.088	4.15161	340.083	-18.315	340.088	7.57154	340.088	2.72095
	340.093	4.02823	340.088	-18.1367	340.093	7.48224	340.093	2.70429
	340.098	3.88538	340.093	-17.9717	340.098	7.42197	340.098	2.69334
	340.103	3.74258	340.098	-17.8174	340.103	7.40032	340.103	2.6806
	340.107	3.61759	340.103	-17.6696	340.107	7.4206	340.107	2.66041
	340.112	3.52761	340.107	-17.525	340.112	7.47719	340.112	2.62987
	340.117	3.48297	340.112	-17.3797	340.117	7.55945	340.117	2.58656
	340.122	3.49232	340.117	-17.2272	340.122	7.65078	340.122	2.52741
	340.127	3.55082	340.122	-17.062	340.127	7.72764	340.127	2.45433
	340.132	3.64801	340.127	-16.8798	340.132	7.77242	340.132	2.36799
	340.137	3.76809	340.132	-16.6747	340.137	7.76984	340.137	2.2684
	340.142	3.89867	340.137	-16.4408	340.142	7.70969	340.142	2.15701
	340.147	4.02419	340.142	-16.1776	340.147	7.59051	340.147	2.03361
	340.151	4.13051	340.147	-15.8955	340.151	7.41718	340.151	1.89709
	340.156	4.20757	340.151	-15.6006	340.156	7.20087	340.156	1.74507
	340.161	4.24775	340.156	-15.3072	340.161	6.95671	340.161	1.57764
	340.166	4.23994	340.161	-15.0307	340.166	6.70558	340.166	1.39275
	340.171	4.18433	340.166	-14.7825	340.171	6.46338	340.171	1.18823
	340.176	4.08093	340.171	-14.5758	340.176	6.24541	340.176	0.962175
	340.181	3.92781	340.176	-14.4183	340.181	6.05789	340.181	0.713341
	340.186	3.72481	340.181	-14.3085	340.186	5.9029	340.186	0.439269
	340.19	3.47373	340.186	-14.2394	340.19	5.77669	340.19	0.139079
	340.195	3.18243	340.19	-14.1969	340.195	5.67292	340.195	-0.189206
	340.2	2.8561	340.195	-14.166	340.2	5.58273	340.2	-0.544902
	340.205	2.50589	340.2	-14.1302	340.205	5.49493	340.205	-0.925253
	340.21	2.14841	340.205	-14.0757	340.21	5.39951	340.21	-1.32212
	340.215	1.80006	340.21	-13.9944	340.215	5.289	340.215	-1.72107
	340.22	1.47991	340.215	-13.8806	340.22	5.16038	340.22	-2.10599
	340.225	1.20294	340.22	-13.7356	340.225	5.0137	340.225	-2.45778
	340.23	0.980196	340.225	-13.5607	340.23	4.84942	340.23	-2.76254
	340.234	0.816555	340.23	-13.3666	340.234	4.6683	340.234	-3.00514
	340.239	0.710235	340.234	-13.1626	340.239	4.47423	340.239	-3.17952
	340.244	0.650414	340.239	-12.9595	340.244	4.27063	340.244	-3.2834
	340.249	0.626134	340.244	-12.7654	340.249	4.05745	340.249	-3.32589
	340.254	0.614143	340.249	-12.5859	340.254	3.83827	340.254	-3.31807
	340.259	0.597069	340.254	-12.4232	340.259	3.61335	340.259	-3.28477
	340.264	0.559777	340.259	-12.2752	340.264	3.38504	340.264	-3.24857
	340.269	0.49547	340.264	-12.1407	340.269	3.15504	340.269	-3.23484
	340.274	0.401443	340.269	-12.0121	340.274	2.92665	340.274	-3.26098
	340.278	0.285363	340.274	-11.8801	340.278	2.70705	340.278	-3.33932
	340.283	0.158663	340.278	-11.7315	340.283	2.50331	340.283	-3.47738
	340.288	0.0381868	340.283	-11.5581	340.288	2.32152	340.288	-3.67121
	340.293	-0.0581637	340.288	-11.3513	340.293	2.16798	340.293	-3.91157
	340.298	-0.118638	340.293	-11.105	340.298	2.04582	340.298	-4.17539
	340.303	-0.13538	340.298	-10.8163	340.303	1.95469	340.303	-4.43679
	340.308	-0.111679	340.303	-10.4861	340.308	1.8913	340.308	-4.66943
	340.313	-0.0546018	340.308	-10.118	340.313	1.85022	340.313	-4.85005
	340.318	0.0183146	340.313	-9.71924	340.318	1.82465	340.318	-4.95932
	340.322	0.0826091	340.318	-9.30021	340.322	1.8085	340.322	-4.98679
	340.327	0.112341	340.322	-8.87477	340.327	1.79363	340.327	-4.93114
	340.332	0.0767615	340.327	-8.45601	340.332	1.77693	340.332	-4.79565
	340.337	-0.0460336	340.332	-8.0564	340.337	1.75745	340.337	-4.59224
	340.342	-0.268698	340.337	-7.68746	340.342	1.7408	340.342	-4.34618
	340.347	-0.59616	340.342	-7.35558	340.347	1.72951	340.347	-4.08213
	340.352	-1.02367	340.347	-7.06931	340.352	1.73113	340.352	-3.82223
	340.357	-1.53566	340.352	-6.83087	340.357	1.75335	340.357	-3.5884
	340.361	-2.10995	340.357	-6.64371	340.361	1.79983	340.361	-3.4002
	340.366	-2.71781	340.361	-6.50011	340.366	1.87334	340.366	-3.27227
	340.371	-3.32795	340.366	-6.39419	340.371	1.97171	340.371	-3.21811
	340.376	-3.90331	340.371	-6.31709	340.376	2.08883	340.376	-3.24909
	340.381	-4.4189	340.376	-6.26079	340.381	2.21474	340.381	-3.36335
	340.386	-4.85258	340.381	-6.21703	340.386	2.33672	340.386	-3.55733
	340.391	-5.1906	340.386	-6.17986	340.391	2.44303	340.391	-3.8203
	340.396	-5.42891	340.391	-6.1434	340.396	2.52346	340.396	-4.1399
	340.401	-5.56952	340.396	-6.10513	340.401	2.5707	340.401	-4.49968
	340.405	-5.62275	340.401	-6.06785	340.405	2.58139	340.405	-4.88017
	340.41	-5.60884	340.405	-6.03234	340.41	2.55707	340.41	-5.26017
	340.415	-5.5468	340.41	-6.00344	340.415	2.50371	340.415	-5.61713
	340.42	-5.46525	340.415	-5.98145	340.42	2.43712	340.42	-5.93345
	340.425	-5.38693	340.42	-5.96826	340.425	2.37132	340.425	-6.1979
	340.43	-5.32717	340.425	-5.96182	340.43	2.32323	340.43	-6.40809
	340.435	-5.29768	340.43	-5.95478	340.435	2.30831	340.435	-6.56589
	340.44	-5.29833	340.435	-5.93868	340.44	2.33988	340.44	-6.68288
	340.445	-5.32483	340.44	-5.90249	340.445	2.42711	340.445	-6.77216
	340.449	-5.36744	340.445	-5.8285	340.449	2.57662	340.449	-6.85013
	340.454	-5.41015	340.449	-5.70768	340.454	2.78484	340.454	-6.93246
	340.459	-5.43225	340.454	-5.53175	340.459	3.03849	340.459	-7.03459
	340.464	-5.4186	340.459	-5.29339	340.464	3.3201	340.464	-7.15984
	340.469	-5.3574	340.464	-4.99239	340.469	3.60834	340.469	-7.3111
	340.474	-5.24081	340.469	-4.63198	340.474	3.87893	340.474	-7.48083
	340.479	-5.06637	340.474	-4.22074	340.479	4.10864	340.479	-7.65437
	340.484	-4.83684	340.479	-3.76868	340.484	4.27649	340.484	-7.81737
	340.488	-4.56072	340.484	-3.28754	340.488	4.36607	340.488	-7.95379
	340.493	-4.24854	340.488	-2.78826	340.493	4.35567	340.493	-8.0507
	340.498	-3.91408	340.493	-2.28558	340.498	4.25139	340.498	-8.09044
	340.503	-3.57295	340.498	-1.78412	340.503	4.05754	340.503	-8.07428
	340.508	-3.23995	340.503	-1.28963	340.508	3.78655	340.508	-8.00653
	340.513	-2.92899	340.508	-0.80149	340.513	3.45492	340.513	-7.89564
	340.518	-2.64988	340.513	-0.319189	340.518	3.08342	340.518	-7.75331
	340.523	-2.41245	340.518	0.161964	340.523	2.69503	340.523	-7.59349
	340.528	-2.22642	340.523	0.645001	340.528	2.31218	340.528	-7.43344
	340.532	-2.09973	340.528	1.1342	340.532	1.96067	340.532	-7.28539
	340.537	-2.04211	340.532	1.63625	340.537	1.65485	340.537	-7.16239
	340.542	-2.06169	340.537	2.15247	340.542	1.4064	340.542	-7.07014
	340.547	-2.16421	340.542	2.682	340.547	1.21845	340.547	-7.01198
	340.552	-2.34769	340.547	3.22863	340.552	1.08607	340.552	-6.9883
	340.557	-2.61139	340.552	3.79173	340.557	1.00293	340.557	-6.9951
	340.562	-2.94756	340.557	4.36948	340.562	0.957038	340.562	-7.02837
	340.567	-3.34336	340.562	4.95944	340.567	0.935307	340.567	-7.08112
	340.572	-3.78023	340.567	5.55922	340.572	0.91936	340.572	-7.14858
	340.576	-4.23808	340.572	6.16232	340.576	0.894244	340.576	-7.22253
	340.581	-4.69455	340.576	6.7619	340.581	0.853676	340.581	-7.295
	340.586	-5.12899	340.581	7.35143	340.586	0.791185	340.586	-7.36156
	340.591	-5.51967	340.586	7.92344	340.591	0.707763	340.591	-7.41803
	340.596	-5.85907	340.591	8.46699	340.596	0.611566	340.596	-7.46019
	340.601	-6.14149	340.596	8.97852	340.601	0.513391	340.601	-7.49037
	340.606	-6.36854	340.601	9.45325	340.606	0.42714	340.606	-7.5115
	340.611	-6.54701	340.606	9.88633	340.611	0.368594	340.611	-7.53121
	340.616	-6.68847	340.611	10.2734	340.616	0.353645	340.616	-7.55777
	340.62	-6.80821	340.616	10.6124	340.62	0.390276	340.62	-7.60028
	340.625	-6.92384	340.62	10.9053	340.625	0.47973	340.625	-7.66657
	340.63	-7.0457	340.625	11.1542	340.63	0.618607	340.63	-7.76155
	340.635	-7.18536	340.63	11.3685	340.635	0.796813	340.635	-7.88402
	340.64	-7.3444	340.635	11.554	340.64	1.00218	340.64	-8.03109
	340.645	-7.51993	340.64	11.7199	340.645	1.21864	340.645	-8.19406
	340.65	-7.70763	340.645	11.8741	340.65	1.4302	340.65	-8.36134
	340.655	-7.898	340.65	12.0253	340.655	1.62052	340.655	-8.51756
	340.659	-8.08153	340.655	12.1765	340.659	1.77693	340.659	-8.64923
	340.664	-8.24948	340.659	12.3288	340.664	1.89074	340.664	-8.74678
	340.669	-8.39519	340.664	12.4813	340.669	1.95816	340.669	-8.80509
	340.674	-8.51826	340.669	12.6273	340.674	1.97682	340.674	-8.82707
	340.679	-8.61779	340.674	12.7629	340.679	1.94793	340.679	-8.81668
	340.684	-8.69819	340.679	12.8772	340.684	1.87258	340.684	-8.7833
	340.689	-8.76067	340.684	12.9662	340.689	1.75545	340.689	-8.73898
	340.694	-8.80734	340.689	13.0277	340.694	1.60322	340.694	-8.69797
	340.699	-8.8379	340.694	13.062	340.699	1.41866	340.699	-8.67466
	340.703	-8.85296	340.699	13.074	340.703	1.213	340.703	-8.68091
	340.708	-8.8496	340.703	13.0676	340.708	0.99312	340.708	-8.72321
	340.713	-8.82349	340.708	13.051	340.713	0.765886	340.713	-8.80495
	340.718	-8.77639	340.713	13.0321	340.718	0.538808	340.718	-8.92577
	340.723	-8.70974	340.718	13.0188	340.723	0.315304	340.723	-9.08024
	340.728	-8.62849	340.723	13.0189	340.728	0.0966289	340.728	-9.26138
	340.733	-8.53989	340.728	13.0357	340.733	-0.115859	340.733	-9.4597
	340.738	-8.45418	340.733	13.0752	340.738	-0.324258	340.738	-9.66579
	340.743	-8.38208	340.738	13.1411	340.743	-0.532474	340.743	-9.87016
	340.747	-8.33499	340.743	13.2366	340.747	-0.742995	340.747	-10.0653
	340.752	-8.3204	340.747	13.3631	340.752	-0.955711	340.752	-10.2459
	340.757	-8.3495	340.752	13.5192	340.757	-1.169	340.757	-10.4109
	340.762	-8.42344	340.757	13.7063	340.762	-1.3769	340.762	-10.5586
	340.767	-8.54146	340.762	13.9153	340.767	-1.57094	340.767	-10.6876
	340.772	-8.70016	340.767	14.1371	340.772	-1.73665	340.772	-10.7981
	340.777	-8.89006	340.772	14.3603	340.777	-1.8579	340.777	-10.8899
	340.782	-9.101	340.777	14.5713	340.782	-1.91704	340.782	-10.9588
	340.786	-9.32309	340.782	14.7562	340.786	-1.90311	340.786	-11.0025
	340.791	-9.54558	340.786	14.9048	340.791	-1.81241	340.791	-11.0236
	340.796	-9.75971	340.791	15.0079	340.796	-1.64438	340.796	-11.0192
	340.801	-9.95904	340.796	15.0568	340.801	-1.40462	340.801	-10.9912
	340.806	-10.1436	340.801	15.0475	340.806	-1.10779	340.806	-10.9409
	340.811	-10.3153	340.806	14.9892	340.811	-0.773693	340.811	-10.8714
	340.816	-10.4781	340.811	14.889	340.816	-0.422855	340.816	-10.7931
	340.821	-10.639	340.816	14.7561	340.821	-0.0811681	340.821	-10.7145
	340.826	-10.8087	340.821	14.6038	340.826	0.228471	340.826	-10.6419
	340.83	-10.9956	340.826	14.4438	340.83	0.491632	340.83	-10.5867
	340.835	-11.2061	340.83	14.2874	340.835	0.696176	340.835	-10.5524
	340.84	-11.444	340.835	14.1441	340.84	0.836841	340.84	-10.5436
	340.845	-11.7053	340.84	14.021	340.845	0.913705	340.845	-10.561
	340.85	-11.9826	340.845	13.9254	340.85	0.929916	340.85	-10.6022
	340.855	-12.264	340.85	13.8563	340.855	0.892263	340.855	-10.6589
	340.86	-12.5363	340.855	13.8144	340.86	0.811121	340.86	-10.7224
	340.865	-12.7851	340.86	13.7954	340.865	0.694319	340.865	-10.7813
	340.87	-12.9968	340.865	13.7935	340.87	0.55074	340.87	-10.8237
	340.874	-13.1628	340.87	13.8047	340.874	0.386248	340.874	-10.8398
	340.879	-13.2786	340.874	13.8197	340.879	0.203849	340.879	-10.8222
	340.884	-13.3451	340.879	13.8303	340.884	0.00426935	340.884	-10.7676
	340.889	-13.3716	340.884	13.8281	340.889	-0.21308	340.889	-10.6749
	340.894	-13.3648	340.889	13.8037	340.894	-0.44482	340.894	-10.5493
	340.899	-13.3344	340.894	13.7556	340.899	-0.693688	340.899	-10.3985
	340.904	-13.2844	340.899	13.684	340.904	-0.955159	340.904	-10.2338
	340.909	-13.2132	340.904	13.5938	340.909	-1.22089	340.909	-10.0682
	340.914	-13.1146	340.909	13.4929	340.914	-1.48351	340.914	-9.91384
	340.918	-12.9779	340.914	13.3908	340.918	-1.73324	340.918	-9.77772
	340.923	-12.7888	340.918	13.2986	340.923	-1.95858	340.923	-9.66514
	340.928	-12.5311	340.923	13.2275	340.928	-2.14967	340.928	-9.5758
	340.933	-12.1939	340.928	13.1846	340.933	-2.29741	340.933	-9.50555
	340.938	-11.7763	340.933	13.1776	340.938	-2.39611	340.938	-9.44647
	340.943	-11.2828	340.938	13.2092	340.943	-2.4391	340.943	-9.38929
	340.948	-10.7254	340.943	13.2733	340.948	-2.43194	340.948	-9.32533
	340.953	-10.1209	340.948	13.369	340.953	-2.3797	340.953	-9.24629
	340.957	-9.4937	340.953	13.4919	340.957	-2.28798	340.957	-9.1474
	340.962	-8.86885	340.957	13.6349	340.962	-2.16541	340.962	-9.02727
	340.967	-8.2724	340.962	13.7929	340.967	-2.02171	340.967	-8.88495
	340.972	-7.73094	340.967	13.9632	340.972	-1.8665	340.972	-8.71965
	340.977	-7.26416	340.972	14.1403	340.977	-1.70336	340.977	-8.53394
	340.982	-6.87701	340.977	14.3201	340.982	-1.53855	340.982	-8.3324
	340.987	-6.57303	340.982	14.499	340.987	-1.3714	340.987	-8.112
	340.992	-6.3494	340.987	14.6736	340.992	-1.19942	340.992	-7.88106
	340.997	-6.19609	340.992	14.8397	340.997	-1.02215	340.997	-7.64511
	341.001	-6.10122	340.997	14.9956	341.001	-0.83443	341.001	-7.41315
	341.006	-6.05278	341.001	15.1355	341.006	-0.632774	341.006	-7.1969
	341.011	-6.03879	341.006	15.2574	341.011	-0.417383	341.011	-7.00773
	341.016	-6.05454	341.011	15.3605	341.016	-0.188671	341.016	-6.85725
	341.021	-6.09165	341.016	15.4424	341.021	0.048554	341.021	-6.75984
	341.026	-6.14779	341.021	15.4994	341.026	0.287928	341.026	-6.72627
	341.031	-6.2253	341.026	15.5346	341.031	0.520281	341.031	-6.76216
	341.036	-6.32431	341.031	15.5497	341.036	0.739805	341.036	-6.86128
	341.041	-6.44598	341.036	15.5459	341.041	0.93926	341.041	-7.01254
	341.045	-6.58559	341.041	15.5247	341.045	1.11465	341.045	-7.20198
	341.05	-6.73669	341.045	15.4893	341.05	1.26504	341.05	-7.41268
	341.055	-6.88446	341.05	15.4401	341.055	1.39181	341.055	-7.62457
	341.06	-7.01148	341.055	15.3747	341.06	1.50232	341.06	-7.82108
	341.065	-7.09656	341.06	15.2933	341.065	1.60257	341.065	-7.98703
	341.07	-7.12277	341.065	15.1889	341.07	1.70066	341.07	-8.10782
	341.075	-7.07371	341.07	15.0612	341.075	1.80383	341.075	-8.18042
	341.08	-6.93635	341.075	14.9111	341.08	1.92112	341.08	-8.20373
	341.084	-6.70252	341.08	14.7387	341.084	2.05408	341.084	-8.17968
	341.089	-6.37562	341.084	14.5491	341.089	2.20327	341.089	-8.11034
	341.094	-5.96144	341.089	14.3486	341.094	2.36718	341.094	-8.00035
	341.099	-5.47506	341.094	14.1434	341.099	2.54172	341.099	-7.85474
	341.104	-4.93735	341.099	13.9431	341.104	2.71796	341.104	-7.68038
	341.109	-4.37623	341.104	13.751	341.109	2.88635	341.109	-7.47849
	341.114	-3.81604	341.109	13.5713	341.114	3.03733	341.114	-7.26295
	341.119	-3.27696	341.114	13.4058	341.119	3.1593	341.119	-7.03969
	341.124	-2.77446	341.119	13.2457	341.124	3.24218	341.124	-6.81579
	341.128	-2.32106	341.124	13.0838	341.128	3.2775	341.128	-6.59878
	341.133	-1.92474	341.128	12.9095	341.133	3.26114	341.133	-6.39268
	341.138	-1.5864	341.133	12.715	341.138	3.18986	341.138	-6.19883
	341.143	-1.30488	341.138	12.4951	341.143	3.06306	341.143	-6.01943
	341.148	-1.07677	341.143	12.2472	341.148	2.88311	341.148	-5.8502
	341.153	-0.889876	341.148	11.9707	341.153	2.66386	341.153	-5.6873
	341.158	-0.733122	341.153	11.6755	341.158	2.42197	341.158	-5.52577
	341.163	-0.597941	341.158	11.3739	341.163	2.17397	341.163	-5.36399
	341.168	-0.474029	341.163	11.0832	341.168	1.94062	341.168	-5.20171
	341.172	-0.34683	341.168	10.8194	341.172	1.74121	341.172	-5.04241
	341.177	-0.20938	341.172	10.6007	341.177	1.59591	341.177	-4.89323
	341.182	-0.0531902	341.177	10.4395	341.182	1.51893	341.182	-4.76383
	341.187	0.132943	341.182	10.3462	341.187	1.52543	341.187	-4.66358
	341.192	0.350447	341.187	10.3273	341.192	1.619	341.192	-4.60263
	341.197	0.600366	341.192	10.3833	341.197	1.7927	341.197	-4.59054
	341.202	0.881843	341.197	10.5112	341.202	2.03296	341.202	-4.62731
	341.207	1.19053	341.202	10.7043	341.207	2.32352	341.207	-4.70749
	341.212	1.52319	341.207	10.9508	341.212	2.64507	341.212	-4.8248
	341.216	1.87343	341.212	11.2281	341.216	2.97664	341.216	-4.96616
	341.221	2.2357	341.216	11.5151	341.221	3.29568	341.221	-5.11482
	341.226	2.60663	341.221	11.7881	341.226	3.58443	341.226	-5.25277
	341.231	2.9823	341.226	12.0215	341.231	3.82135	341.231	-5.3602
	341.236	3.36102	341.231	12.1928	341.236	4.00486	341.236	-5.41788
	341.241	3.73832	341.236	12.2827	341.241	4.13368	341.241	-5.41654
	341.246	4.11132	341.241	12.2749	341.246	4.21628	341.246	-5.34968
	341.251	4.47582	341.246	12.1598	341.251	4.26672	341.251	-5.21856
	341.255	4.82583	341.251	11.9335	341.255	4.3033	341.255	-5.02999
	341.26	5.1548	341.255	11.6112	341.26	4.35181	341.26	-4.7964
	341.265	5.45672	341.26	11.2124	341.265	4.43604	341.265	-4.53361
	341.27	5.72286	341.265	10.7613	341.27	4.58598	341.27	-4.26141
	341.275	5.94409	341.27	10.2856	341.275	4.82067	341.275	-4.0025
	341.28	6.11593	341.275	9.81356	341.28	5.15152	341.28	-3.77552
	341.285	6.23815	341.28	9.36759	341.285	5.58312	341.285	-3.59639
	341.29	6.31546	341.285	8.96821	341.29	6.10886	341.29	-3.47389
	341.295	6.35757	341.29	8.63026	341.295	6.71371	341.295	-3.41293
	341.299	6.37906	341.295	8.35907	341.299	7.37724	341.299	-3.41437
	341.304	6.39884	341.299	8.1561	341.304	8.07282	341.304	-3.47544
	341.309	6.44041	341.304	8.00994	341.309	8.76907	341.309	-3.58539
	341.314	6.52456	341.309	7.90748	341.314	9.43272	341.314	-3.7356
	341.319	6.67692	341.314	7.83609	341.319	10.0383	341.319	-3.91112
	341.324	6.9132	341.319	7.7829	341.324	10.5607	341.324	-4.09395
	341.329	7.23869	341.324	7.73427	341.329	10.9846	341.329	-4.26934
	341.334	7.65396	341.329	7.68284	341.334	11.3009	341.334	-4.42426
	341.339	8.15042	341.334	7.62317	341.339	11.5048	341.339	-4.54442
	341.343	8.71204	341.339	7.55628	341.343	11.6	341.343	-4.62107
	341.348	9.3152	341.343	7.48455	341.348	11.5963	341.348	-4.64904
	341.353	9.93118	341.348	7.41666	341.353	11.5033	341.353	-4.6244
	341.358	10.5343	341.353	7.35763	341.358	11.3437	341.358	-4.54396
	341.363	11.0918	341.358	7.31513	341.363	11.1405	341.363	-4.41711
	341.368	11.5764	341.363	7.29756	341.368	10.9136	341.368	-4.25306
	341.373	11.9678	341.368	7.31017	341.373	10.6806	341.373	-4.06116
	341.378	12.2542	341.373	7.35746	341.378	10.4566	341.378	-3.85669
	341.382	12.4252	341.378	7.44255	341.382	10.254	341.382	-3.6527
	341.387	12.479	341.382	7.56387	341.387	10.0831	341.387	-3.4643
	341.392	12.4211	341.387	7.72114	341.392	9.95005	341.392	-3.30686
	341.397	12.2641	341.392	7.9068	341.397	9.86196	341.397	-3.19359
	341.402	12.0257	341.397	8.10884	341.402	9.81589	341.402	-3.13816
	341.407	11.7271	341.402	8.31529	341.407	9.81243	341.407	-3.14141
	341.412	11.3984	341.407	8.51236	341.412	9.85002	341.412	-3.20195
	341.417	11.0713	341.412	8.68637	341.417	9.92469	341.417	-3.31463
	341.422	10.7717	341.417	8.82444	341.422	10.0323	341.422	-3.4675
	341.426	10.5262	341.422	8.91493	341.426	10.1665	341.426	-3.64448
	341.431	10.3556	341.426	8.95205	341.431	10.3186	341.431	-3.82353
	341.436	10.2748	341.431	8.93209	341.436	10.4795	341.436	-3.98299
	341.441	10.293	341.436	8.85365	341.441	10.6393	341.441	-4.09822
	341.446	10.4152	341.441	8.7296	341.446	10.7883	341.446	-4.1509
	341.451	10.6439	341.446	8.56815	341.451	10.9213	341.451	-4.13093
	341.456	10.9696	341.451	8.37927	341.456	11.033	341.456	-4.03397
	341.461	11.3742	341.456	8.17272	341.461	11.1212	341.461	-3.86017
	341.466	11.8441	341.461	7.95994	341.466	11.1858	341.466	-3.61947
	341.47	12.3618	341.466	7.74892	341.47	11.2296	341.47	-3.32287
	341.475	12.9069	341.47	7.54452	341.475	11.2538	341.475	-2.98661
	341.48	13.4613	341.475	7.35389	341.48	11.2589	341.48	-2.62697
	341.485	14.0074	341.48	7.18391	341.485	11.2503	341.485	-2.26001
	341.49	14.525	341.485	7.0394	341.49	11.2297	341.49	-1.90154
	341.495	14.9999	341.49	6.92144	341.495	11.1972	341.495	-1.56096
	341.5	15.4197	341.495	6.83662	341.5	11.1534	341.5	-1.24684
	341.505	15.7776	341.5	6.78558	341.505	11.1004	341.505	-0.962602
	341.509	16.0721	341.505	6.76841	341.509	11.0371	341.509	-0.710695
	341.514	16.3035	341.509	6.78535	341.514	10.9667	341.514	-0.492836
	341.519	16.4776	341.514	6.83374	341.519	10.8927	341.519	-0.307176
	341.524	16.6042	341.519	6.91043	341.524	10.816	341.524	-0.154143
	341.529	16.6958	341.524	7.012	341.529	10.7379	341.529	-0.0278067
	341.534	16.7682	341.529	7.13293	341.534	10.6612	341.534	0.0742712
	341.539	16.836	341.534	7.26779	341.539	10.5852	341.539	0.154836
	341.544	16.9153	341.539	7.41142	341.544	10.5085	341.544	0.217123
	341.549	17.018	341.544	7.56105	341.549	10.4301	341.549	0.262851
	341.553	17.1477	341.549	7.71209	341.553	10.3489	341.553	0.294423
	341.558	17.3038	341.553	7.85912	341.558	10.2622	341.558	0.312872
	341.563	17.4807	341.558	7.99498	341.563	10.1693	341.563	0.317219
	341.568	17.6711	341.563	8.11074	341.568	10.0729	341.568	0.307672
	341.573	17.8642	341.568	8.19727	341.573	9.97166	341.573	0.283413
	341.578	18.0511	341.573	8.23973	341.578	9.86876	341.578	0.242116
	341.583	18.225	341.578	8.22933	341.583	9.76558	341.583	0.184334
	341.588	18.3835	341.583	8.15755	341.588	9.66248	341.588	0.115344
	341.593	18.5265	341.588	8.01976	341.593	9.5604	341.593	0.0386687
	341.597	18.6569	341.593	7.8108	341.597	9.46008	341.597	-0.0358494
	341.602	18.7783	341.597	7.53095	341.602	9.35982	341.602	-0.0958377
	341.607	18.8945	341.602	7.1844	341.607	9.26132	341.607	-0.129112
	341.612	19.0074	341.607	6.77733	341.612	9.17172	341.612	-0.120112
	341.617	19.1151	341.612	6.31788	341.617	9.09719	341.617	-0.0626554
	341.622	19.216	341.617	5.81514	341.622	9.04881	341.622	0.0489759
	341.627	19.307	341.622	5.27427	341.627	9.03986	341.627	0.212587
	341.632	19.3843	341.627	4.70338	341.632	9.08413	341.632	0.423016
	341.637	19.4508	341.632	4.10575	341.637	9.1937	341.637	0.668661
	341.641	19.5092	341.637	3.48374	341.641	9.38006	341.641	0.930259
	341.646	19.568	341.641	2.8388	341.646	9.65366	341.646	1.19259
	341.651	19.6365	341.646	2.17242	341.651	10.0053	341.651	1.43717
	341.656	19.7265	341.651	1.48946	341.656	10.4262	341.656	1.64987
	341.661	19.8481	341.656	0.800035	341.661	10.9023	341.661	1.82299
	341.666	20.0082	341.661	0.118965	341.666	11.4132	341.666	1.95307
	341.671	20.2092	341.666	-0.527242	341.671	11.9391	341.671	2.04136
	341.676	20.4502	341.671	-1.11296	341.676	12.4595	341.676	2.09188
	341.68	20.7164	341.676	-1.60844	341.68	12.9516	341.68	2.11245
	341.685	20.994	341.68	-1.9854	341.685	13.3946	341.685	2.11029
	341.69	21.2697	341.685	-2.21838	341.69	13.7719	341.69	2.09198
	341.695	21.5262	341.69	-2.29285	341.695	14.075	341.695	2.06424
	341.7	21.7529	341.695	-2.20351	341.7	14.2948	341.7	2.02711
	341.705	21.9399	341.7	-1.95743	341.705	14.4276	341.705	1.9811
	341.71	22.0859	341.705	-1.57786	341.71	14.4718	341.71	1.92574
	341.715	22.1924	341.71	-1.09715	341.715	14.4252	341.715	1.85974
	341.72	22.2644	341.715	-0.559289	341.72	14.2918	341.72	1.7826
	341.724	22.3159	341.72	-0.0177413	341.724	14.0754	341.724	1.69282
	341.729	22.3517	341.724	0.483669	341.729	13.7805	341.729	1.59229
	341.734	22.3818	341.729	0.905446	341.734	13.4273	341.734	1.48264
	341.739	22.4125	341.734	1.22166	341.739	13.0306	341.739	1.36525
	341.744	22.4434	341.739	1.41646	341.744	12.6131	341.744	1.2443
	341.749	22.4739	341.744	1.48872	341.749	12.1989	341.749	1.12429
	341.754	22.4989	341.749	1.44745	341.754	11.8139	341.754	1.01032
	341.759	22.5112	341.754	1.31214	341.759	11.4833	341.759	0.910313
	341.764	22.5028	341.759	1.10184	341.764	11.2304	341.764	0.833261
	341.768	22.4665	341.764	0.849872	341.768	11.0837	341.768	0.787065
	341.773	22.3994	341.768	0.578273	341.773	11.0521	341.773	0.790654
	341.778	22.3013	341.773	0.299159	341.778	11.1386	341.778	0.843817
	341.783	22.1767	341.778	0.0231761	341.783	11.3407	341.783	0.951722
	341.788	22.0363	341.783	-0.247551	341.788	11.6491	341.788	1.11885
	341.793	21.8963	341.788	-0.514486	341.793	12.0466	341.793	1.34333
	341.798	21.7752	341.793	-0.77832	341.798	12.5115	341.798	1.62014
	341.803	21.6911	341.798	-1.04501	341.803	13.0207	341.803	1.94294
	341.807	21.6652	341.803	-1.31534	341.807	13.5463	341.807	2.30069
	341.812	21.7128	341.807	-1.587	341.812	14.062	341.812	2.68464
	341.817	21.8402	341.812	-1.85499	341.817	14.5444	341.817	3.08066
	341.822	22.0438	341.817	-2.1097	341.822	14.9763	341.822	3.47742
	341.827	22.3188	341.822	-2.34147	341.827	15.3474	341.827	3.86485
	341.832	22.65	341.827	-2.54036	341.832	15.6501	341.832	4.23163
	341.837	23.0155	341.832	-2.6973	341.837	15.8833	341.837	4.56927
	341.842	23.3883	341.837	-2.80507	341.842	16.0522	341.842	4.86733
	341.847	23.7474	341.842	-2.85979	341.847	16.1666	341.847	5.11835
	341.851	24.0691	341.847	-2.86254	341.851	16.2368	341.851	5.31706
	341.856	24.3325	341.851	-2.81408	341.856	16.2776	341.856	5.45288
	341.861	24.5288	341.856	-2.72875	341.861	16.3054	341.861	5.53308
	341.866	24.6541	341.861	-2.61679	341.866	16.3306	341.866	5.55756
	341.871	24.7083	341.866	-2.49041	341.871	16.3608	341.871	5.5324
	341.876	24.6987	341.871	-2.3619	341.876	16.4005	341.876	5.46715
	341.881	24.6342	341.876	-2.24523	341.881	16.453	341.881	5.37205
	341.886	24.523	341.881	-2.14979	341.886	16.516	341.886	5.25881
	341.891	24.3749	341.886	-2.08478	341.891	16.585	341.891	5.13913
	341.895	24.1971	341.891	-2.05688	341.895	16.6598	341.895	5.02667
	341.9	23.9945	341.895	-2.07428	341.9	16.7381	341.9	4.92942
	341.905	23.7796	341.9	-2.13749	341.905	16.8191	341.905	4.85132
	341.91	23.5573	341.905	-2.2454	341.91	16.9055	341.91	4.79501
	341.915	23.3389	341.91	-2.39888	341.915	17	341.915	4.75554
	341.92	23.1365	341.915	-2.59664	341.92	17.1067	341.92	4.72839
	341.925	22.9642	341.92	-2.83578	341.925	17.2282	341.925	4.70379
	341.93	22.8353	341.925	-3.11049	341.93	17.3658	341.93	4.67149
	341.935	22.7639	341.93	-3.41193	341.935	17.5207	341.935	4.62128
	341.939	22.7633	341.935	-3.73127	341.939	17.6854	341.939	4.5435
[truncated: 6,208 more rows]
[truncated: 2 more columns]
