# Supplementary material for: Catalytic oxidation of polystyrene to aromatic oxygenates over a graphitic carbon nitride catalyst
Source: Nat Commun. 2022 Aug 16;13:4809. doi: 10.1038/s41467-022-32510-x (PMC9381527; doi:10.1038/s41467-022-32510-x)
Supplement: Supplementary file 2 — Source Data [file 41467_2022_32510_MOESM2_ESM.zip › Supplementary Figure 15.xlsx]

## Sheet: Sheet1
Supplementary Figure 15a
	PS
		yield
	Reaction time(h)	CO2	PhCOOH
	1	0.2	1.1
	2	0.5	1.9
	4	1.1	3.2
	6	1.9	4.8
	10	5.7	18
	Dimer I
		yield
	Reaction time(h)	CO2	PhCOOH
	0	0	0
	2	1	3
	6	2	6
	Dimer II
		yield
	Reaction time(h)	CO2	PhCOOH
	0	0	0
	2	3.4	9.1
	6	8.1	25
Supplementary Figure 15b
	Isopropylphenol
		yield
	Reaction time(h)	CO2	PhCOOH
	0	0	0
	2	15	0
	6	35	0
	phenol
		yield
	Reaction time(h)	CO2	PhCOOH
	0	0	0
	2	12	0
	6	26	0
	p-hydroxybenzoic acid
		yield
	Reaction time(h)	CO2	PhCOOH
	0	0	0
	2	9	0
	6	19	0
