# Supplementary material for: Catalytic oxidation of polystyrene to aromatic oxygenates over a graphitic carbon nitride catalyst
Source: Nat Commun. 2022 Aug 16;13:4809. doi: 10.1038/s41467-022-32510-x (PMC9381527; doi:10.1038/s41467-022-32510-x)
Supplement: Supplementary file 2 — Source Data [file 41467_2022_32510_MOESM2_ESM.zip › Supplementary Figure 16.xlsx]

## Sheet: Sheet1
Supplementary Figure 16
	MW	dw/dlogM	MW	dw_dlogM	MW	dw_dlogM	MW	dw_dlogM	MW	dw_dlogM	MW	dw_dlogM
		PS-standard		PS-nolight-10h		PS-0.5h		PS-2h		PS-5h		PS-N2
	398619	0	713820	0	9604937	0	5693979	0	2618435	0	488146	0
	392708	0.000200867	703236	0.000175409	9462515	0	5609548	0	2579608	0.000583762	480908	0.00244142
	386885	0.00034975	692808	0	9322204	0	5526369	0	2541358	0.00118022	473777	0.0044837
	381148	0.000567946	682535	0	9183974	0	5444424	0	2503674	0.000773336	466752	0.00599382
	375497	0.000775745	672414	0	9047794	0	5363694	0	2466550	0.00116659	459831	0.00754828
	369929	0.00107712	662444	0	8913633	0	5284161	0	2429976	0.00157254	453012	0.00876275
	364444	0.00148939	652621	0	8781461	0	5205807	0	2393944	0.00155937	446295	0.0104798
	359040	0.00182195	642944	0	8651249	0	5128615	0	2358446	0.00196533	439677	0.0117239
	353716	0.002307	633410	0	8522968	0	5052568	0	2323475	0.000872602	433157	0.0133966
	348471	0.00261184	624018	0	8396589	0	4977648	0	2289023	0.00129126	426734	0.0146702
	343304	0.00268447	614765	0	8272084	0	4903839	0	2255081	0.00221793	420407	0.0144212
	338213	0.0025665	605649	0	8149425	0	4831125	0	2221642	0.00244608	414174	0.0152661
	333198	0.00273618	596669	0	8028585	0	4759489	0	2188700	0.00348706	408031	0.0173675
	328257	0.00293358	587821	0	7909536	0	4688915	0	2156246	0.00591242	401981	0.0186854
	323390	0.00345329	579105	0	7792253	0	4619387	0	2124273	0.00751223	396020	0.019826
	318595	0.00410122	570518	0	7676709	0	4550891	0	2092774	0.00926446	390148	0.0216317
	313870	0.00480807	562058	0	7562879	0	4483410	0	2061742	0.0111564	384363	0.0230975
	309216	0.0053555	553724	0	7450736	0	4416930	0	2031170	0.0116258	378664	0.0238094
	304631	0.00610394	545513	0	7340256	0	4351435	0	2001052	0.0126414	373049	0.0250238
	300114	0.00685585	537424	0	7231414	0	4286912	0	1971380	0.0147239	367518	0.0267113
	295664	0.00758003	529455	0	7124187	0	4223345	0	1942149	0.0169714	362068	0.028458
	291280	0.00849828	521605	0	7018549	0	4160721	0	1913350	0.0185077	356699	0.0297464
	286961	0.00922939	513870	0	6914477	0	4099026	0	1884979	0.0197646	351410	0.0321582
	282706	0.0100471	506251	0	6811949	0	4038245	0	1857029	0.021212	346199	0.0348657
	278514	0.0109238	498744	0.000151223	6710941	0	3978366	0	1829492	0.0234088	341065	0.0381202
	274384	0.0117728	491348	0.000384612	6611431	0	3919375	0	1802365	0.0258722	336008	0.0397781
	270315	0.0126945	484063	0	6513396	0	3861258	0	1775639	0.0277642	331026	0.0404161
	266307	0.0136751	476885	0	6416815	0	3804003	0	1749310	0.0307737	326118	0.0421775
	262358	0.014784	469814	0	6321667	0	3747597	0	1723371	0.0330721	321282	0.0446189
	258468	0.0163087	462847	0	6227929	0	3692027	0	1697817	0.0347481	316518	0.047962
	254635	0.0178993	455984	0	6135580	0	3637282	0	1672641	0.0372497	311824	0.0509504
	250860	0.019424	449223	0	6044602	0	3583348	0	1647839	0.0404625	307200	0.0540718
	247140	0.0210632	442562	0	5954972	0	3530214	0	1623405	0.0437261	302645	0.0579324
	243475	0.0229033	435999	0	5866671	0	3477868	0	1599333	0.0472945	298158	0.0611868
	239865	0.025038	429534	0	5779680	0	3426298	0	1575618	0.0507105	293736	0.0633474
	236308	0.0274915	423165	0	5693979	0	3375492	0	1552255	0.054952	289381	0.064621
	232804	0.0298827	416890	0	5609548	0	3325440	3.24055e-05	1529238	0.0591428	285090	0.0667076
	229352	0.0326585	410709	0	5526369	0	3276131	0.000104167	1506562	0.0636256	280862	0.0706568
	225951	0.0354621	404619	0	5444424	0	3227552	0	1484223	0.0684641	276698	0.0748721
	222601	0.038276	398619	0	5363694	0	3179694	0	1462215	0.0724644	272596	0.0787327
	219300	0.0413603	392708	0	5284161	0	3132545	3.47575e-05	1440533	0.0768075	268553	0.0831106
	216048	0.0450441	386885	0	5205807	0	3086095	9.15353e-05	1419173	0.0814301	264571	0.0859807
	212845	0.0492444	381148	0	5128615	0	3040335	0.000107107	1398129	0.0860527	260649	0.0886587
	209689	0.0537703	375497	0	5052568	0	2995252	0.000276265	1377398	0.091323	256784	0.0919279
	206579	0.0585355	369929	0	4977648	0	2950839	0.00043793	1356973	0.0980284	252976	0.0957589
	203516	0.0636159	364444	0	4903839	0	2907083	0.000459121	1336852	0.104836	249224	0.0993533
	200499	0.0687484	359040	0	4831125	0	2863977	0.000515899	1317029	0.109903	245528	0.102711
	197526	0.0749206	353716	0	4759489	0	2821510	0.000572677	1297500	0.114665	241888	0.106217
	194597	0.0816091	348471	0	4688915	0	2779672	0.000648184	1278261	0.119719	238302	0.111142
	191711	0.0887759	343304	0	4619387	0	2738455	0.000826707	1259307	0.126653	234768	0.114929
	188868	0.0963032	338213	0	4550891	0	2697849	0.00102771	1240634	0.133918	231287	0.11771
	186068	0.104357	333198	0	4483410	0	2657845	0.00132235	1222237	0.142223	227858	0.122147
	183309	0.113246	328257	0	4416930	0	2618435	0.00143532	1204114	0.14992	224479	0.127648
	180591	0.122659	323390	0	4351435	0	2579608	0.00157264	1186259	0.156828	221150	0.132544
	177913	0.132858	318595	0	4286912	0	2541358	0.00177551	1168669	0.163966	217871	0.13772
	175275	0.14391	313870	0	4223345	0	2503674	0.00204019	1151340	0.172386	214640	0.142364
	172676	0.155672	309216	0	4160721	0	2466550	0.00237417	1134268	0.179193	211458	0.147111
	170115	0.167937	304631	0	4099026	0	2429976	0.00277371	1117449	0.186711	208322	0.152066
	167593	0.181332	300114	0	4038245	0	2393944	0.00289416	1100880	0.196134	205232	0.157922
	165108	0.195163	295664	0	3978366	0	2358446	0.00298278	1084556	0.205304	202189	0.162758
	162660	0.209268	291280	0	3919375	0	2323475	0.00323623	1068474	0.214029	199191	0.169516
	160248	0.224232	286961	0	3861258	0	2289023	0.00366011	1052630	0.222855	196238	0.176111
	157871	0.240101	282706	0	3804003	0	2255081	0.00403155	1037022	0.232113	193328	0.182175
	155530	0.256539	278514	0	3747597	0	2221642	0.00430185	1021645	0.241257	190462	0.188312
	153224	0.273253	274384	0	3692027	0	2188700	0.00485872	1006496	0.249893	187637	0.194419
	150952	0.290023	270315	0	3637282	0	2156246	0.00540247	991572	0.258999	184855	0.201428
	148714	0.307095	266307	0	3583348	0	2124273	0.00575518	976868	0.268308	182114	0.208571
	146509	0.324364	262358	0	3530214	0	2092774	0.00615285	962383	0.278507	179413	0.215402
	144336	0.341536	258468	0	3477868	0	2061742	0.00666851	948113	0.288476	176753	0.221539
	142196	0.358785	254635	0	3426298	0	2031170	0.00732464	934054	0.298103	174132	0.226982
	140088	0.376161	250860	0.00091457	3375492	0	2001052	0.00803135	920204	0.30853	171551	0.233355
	138010	0.393015	247140	0.00238487	3325440	0	1971380	0.00862942	906559	0.318461	169006	0.23896
	135964	0.409563	243475	0.0031594	3276131	0	1942149	0.00926121	893117	0.328189	166500	0.245644
	133948	0.425754	239865	0.00408855	3227552	0	1913350	0.00999039	879874	0.338654	164031	0.252402
	131962	0.441987	236308	0.00410935	3179694	0	1884979	0.0107158	866827	0.349005	161599	0.260062
	130005	0.45786	232804	0.00573426	3132545	0	1857029	0.0114712	853974	0.359647	159203	0.2688
	128077	0.473091	229352	0.00933049	3086095	0	1829492	0.0123315	841311	0.369922	156842	0.277007
	126178	0.48791	225951	0.0128494	3040335	0	1802365	0.0134147	828836	0.380196	154517	0.285716
	124307	0.502431	222601	0.015344	2995252	0	1775639	0.0146009	816546	0.39122	152225	0.294381
	122464	0.516706	219300	0.0187663	2950839	0	1749310	0.0158264	804438	0.401291	149968	0.303356
	120648	0.530516	216048	0.0223819	2907083	0	1723371	0.0169789	792510	0.411464	147745	0.311326
	118859	0.544098	212845	0.0259395	2863977	0	1697817	0.018255	780758	0.422119	145553	0.320346
	117096	0.557319	209689	0.0301155	2821510	0	1672641	0.0195405	769181	0.432812	143395	0.329233
	115360	0.570246	206579	0.0334991	2779672	0	1647839	0.0211181	757776	0.443709	141270	0.337232
	113650	0.583062	203516	0.0366122	2738455	3.38279e-05	1623405	0.0228156	746539	0.45519	139174	0.345483
	111964	0.595524	200499	0.0411554	2697849	0.000235671	1599333	0.0244476	735470	0.465795	137111	0.352685
	110304	0.608152	197526	0.0465297	2657845	0.000458625	1575618	0.0261638	724564	0.476602	135078	0.361704
	108669	0.620497	194597	0.0518654	2618435	0.000651672	1552255	0.0281723	713820	0.487131	133074	0.3717
	107057	0.632498	191711	0.0578968	2579608	0.00091685	1529238	0.0301358	703236	0.498053	131101	0.380867
	105470	0.644385	188868	0.0641987	2541358	0.00106943	1506562	0.0321892	692808	0.509305	129158	0.390759
	103906	0.656054	186068	0.0696696	2503674	0.00118331	1484223	0.0343212	682535	0.520088	127243	0.400399
	102365	0.667688	183309	0.0751599	2466550	0.00150303	1462215	0.0365919	672414	0.530997	125355	0.408429
	100847	0.679048	180591	0.0805535	2429976	0.00190367	1440533	0.039209	662444	0.542262	123496	0.417493
	99352	0.690006	177913	0.0861211	2393944	0.00231135	1419173	0.0419798	652621	0.552181	121666	0.427429
	97879	0.700753	175275	0.0927709	2358446	0.00270848	1398129	0.0447206	642944	0.562214	119861	0.437409
	96427	0.711459	172676	0.101237	2323475	0.0031619	1377398	0.0475812	633410	0.572628	118084	0.446296
	94997	0.722157	170115	0.110438	2289023	0.00360125	1356973	0.0506292	624018	0.583652	116333	0.455951
	93589	0.733077	167593	0.120123	2255081	0.00408986	1336852	0.0537258	614765	0.594066	114608	0.465518
	92201	0.743595	165108	0.129981	2221642	0.00451865	1317029	0.0568992	605649	0.605318	112909	0.473148
	90834	0.754058	162660	0.139684	2188700	0.00497559	1297500	0.0603499	596669	0.616113	111234	0.483187
	89487	0.764409	160248	0.148267	2156246	0.00554513	1278261	0.0641077	587821	0.625321	109585	0.495356
	88160	0.774255	157871	0.157642	2124273	0.00628884	1259307	0.0678524	579105	0.636166	107960	0.505499
	86853	0.78434	155530	0.167712	2092774	0.00701144	1240634	0.0716776	570518	0.647571	106360	0.515332
	85565	0.794505	153224	0.179967	2061742	0.00764255	1222237	0.0756209	562058	0.656664	104783	0.525076
	84296	0.804385	150952	0.192183	2031170	0.00840913	1204114	0.0798057	553724	0.665415	103228	0.536017
	83046	0.813908	148714	0.205114	2001052	0.00930238	1186259	0.0841554	545513	0.674775	101698	0.546722
	81815	0.82355	146509	0.218567	1971380	0.010178	1168669	0.0887804	537424	0.684617	100190	0.55756
	80602	0.833257	144336	0.23258	1942149	0.0112507	1151340	0.0934335	529455	0.694447	98703.8	0.568412
	79406	0.842687	142196	0.247347	1913350	0.0123006	1134268	0.0982365	521605	0.70401	97240	0.578969
	78229	0.852075	140088	0.261689	1884979	0.0133099	1117449	0.103335	513870	0.712519	95798.3	0.588728
	77069	0.861286	138010	0.277712	1857029	0.0144776	1100880	0.108582	506251	0.720482	94378.7	0.598117
	75926	0.870155	135964	0.294354	1829492	0.015589	1084556	0.113949	498744	0.729537	92978.6	0.607521
	74800	0.878985	133948	0.310532	1802365	0.0169309	1068474	0.119377	491348	0.739964	91599.3	0.616763
	73691	0.88767	131962	0.328816	1775639	0.0183994	1052630	0.125167	484063	0.749311	90242.1	0.626581
	72599	0.896518	130005	0.345961	1749310	0.019773	1037022	0.130982	476885	0.757769	88903.1	0.635689
	71522	0.905033	128077	0.365327	1723371	0.0212908	1021645	0.137004	469814	0.765198	87584.9	0.645847
	70461	0.913159	126178	0.382993	1697817	0.0228631	1006496	0.143146	462847	0.773428	86286.2	0.656626
	69417	0.921279	124307	0.401935	1672641	0.0245744	991572	0.149603	455984	0.781759	85007	0.667227
	68387	0.929416	122464	0.421669	1647839	0.0265673	976868	0.156344	449223	0.7899	83746	0.677104
	67373	0.93745	120648	0.441538	1623405	0.0285214	962383	0.163135	442562	0.798231	82504.5	0.686271
	66374	0.945181	118859	0.460519	1599333	0.0304121	948113	0.170142	435999	0.806854	81281.2	0.695557
	65390	0.952279	117096	0.479924	1575618	0.0323187	934054	0.177219	429534	0.814969	80076.1	0.705198
	64420	0.95966	115360	0.4996	1552255	0.0345192	920204	0.184393	423165	0.822348	78889.2	0.715222
	63465	0.967042	113650	0.521905	1529238	0.0367811	906559	0.191813	416890	0.830209	77719.2	0.723932
	62524	0.974244	111964	0.54446	1506562	0.0390132	893117	0.199266	410709	0.836928	76566.1	0.731976
	61597	0.981428	110304	0.566204	1484223	0.041467	879874	0.207021	404619	0.843023	75431.2	0.740966
	60684	0.988345	108669	0.586112	1462215	0.0440439	866827	0.214963	398619	0.848967	74313.2	0.747945
	59784	0.994798	107057	0.605402	1440533	0.0468565	853974	0.222983	392708	0.855253	73210.8	0.755029
	58897	1.00095	105470	0.625097	1419173	0.0497079	841311	0.231038	386885	0.861298	72125.3	0.76254
	58024	1.00685	103906	0.64514	1398129	0.0528266	828836	0.239137	381148	0.868397	71055.4	0.770821
	57164	1.0125	102365	0.664411	1377398	0.0560686	816546	0.24748	375497	0.875331	70002.4	0.778377
	56316	1.01803	100847	0.684918	1356973	0.0592102	804438	0.256061	369929	0.880653	68963.7	0.785505
	55481	1.02329	99352	0.706642	1336852	0.0625876	792510	0.264941	364444	0.885542	67941.9	0.793179
	54658	1.02843	97879	0.726396	1317029	0.0661092	780758	0.273901	359040	0.890736	66934.4	0.800927
	53848	1.03332	96427	0.745743	1297500	0.0696538	769181	0.282863	353716	0.896286	65941.2	0.807434
	53049	1.03774	94997	0.764762	1278261	0.0734199	757776	0.291716	348471	0.901772	64963.6	0.813113
	52263	1.04198	93589	0.782969	1259307	0.0775398	746539	0.300763	343304	0.906102	64000.3	0.820211
	51488	1.04596	92201	0.801292	1240634	0.081642	735470	0.309988	338213	0.909925	63051.3	0.825949
	50724	1.04959	90834	0.821278	1222237	0.0859272	724564	0.319355	333198	0.913912	62116.6	0.832248
	49972	1.05286	89487	0.840432	1204114	0.0903109	713820	0.328826	328257	0.918103	61194.9	0.83911
	49231	1.05599	88160	0.859818	1186259	0.0948529	703236	0.338216	323390	0.922154	60287.5	0.845291
	48501	1.05867	86853	0.878122	1168669	0.0995304	692808	0.347553	318595	0.925951	59394.4	0.850822
	47782	1.06083	85565	0.896696	1151340	0.104408	682535	0.35705	313870	0.929456	58513	0.855717
	47073	1.06251	84296	0.915889	1134268	0.109404	672414	0.366547	309216	0.932072	57645.9	0.861573
	46375	1.0641	83046	0.934193	1117449	0.114397	662444	0.375933	304631	0.933723	56790.5	0.866084
	45688	1.06545	81815	0.951279	1100880	0.119548	652621	0.385519	300114	0.936072	55949.4	0.869797
	45010	1.06633	80602	0.966723	1084556	0.124851	642944	0.395185	295664	0.938167	55118.7	0.874057
	44343	1.0669	79406	0.980311	1068474	0.130129	633410	0.404844	291280	0.939729	54302.3	0.877947
	43685	1.0672	78229	0.995851	1052630	0.135498	624018	0.41453	286961	0.941874	53496.3	0.882591
	43038	1.06697	77069	1.01052	1037022	0.14112	614765	0.424336	282706	0.94397	52703.3	0.886629
	42399	1.06625	75926	1.02359	1021645	0.147008	605649	0.434022	278514	0.946319	51922	0.891007
	41771	1.06541	74800	1.0377	1006496	0.152993	596669	0.443706	274384	0.948058	51152.4	0.894631
	41151	1.06436	73691	1.05359	991572	0.15931	587821	0.453487	270315	0.949417	50393.2	0.8979
	40541	1.06267	72599	1.06773	976868	0.165634	579105	0.463285	266307	0.949962	49645.7	0.899854
	39940	1.0607	71522	1.08005	962383	0.171921	570518	0.472917	262358	0.951715	48909.9	0.903019
	39348	1.05851	70461	1.09282	948113	0.178314	562058	0.482522	258468	0.953251	48184.5	0.904204
	38764	1.05574	69417	1.104	934054	0.184988	553724	0.492131	254635	0.953911	47470.8	0.906113
	38189	1.05238	68387	1.11554	920204	0.191701	545513	0.501629	250860	0.954025	46766.2	0.908333
	37623	1.04885	67373	1.12698	906559	0.198518	537424	0.511027	247140	0.953427	46073.3	0.910139
	37065	1.04501	66374	1.13761	893117	0.205544	529455	0.520617	243475	0.952843	45389.5	0.910821
	36516	1.04052	65390	1.14747	879874	0.212622	521605	0.530086	239865	0.95241	44716.1	0.91245
	35974	1.03595	64420	1.15731	866827	0.219771	513870	0.539416	236308	0.951635	44053.1	0.914152
	35441	1.03111	63465	1.16794	853974	0.227052	506251	0.548768	232804	0.951127	43400.5	0.91411
	34915	1.02597	62524	1.17837	841311	0.23448	498744	0.557999	229352	0.949818	42757	0.912619
	34397	1.01999	61597	1.18798	828836	0.242139	491348	0.567239	225951	0.94762	42122.6	0.910581
	33887	1.01347	60684	1.19566	816546	0.249844	484063	0.576384	222601	0.946401	41498.6	0.909623
	33385	1.0071	59784	1.20362	804438	0.257646	476885	0.585444	219300	0.944571	40882.4	0.90998
	32890	1.00066	58897	1.21141	792510	0.265397	469814	0.594407	216048	0.942069	40276.6	0.910071
	32402	0.99386	58024	1.21901	780758	0.27333	462847	0.603192	212845	0.939122	39679.9	0.908418
	31922	0.98628	57164	1.22682	769181	0.281334	455984	0.611838	209689	0.936619	39091	0.905907
	31448	0.978406	56316	1.23314	757776	0.289257	449223	0.62054	206579	0.934104	38511.2	0.904135
	30982	0.970546	55481	1.23981	746539	0.297306	442562	0.629048	203516	0.931005	37940.5	0.903103
	30523	0.962825	54658	1.24613	735470	0.305437	435999	0.637515	200499	0.929023	37377.6	0.901819
	30070	0.954583	53848	1.24988	724564	0.3137	429534	0.645921	197526	0.927295	36823.8	0.899944
	29624	0.946421	53049	1.2534	713820	0.322174	423165	0.654202	194597	0.92431	36277.8	0.898069
	29185	0.937833	52263	1.25761	703236	0.330678	416890	0.662204	191711	0.920588	35739.6	0.895395
	28752	0.928653	51488	1.26146	692808	0.339115	410709	0.670227	188868	0.917057	35209.2	0.891658
	28326	0.919379	50724	1.26481	682535	0.347633	404619	0.678308	186068	0.913208	34687.9	0.887964
	27906	0.910091	49972	1.26711	672414	0.356207	398619	0.686261	183309	0.907886	34173.1	0.884611
	27492	0.900452	49231	1.27032	662444	0.364866	392708	0.694079	180591	0.904139	33666.1	0.88108
	27084	0.89053	48501	1.27233	652621	0.373578	386885	0.701804	177913	0.899884	33166.9	0.87755
	26683	0.880715	47782	1.27243	642944	0.382279	381148	0.709428	175275	0.895159	32675.5	0.873442
	26287	0.871081	47073	1.27185	633410	0.390997	375497	0.717038	172676	0.890243	32190.6	0.868951
	25897	0.860756	46375	1.27121	624018	0.399658	369929	0.724527	170115	0.884959	31713.5	0.864104
	25513	0.850387	45688	1.26988	614765	0.408324	364444	0.731859	167593	0.880259	31242.9	0.859894
	25135	0.840198	45010	1.26787	605649	0.416983	359040	0.739106	165108	0.875382	30780.1	0.855077
	24762	0.829964	44343	1.26443	596669	0.425758	353716	0.746201	162660	0.869438	30323.8	0.849181
	24395	0.819792	43685	1.26165	587821	0.434612	348471	0.753256	160248	0.864268	29874	0.844409
	24033	0.809391	43038	1.25858	579105	0.443519	343304	0.76017	157871	0.859263	29430.7	0.840227
	23677	0.799008	42399	1.25597	570518	0.45219	338213	0.767141	155530	0.85257	28993.9	0.836401
	23326	0.788556	41771	1.25261	562058	0.460912	333198	0.774119	153224	0.845698	28564.9	0.831806
	22980	0.7782	41151	1.24938	553724	0.469497	328257	0.78089	150952	0.838585	28141.1	0.826087
	22639	0.767561	40541	1.24589	545513	0.478083	323390	0.787486	148714	0.833187	27723.8	0.820827
	22303	0.75682	39940	1.24106	537424	0.486651	318595	0.794072	146509	0.828475	27313	0.817548
	21973	0.746167	39348	1.23487	529455	0.495172	313870	0.800716	144336	0.822264	26907.4	0.813367
	21647	0.735635	38764	1.22958	521605	0.503592	309216	0.80701	142196	0.816256	26508.3	0.809762
	21326	0.725141	38189	1.22394	513870	0.512161	304631	0.812981	140088	0.81115	26115.7	0.804812
	21010	0.714567	37623	1.21756	506251	0.520561	300114	0.818992	138010	0.805053	25728.3	0.798458
	20698	0.703993	37065	1.21068	498744	0.528812	295664	0.825105	135964	0.799388	25347.4	0.792902
	20391	0.693319	36516	1.20288	491348	0.537015	291280	0.831219	133948	0.792288	24970.4	0.787775
	20089	0.682956	35974	1.19565	484063	0.545118	286961	0.837115	131962	0.784464	24601.2	0.782426
	19791	0.672545	35441	1.18796	476885	0.553036	282706	0.842994	130005	0.776424	24235.9	0.777239
	19498	0.661826	34915	1.18004	469814	0.561014	278514	0.848808	128077	0.768739	23877.1	0.771802
	19208	0.651044	34397	1.1708	462847	0.568862	274384	0.854521	126178	0.761627	23522.2	0.767473
	18924	0.640436	33887	1.16094	455984	0.57653	270315	0.860171	124307	0.754298	23173.8	0.763114
	18643	0.629782	33385	1.15107	449223	0.58419	266307	0.865828	122464	0.746728	22830.6	0.756849
	18367	0.619243	32890	1.14052	442562	0.591552	262358	0.871423	120648	0.739297	22491.3	0.750923
	18094	0.608749	32402	1.13169	435999	0.598865	258468	0.876735	118859	0.731791	22158.5	0.745426
	17826	0.598591	31922	1.12239	429534	0.606144	254635	0.882031	117096	0.724386	21829.6	0.740403
	17562	0.588308	31448	1.11285	423165	0.613185	250860	0.887319	115360	0.71693	21505.9	0.736606
	17301	0.577741	30982	1.10044	416890	0.620128	247140	0.89235	113650	0.708598	21187.4	0.731848
	17045	0.56741	30523	1.08821	410709	0.627003	243475	0.897226	111964	0.700368	20872.8	0.725169
	16792	0.557426	30070	1.07694	404619	0.633876	239865	0.902119	110304	0.692137	20563.4	0.719095
	16543	0.547101	29624	1.06639	398619	0.640466	236308	0.9069	108669	0.684097	20257.9	0.713318
	16298	0.536749	29185	1.05373	392708	0.64689	232804	0.911545	107057	0.676082	19957.6	0.707998
	16056	0.526591	28752	1.0409	386885	0.653144	229352	0.916107	105470	0.668703	19661.2	0.702162
	15818	0.516458	28326	1.02834	381148	0.65931	225951	0.920469	103906	0.660511	19370	0.697286
	15583	0.506369	27906	1.01744	375497	0.665325	222601	0.92465	102365	0.65195	19082.7	0.691966
	15352	0.496263	27492	1.00496	369929	0.671323	219300	0.928809	100847	0.643783	18800.6	0.686484
	15124	0.486632	27084	0.991665	364444	0.677099	216048	0.932876	99352	0.635641	18521.1	0.68078
	14900	0.477115	26683	0.97893	359040	0.682642	212845	0.936714	97879	0.627436	18246.8	0.67722
	14679	0.467605	26287	0.965693	353716	0.688081	209689	0.940302	96427	0.61979	17976.4	0.673586
	14462	0.458023	25897	0.951392	348471	0.693334	206579	0.94376	94997	0.613769	17709.9	0.669553
	14247	0.44844	25513	0.938464	343304	0.698516	203516	0.946941	93589	0.606441	17447.3	0.665253
	14036	0.43902	25135	0.927546	338213	0.703669	200499	0.949949	92201	0.599226	17188.6	0.66017
	13828	0.430134	24762	0.915121	333198	0.708584	197526	0.9529	90834	0.591288	16933.8	0.655206
	13623	0.421193	24395	0.901458	328257	0.713474	194597	0.955652	89487	0.584467	16681.6	0.650345
	13421	0.412172	24033	0.888356	323390	0.718324	191711	0.958179	88160	0.576795	16434.6	0.644892
	13222	0.403303	23677	0.875873	318595	0.723051	188868	0.960478	86853	0.567803	16191.5	0.640755
	13026	0.394736	23326	0.86221	313870	0.727734	186068	0.962544	85565	0.558531	15951	0.636293
	12832	0.386456	22980	0.847678	309216	0.732251	183309	0.964558	84296	0.549386	15714.4	0.631092
	12642	0.378513	22639	0.835117	304631	0.736552	180591	0.966385	83046	0.541219	15481.7	0.626364
	12455	0.370923	22303	0.822189	300114	0.740721	177913	0.967899	81815	0.533052	15251.6	0.621991
	12270	0.363222	21973	0.807927	295664	0.744744	175275	0.969052	80602	0.525279	15025.4	0.616982
	12088	0.355511	21647	0.795579	291280	0.748855	172676	0.969873	79406	0.518229	14803.1	0.611618
	11909	0.348278	21326	0.783211	286961	0.752894	170115	0.970452	78229	0.511015	14583.4	0.607274
	11732	0.341083	21010	0.770438	282706	0.756761	167593	0.971104	77069	0.504016	14367.6	0.602132
	11558	0.333805	20698	0.758128	278514	0.760476	165108	0.97135	75926	0.496345	14154.4	0.598173
	11387	0.327092	20391	0.745857	274384	0.764195	162660	0.971147	74800	0.487949	13943.8	0.593267
	11218	0.320545	20089	0.731712	270315	0.767718	160248	0.970793	73691	0.480481	13737.1	0.588539
	11052	0.313995	19791	0.72004	266307	0.771224	157871	0.970294	72599	0.473304	13534.3	0.583249
	10888	0.307618	19498	0.706184	262358	0.774619	155530	0.969438	71522	0.465506	13332.8	0.577841
	10726	0.301366	19208	0.692521	258468	0.777913	153224	0.968257	70461	0.458101	13135.2	0.573143
	10567	0.295724	18924	0.679922	254635	0.781217	150952	0.966778	69417	0.450416	12940.2	0.568474
	10411	0.290342	18643	0.667458	250860	0.784364	148714	0.965164	68387	0.443291	12749.1	0.564248
	10256	0.285094	18367	0.655457	247140	0.787541	146509	0.963232	67373	0.436826	12559.3	0.559579
	10104	0.280017	18094	0.643882	243475	0.790652	144336	0.961009	66374	0.431389	12373.4	0.554895
	9954	0.275508	17826	0.63078	239865	0.793669	142196	0.958545	65390	0.424467	12190.1	0.550241
	9807	0.271287	17562	0.618239	236308	0.796526	140088	0.955586	64420	0.417596	12009.4	0.545543
	9661	0.26691	17301	0.605813	232804	0.799229	138010	0.952509	63465	0.410216	11831.3	0.539898
	9518	0.262494	17045	0.593542	229352	0.801743	135964	0.949266	62524	0.403243	11655.8	0.533159
	9377	0.258391	16792	0.580672	225951	0.804286	133948	0.945693	61597	0.396575	11482.9	0.527633
	9238	0.254509	16543	0.56786	222601	0.806761	131962	0.941901	60684	0.39011	11312.6	0.522328
	9101	0.250832	16298	0.556053	219300	0.808995	130005	0.937886	59784	0.38339	11144.9	0.516595
	8966	0.247273	16056	0.541714	216048	0.811173	128077	0.933636	58897	0.37657	10979.8	0.51098
	8833	0.243914	15818	0.530138	212845	0.813322	126178	0.929039	58024	0.370232	10817.3	0.504655
	8702	0.240774	15583	0.518177	209689	0.815521	124307	0.924289	57164	0.36463	10656.1	0.499026
	8573	0.237627	15352	0.506543	206579	0.817448	122464	0.919164	56316	0.359156	10498.8	0.494164
	8446	0.234713	15124	0.493654	203516	0.819061	120648	0.913869	55481	0.352919	10342.8	0.489747
	8321	0.231722	14900	0.481055	200499	0.820586	118859	0.908227	54658	0.346657	10189.4	0.484442
	8197	0.228952	14679	0.468996	197526	0.822104	117096	0.902537	53848	0.340637	10038.6	0.477822
	8076	0.226481	14462	0.457498	194597	0.823585	115360	0.896677	53049	0.334921	9889.1	0.471704
	7956	0.224204	14247	0.446213	191711	0.825136	113650	0.890444	52263	0.329574	9742.2	0.465956
	7838	0.221795	14036	0.433729	188868	0.82636	111964	0.883859	51488	0.323286	9597.9	0.4604
	7722	0.219314	13828	0.421111	186068	0.827563	110304	0.877089	50724	0.317545	9456.2	0.453795
	7607	0.217085	13623	0.410618	183309	0.828694	108669	0.870036	49972	0.312248	9315.8	0.446568
	7494	0.214753	13421	0.400936	180591	0.829638	107057	0.863118	49231	0.306711	9178	0.441619
	7383	0.2125	13222	0.389361	177913	0.830387	105470	0.855827	48501	0.301782	9041.5	0.43689
	7274	0.210178	13026	0.37825	175275	0.831104	103906	0.848362	47782	0.296536	8907.6	0.430063
	7166	0.208348	12832	0.368182	172676	0.831762	102365	0.840739	47073	0.292141	8775	0.422438
	7060	0.206431	12642	0.35823	170115	0.832256	100847	0.832873	46375	0.287632	8645	0.416586
	6955	0.20474	12455	0.347602	167593	0.832632	99352	0.824777	45688	0.282463	8516.3	0.409921
	6852	0.202889	12270	0.336355	165108	0.832974	97879	0.816665	45010	0.277611	8390.2	0.403922
	6750	0.201205	12088	0.326288	162660	0.833067	96427	0.808329	44343	0.271971	8266.7	0.397627
	6650	0.199697	11909	0.318636	160248	0.833135	94997	0.799845	43685	0.26637	8143.2	0.391228
	6551	0.197981	11732	0.309225	157871	0.83324	93589	0.791311	43038	0.260273	8022.3	0.384327
	6454	0.196287	11558	0.29765	155530	0.833303	92201	0.782495	42399	0.255738	7904	0.377692
	6359	0.19454	11387	0.288317	153224	0.833283	90834	0.773559	41771	0.251254	7787	0.370111
	6264	0.192557	11218	0.280008	150952	0.83313	89487	0.764495	41151	0.246466	7671.3	0.363151
	6171	0.190696	11052	0.27195	148714	0.83273	88160	0.755503	40541	0.241563	7556.9	0.356945
	6080	0.188714	10888	0.263312	146509	0.832314	86853	0.746322	39940	0.237041	7445.1	0.351196
	5990	0.186811	10726	0.255602	144336	0.831819	85565	0.736795	39348	0.232227	7334.6	0.345123
	5901	0.185095	10567	0.247429	142196	0.831166	84296	0.727114	38764	0.227896	7226.7	0.338562
	5813	0.183743	10411	0.23968	140088	0.83037	83046	0.717566	38189	0.222573	7118.8	0.3324
	5727	0.182295	10256	0.232917	138010	0.829543	81815	0.707938	37623	0.21814	7013.5	0.327228
	5642	0.180454	10104	0.224821	135964	0.828816	80602	0.698165	37065	0.214254	6909.5	0.32148
	5559	0.178524	9954	0.215874	133948	0.827906	79406	0.688269	36516	0.210684	6806.8	0.314934
	5476	0.176659	9807	0.207468	131962	0.826822	78229	0.678256	35974	0.205997	6705.4	0.308934
	5395	0.174742	9661	0.199604	130005	0.825664	77069	0.668253	35441	0.201158	6606.6	0.30261
	5315	0.172996	9518	0.193595	128077	0.824236	75926	0.658203	34915	0.197652	6509.1	0.29593
	5236	0.171121	9377	0.187566	126178	0.822885	74800	0.648107	34397	0.194362	6411.6	0.28934
	5158	0.169197	9238	0.180127	124307	0.82157	73691	0.637875	33887	0.189269	6316.7	0.282601
	5082	0.1671	9101	0.17234	122464	0.820176	72599	0.62769	33385	0.183616	6223.1	0.276838
	5007	0.165215	8966	0.165867	120648	0.818441	71522	0.617402	32890	0.178447	6130.8	0.271371
	4932	0.163457	8833	0.159239	118859	0.816643	70461	0.606967	32402	0.174788	6039.8	0.265283
	4859	0.161544	8702	0.152187	117096	0.814742	69417	0.596613	31922	0.17141	5950.1	0.259136
	4787	0.159378	8573	0.145946	115360	0.812592	68387	0.586189	31448	0.167332	5861.7	0.252649
	4716	0.157202	8446	0.142236	113650	0.810477	67373	0.575819	30982	0.162925	5775.9	0.246753
	4646	0.154983	8321	0.136826	111964	0.808273	66374	0.56546	30523	0.159965	5690.1	0.239778
	4577	0.152869	8197	0.130334	110304	0.805828	65390	0.555144	30070	0.156396	5605.6	0.233778
	4509	0.15089	8076	0.124518	108669	0.802988	64420	0.544762	29624	0.152128	5522.4	0.227128
	4443	0.148977	7956	0.120113	107057	0.800107	63465	0.534432	29185	0.148558	5440.5	0.220774
	4377	0.146977	7838	0.114143	105470	0.797163	62524	0.524284	28752	0.14537	5359.9	0.215056
	4312	0.144503	7722	0.107921	103906	0.79398	61597	0.514161	28326	0.142321	5280.6	0.210268
	4248	0.142042	7607	0.10255	102365	0.79056	60684	0.504007	27906	0.138003	5201.3	0.205023
	4185	0.139772	7494	0.0990336	100847	0.7871	59784	0.493826	27492	0.134408	5124.6	0.199526
	4123	0.137377	7383	0.095363	99352	0.783511	58897	0.483753	27084	0.131702	5049.2	0.194148
	4062	0.134687	7274	0.0919436	97879	0.779672	58024	0.473705	26683	0.128908	4973.8	0.189612
	4001	0.132116	7166	0.088215	96427	0.775785	57164	0.463852	26287	0.125884	4899.7	0.184869
	3942	0.1297	7060	0.0832495	94997	0.771562	56316	0.454057	25897	0.123115	4826.9	0.181456
	3884	0.127319	6955	0.0788638	93589	0.766936	55481	0.444258	25513	0.11966	4755.4	0.176743
	3826	0.124986	6852	0.0751739	92201	0.762071	54658	0.434667	25135	0.116421	4685.2	0.171143
	3769	0.122664	6750	0.0718898	90834	0.757145	53848	0.425117	24762	0.113398	4616.3	0.165483
	3713	0.120304	6650	0.0676588	89487	0.752174	53049	0.415676	24395	0.110629	4547.4	0.160386
	3658	0.117722	6551	0.0647612	88160	0.747007	52263	0.406366	24033	0.107745	4479.8	0.15551
	3604	0.115279	6454	0.06111	86853	0.741442	51488	0.397217	23677	0.104785	4413.5	0.149998
	3551	0.112742	6359	0.0561058	85565	0.735664	50724	0.388289	23326	0.102207	4348.5	0.144634
	3498	0.110319	6264	0.0516622	84296	0.729752	49972	0.379357	22980	0.0988532	4283.5	0.139315
	3446	0.107879	6171	0.0478563	83046	0.723583	49231	0.370373	22639	0.0952331	4219.8	0.134675
	3395	0.105176	6080	0.0454226	81815	0.717276	48501	0.36169	22303	0.0927433	4157.4	0.129755
	3345	0.102618	5990	0.0428922	80602	0.710891	47782	0.353188	21973	0.091333	4096.3	0.125485
	3295	0.100289	5901	0.0393376	79406	0.704295	47073	0.344696	21647	0.0895672	4035.2	0.119826
	3246	0.0979391	5813	0.0363241	78229	0.697435	46375	0.336515	21326	0.0869885	3975.4	0.115586
	3198	0.0958353	5727	0.0350307	77069	0.690309	45688	0.328591	21010	0.0838637	3915.6	0.111197
	3151	0.0937315	5642	0.033486	75926	0.68302	45010	0.32068	20698	0.0822629	3858.4	0.107342
	3104	0.0912396	5559	0.0308784	74800	0.675655	44343	0.312964	20391	0.0802049	3801.2	0.102273
	3058	0.0890387	5476	0.0271885	73691	0.668091	43685	0.305383	20089	0.0765721	3744	0.0976636
	3012	0.0870147	5395	0.0246195	72599	0.660534	43038	0.29795	19791	0.0744506	3689.4	0.093305
	2968	0.084651	5315	0.0228429	71522	0.652895	42399	0.290775	19498	0.0735357	3634.8	0.0898482
	2924	0.082107	5236	0.0210663	70461	0.645034	41771	0.283602	19208	0.0716174	3580.2	0.0862288
	2880	0.0797918	5158	0.0183814	69417	0.637031	41151	0.276719	18924	0.0692673	3526.9	0.0821216
	2838	0.0775494	5082	0.0168367	68387	0.628849	40541	0.269949	18643	0.0678952	3474.9	0.0782065
	2796	0.0752516	5007	0.014403	67373	0.620357	39940	0.263295	18367	0.0670565	3422.9	0.0750749
	2754	0.0728532	4932	0.0104618	66374	0.611904	39348	0.256848	18094	0.0653287	3372.2	0.0714259
	2713	0.0706489	4859	0.00837603	65390	0.603403	38764	0.25061	17826	0.0628516	3322.8	0.0672448
	2673	0.0684342	4787	0.00853211	64420	0.594745	38189	0.244229	17562	0.0602094	3273.4	0.0633297
	2633	0.0659527	4716	0.00965453	63465	0.585997	37623	0.238219	17301	0.0569957	3225.3	0.0591781
	2594	0.0636479	4646	0.00679565	62524	0.577334	37065	0.232513	17045	0.0537947	3177.2	0.0554552
	2556	0.0616169	4577	0.00449724	61597	0.568541	36516	0.226898	16792	0.0516605	3130.4	0.0519245
	2518	0.0596275	4509	0.00246941	60684	0.559664	35974	0.221143	16543	0.0493866	3083.6	0.049059
	2481	0.0572153	4443	0.000770129	59784	0.550714	35441	0.215748	16298	0.0486495	3038.1	0.0472874
	2444	0.0551669	4377	0.000249778	58897	0.54174	34915	0.210549	16056	0.0477092	2992.6	0.0455897
	2408	0.0531463	4312	0	58024	0.532712	34397	0.205584	15818	0.0467816	2948.4	0.042192
	2372	0.050845			57164	0.523716	33887	0.200649	15583	0.0454729	2904.2	0.0379073
	2337	0.0484154			56316	0.514538	33385	0.195803	15352	0.0436182	2861.3	0.0347905
	2302	0.0460067			55481	0.505375	32890	0.19105	15124	0.0420301	2819.7	0.0328711
	2268	0.0438405			54658	0.49633	32402	0.186488	14900	0.0402643	2776.8	0.0311291
	2234	0.0419585			53848	0.487374	31922	0.181974	14679	0.0381428	2736.5	0.0298157
	2201	0.0397473			53049	0.478465	31448	0.177789	14462	0.0367453	2694.9	0.0276302
	2169	0.0376401			52263	0.469712	30982	0.173624	14247	0.0358938	2655.9	0.0260212
	2136	0.0355744			51488	0.460955	30523	0.169487	14036	0.0354997	2615.6	0.0253731
	2105	0.0336994			50724	0.452097	30070	0.165616	13828	0.0348388	2577.9	0.0236902
	2073	0.0318798			49972	0.443331	29624	0.161878	13623	0.0338984	2538.9	0.0224655
	2043	0.0299423			49231	0.434613	29185	0.15821	13421	0.0327041	2501.2	0.0213887
	2012	0.0281504			48501	0.426066	28752	0.154651	13222	0.0316241	2464.8	0.0203266
	1983	0.0262685			47782	0.417586	28326	0.151209	13026	0.0302265	2428.4	0.0191759
	1953	0.0243622			47073	0.409088	27906	0.14793	12832	0.0296799	2392	0.0183799
	1924	0.0226778			46375	0.400655	27492	0.144762	12642	0.0277871	2356.9	0.0177318
	1896	0.0211354			45688	0.392291	27084	0.14165	12455	0.025437	2321.8	0.0166254
	1868	0.0196173			45010	0.384101	26683	0.138479	12270	0.0238362	2286.7	0.0159921
	1840	0.017919			44343	0.376214	26287	0.135313	12088	0.0222609	2252.9	0.0152109
	1813	0.0162519			43685	0.368525	25897	0.132449	11909	0.0217397	2219.1	0.0138532
	1786	0.0148863			43038	0.360796	25513	0.129659	11732	0.0221711	2186.6	0.0119633
	1759	0.0134826			42399	0.353278	25135	0.126921	11558	0.0219039	2154.1	0.0117735
	1733	0.0117912			41771	0.345785	24762	0.124114	11387	0.0198459	2122.9	0.0115392
	1707	0.0101484			41151	0.33839	24395	0.121572	11218	0.0182325	2090.4	0.0104033
	1682	0.00885208			40541	0.331078	24033	0.119238	11052	0.0174064	2059.2	0.00922299
	1657	0.0076563			39940	0.323962	23677	0.116838	10888	0.0169488	2029.3	0.00721486
	1633	0.00598225			39348	0.317013	23326	0.114415	10726	0.0156274	1999.4	0.0068476
	1608	0.00443297			38764	0.310128	22980	0.112125	10567	0.0135948	1969.5	0.00546034
	1584	0.00310549			38189	0.303557	22639	0.109748	10411	0.0121338	1940.9	0.00348178
	1561	0.00146264			37623	0.29717	22303	0.107503	10256	0.0103171	1911	0.00277452
					37065	0.291021	21973	0.105355	10104	0.00937682	1883.7	0.00190465
					36516	0.284838	21647	0.103309	9954	0.0083222	1855.1	0
					35974	0.278606	21326	0.10138	9807	0.00781371
					35441	0.272781	21010	0.0993862	9661	0.00656858
					34915	0.267159	20698	0.0974519	9518	0.00504403
					34397	0.261682	20391	0.0956339	9377	0.00370999
					33887	0.256138	20089	0.093812	9238	0.00231245
					33385	0.250861	19791	0.0920314	9101	0.000940316
					32890	0.24581	19498	0.0902676	8966	0
					32402	0.240874	19208	0.088753
					31922	0.236045	18924	0.0870997
					31448	0.231424	18643	0.085379
					30982	0.226908	18367	0.0837707
					30523	0.222683	18094	0.0823628
					30070	0.218469	17826	0.080953
					29624	0.21419	17562	0.0793934
					29185	0.210208	17301	0.0777214
					28752	0.206362	17045	0.0761487
					28326	0.202382	16792	0.0746921
					27906	0.198611	16543	0.0733385
					27492	0.195115	16298	0.0722284
					27084	0.191768	16056	0.0709947
					26683	0.188462	15818	0.0695587
					26287	0.185348	15583	0.0682425
					25897	0.182328	15352	0.0670987
					25513	0.179302	15124	0.065983
					25135	0.176652	14900	0.0649516
					24762	0.173974	14679	0.0639014
					24395	0.171267	14462	0.062752
					24033	0.168644	14247	0.0616082
					23677	0.166214	14036	0.0605936
					23326	0.163924	13828	0.0595341
					22980	0.161723	13623	0.0585813
					22639	0.159494	13421	0.0577353
					22303	0.157317	13222	0.0567451
					21973	0.155321	13026	0.0557305
					21647	0.15347	12832	0.0547609
					21326	0.151511	12642	0.0537875
					21010	0.149683	12455	0.0528816
					20698	0.147981	12270	0.0522004
					20391	0.146107	12088	0.051405
					20089	0.144441	11909	0.0505571
					19791	0.142869	11732	0.0498085
					19498	0.141371	11558	0.0489081
					19208	0.140046	11387	0.0480528
					18924	0.138677	11218	0.0472667
					18643	0.137389	11052	0.046445
					18367	0.136143	10888	0.0455316
					18094	0.135048	10726	0.0445751
					17826	0.134006	10567	0.0436654
					17562	0.132663	10411	0.0428962
					17301	0.131582	10256	0.0421326
					17045	0.130625	10104	0.0412267
					16792	0.129504	9954	0.0404649
					16543	0.128467	9807	0.0397763
					16298	0.127499	9661	0.0389602
					16056	0.12655	9518	0.0382435
					15818	0.125644	9377	0.037581
					15583	0.124778	9238	0.0367725
					15352	0.123977	9101	0.0359639
					15124	0.123111	8966	0.0351011
					14900	0.122139	8833	0.0341333
					14679	0.121239	8702	0.0333397
					14462	0.120446	8573	0.0326117
					14247	0.11962	8446	0.0316496
					14036	0.118703	8321	0.0306275
					13828	0.117832	8197	0.0298864
					13623	0.117006	8076	0.0290985
					13421	0.11623	7956	0.0283855
					13222	0.115397	7838	0.0277642
					13026	0.114373	7722	0.0269875
					12832	0.113463	7607	0.0260778
					12642	0.112584	7494	0.0252243
					12455	0.111764	7383	0.0243521
					12270	0.110727	7274	0.0235155
					12088	0.109689	7166	0.0227875
					11909	0.108689	7060	0.0220014
					11732	0.107721	6955	0.0211535
					11558	0.106498	6852	0.0202532
					11387	0.105236	6750	0.0195102
					11218	0.10399	6650	0.0188271
					11052	0.10284	6551	0.0181347
					10888	0.101784	6454	0.0172906
					10726	0.10064	6359	0.0165008
					10567	0.0994312	6264	0.015696
					10411	0.098259	6171	0.0149549
					10256	0.0970569	6080	0.0142755
					10104	0.0957634	5990	0.0136281
					9954	0.0944223	5901	0.0129731
					9807	0.0931569	5813	0.0122058
					9661	0.0917173	5727	0.011401
					9518	0.0903076	5642	0.0106261
					9377	0.0890352	5559	0.0100592
					9238	0.087863	5476	0.00949978
					9101	0.0865747	5395	0.00888977
					8966	0.0851615	5315	0.00819174
					8833	0.0837219	5236	0.00741316
					8702	0.0823087	5158	0.00675071
					8573	0.080987	5082	0.00617816
					8446	0.0796389	5007	0.00571986
					8321	0.0780674	4932	0.00508176
					8197	0.07648	4859	0.00449235
					8076	0.0749701	4787	0.00393104
					7956	0.0734689	4716	0.00342592
					7838	0.072061	4646	0.00291893
					7722	0.070507	4577	0.00239133
					7607	0.0689848	4509	0.00193491
					7494	0.0675135	4443	0.00133052
					7383	0.0660862	4377	0.000716769
					7274	0.0647012	4312	0
					7166	0.0632827
					7060	0.0618695
					6955	0.0604387
					6852	0.0590009
					6750	0.0574452
					6650	0.055988
					6551	0.0545414
					6454	0.0532056
					6359	0.0519156
					6264	0.0505376
					6171	0.0492493
					6080	0.0478026
					5990	0.0463736
					5901	0.04511
					5813	0.0440011
					5727	0.0428325
					5642	0.0415442
					5559	0.0403685
					5476	0.039323
					5395	0.0383074
					5315	0.0371704
					5236	0.035861
					5158	0.034636
					5082	0.0335131
					5007	0.0324782
					4932	0.0314063
					4859	0.030396
					4787	0.0294842
					4716	0.0284545
					4646	0.0274952
					4577	0.0264831
					4509	0.0255538
					4443	0.0246314
					4377	0.0237953
					4312	0.0230242
					4248	0.0221581
					4185	0.0213431
					4123	0.0205967
					4062	0.0196761
					4001	0.018905
					3942	0.0181498
					3884	0.0174333
					3826	0.0167661
					3769	0.0161762
					3713	0.0154703
					3658	0.01484
					3604	0.0143873
					3551	0.0136409
					3498	0.01281
					3446	0.0121094
					3395	0.0113876
					3345	0.0109015
					3295	0.0104032
					3246	0.00991361
					3198	0.00942405
					3151	0.00896615
					3104	0.00837631
					3058	0.00782341
					3012	0.00747987
					2968	0.00703957
					2924	0.00650602
					2880	0.00600766
					2838	0.00558143
					2796	0.00508131
					2754	0.00471314
					2713	0.00442766
					2673	0.00402606
					2633	0.00351714
					2594	0.00310147
					2556	0.00288988
					2518	0.00246013
					2481	0.00200399
					2444	0.00151971
					2408	0.00100728
					2372	0.000510675
					2337	0
