# Supplementary material for: Catalytic oxidation of polystyrene to aromatic oxygenates over a graphitic carbon nitride catalyst
Source: Nat Commun. 2022 Aug 16;13:4809. doi: 10.1038/s41467-022-32510-x (PMC9381527; doi:10.1038/s41467-022-32510-x)
Supplement: Supplementary file 2 — Source Data [file 41467_2022_32510_MOESM2_ESM.zip › Figure 1.xlsx]

## Sheet: Sheet1
Figure 1a	Time-evolution of different products
	Reaction time (h)	Yield (%)				Conversion (%)	Error of Conversion
		PhCHO	PhCOCH3	PhCOOH	COx
	0	0	0	0	0	0	0
	0.5	0	0	1.1	0.3	1.4	0.24
	1	0	0.5	1.9	0.7	3.1	0.342
	2	0	0.6	3.2	1.4	5.2	0.72
	3	0	1.1	4.8	2.6	8.5	0.96
	5	0.4	1.4	18	7.7	27.5	3.24
	7	0.6	1.8	26	11	39.4	3.66
	10	1.2	4	36	13	54.2	4.02
	12	1.7	5.3	41	14.9	62.9	3.48
	14	1.2	3.7	42	20.3	67.2	4.002
	16	1.5	4.4	48	22.6	76.5	4.407
	20	0	4.2	46	36	86.2	5.856
	24	0	8.5	44	43	95.5	6.12
	36	0	6.3	35	56.9	98.2	7.8
Figure 1b	LC
	Rentention Time (min)	Absorbance at 245 nm (mAU)
		pure solvent	0.5 h	2 h	5 h	10 h	no light - 10 h
	0.08251	-98.8716	-102.408	-1.19518	0.96065	-82.3153	5.24053
	0.08736	-98.8923	-102.408	-1.19523	-0.67139	-82.3144	5.24002
	0.09221	-98.9122	-102.408	-1.19523	-1.71983	-82.316	5.23943
	0.09707	-98.9311	-102.408	-1.19527	-2.46668	-82.3202	5.23871
	0.10192	-98.9484	-102.408	-1.19518	-3.05349	-82.3268	5.23788
	0.10677	-98.9638	-102.408	-1.19518	-3.55214	-82.3355	5.23698
	0.11163	-98.977	-102.407	-1.19514	-3.99899	-82.3465	5.236
	0.11648	-98.9877	-102.407	-1.19523	-4.41188	-82.3589	5.23511
	0.12133	-98.9963	-102.406	-1.19554	-4.79835	-82.3728	5.23427
	0.12619	-99.0031	-102.406	-1.19585	-5.16081	-82.3881	5.23359
	0.13104	-99.0083	-102.406	-1.19629	-5.49948	-82.4043	5.23299
	0.13589	-99.0124	-102.405	-1.19677	-5.81425	-82.4213	5.23245
	0.14075	-99.0158	-102.405	-1.19717	-6.10483	-82.4387	5.2321
	0.1456	-99.0182	-102.405	-1.19739	-6.37251	-82.4563	5.23189
	0.15045	-99.0198	-102.405	-1.19744	-6.61868	-82.4737	5.23174
	0.15531	-99.0205	-102.404	-1.19748	-6.84524	-82.4908	5.23174
	0.16016	-99.0203	-102.404	-1.19748	-7.05445	-82.507	5.23177
	0.16501	-99.0192	-102.404	-1.19757	-7.24822	-82.5221	5.23201
	0.16987	-99.0179	-102.404	-1.19797	-7.42835	-82.5361	5.2323
	0.17472	-99.0166	-102.404	-1.19845	-7.59631	-82.5486	5.23269
	0.17957	-99.0158	-102.404	-1.19907	-7.75361	-82.5595	5.23314
	0.18443	-99.0155	-102.405	-1.1996	-7.90137	-82.569	5.23359
	0.18928	-99.0156	-102.405	-1.19991	-8.04061	-82.5768	5.234
	0.19413	-99.0158	-102.405	-1.2	-8.17245	-82.5833	5.23436
	0.19899	-99.0155	-102.405	-1.19991	-8.29762	-82.5888	5.23463
	0.20384	-99.0146	-102.405	-1.1996	-8.41683	-82.5936	5.23475
	0.20869	-99.0126	-102.404	-1.19925	-8.53068	-82.5979	5.23484
	0.21355	-99.0099	-102.403	-1.19889	-8.63951	-82.6021	5.23481
	0.2184	-99.0063	-102.403	-1.19854	-8.74358	-82.6064	5.23478
	0.22325	-99.0026	-102.402	-1.19827	-8.84336	-82.6106	5.23478
	0.22811	-98.9985	-102.401	-1.19814	-8.93891	-82.6148	5.23493
	0.23296	-98.9945	-102.401	-1.19797	-9.03034	-82.6185	5.23517
	0.23781	-98.9903	-102.401	-1.19779	-9.11802	-82.6217	5.23558
	0.24267	-98.9858	-102.401	-1.19766	-9.20194	-82.6244	5.23606
	0.24752	-98.9807	-102.401	-1.19761	-9.28223	-82.6265	5.23657
	0.25237	-98.9744	-102.401	-1.19766	-9.35894	-82.6282	5.23695
	0.25723	-98.9665	-102.4	-1.19779	-9.43232	-82.63	5.23725
	0.26208	-98.9568	-102.4	-1.1981	-9.50235	-82.6316	5.23731
	0.26693	-98.9454	-102.4	-1.19836	-9.56923	-82.6336	5.23716
	0.27179	-98.9323	-102.399	-1.19858	-9.63312	-82.6358	5.23695
	0.27664	-98.9182	-102.4	-1.19858	-9.69416	-82.6378	5.23663
	0.28149	-98.9036	-102.4	-1.19836	-9.75245	-82.6399	5.23639
	0.28635	-98.8894	-102.401	-1.19797	-9.80818	-82.6421	5.23618
	0.2912	-98.8764	-102.401	-1.19748	-9.86135	-82.6444	5.23606
	0.29605	-98.8654	-102.402	-1.19708	-9.91195	-82.6469	5.23609
	0.30091	-98.8568	-102.402	-1.19673	-9.96023	-82.6496	5.23627
	0.30576	-98.8513	-102.403	-1.19655	-10.0062	-82.6526	5.23648
	0.31061	-98.8485	-102.403	-1.19638	-10.0498	-82.6555	5.23683
	0.31547	-98.848	-102.404	-1.19629	-10.0913	-82.6582	5.23716
	0.32032	-98.8492	-102.405	-1.19629	-10.1306	-82.6606	5.23743
	0.32517	-98.8514	-102.406	-1.19655	-10.1676	-82.6625	5.23767
	0.33003	-98.8536	-102.408	-1.19704	-10.2029	-82.6641	5.23785
	0.33488	-98.8549	-102.408	-1.19783	-10.2361	-82.6656	5.23791
	0.33973	-98.8548	-102.408	-1.19876	-10.2677	-82.6668	5.23803
	0.34459	-98.853	-102.408	-1.19986	-10.2975	-82.668	5.23821
	0.34944	-98.8494	-102.407	-1.20061	-10.3254	-82.6691	5.23832
	0.35429	-98.844	-102.406	-1.20106	-10.3511	-82.6701	5.23838
	0.35915	-98.8375	-102.406	-1.20101	-10.3747	-82.671	5.23838
	0.364	-98.8302	-102.405	-1.2007	-10.3959	-82.6719	5.23823
	0.36885	-98.8226	-102.405	-1.20039	-10.4148	-82.6729	5.23791
	0.37371	-98.8152	-102.404	-1.20031	-10.4315	-82.674	5.23743
	0.37856	-98.808	-102.404	-1.20039	-10.4461	-82.6749	5.23686
	0.38341	-98.8013	-102.404	-1.20075	-10.4586	-82.676	5.23618
	0.38827	-98.7949	-102.404	-1.20123	-10.4688	-82.6768	5.2354
	0.39312	-98.7884	-102.403	-1.20167	-10.4769	-82.6776	5.23466
	0.39797	-98.7818	-102.402	-1.20189	-10.4824	-82.6783	5.234
	0.40283	-98.7748	-102.402	-1.20189	-10.4856	-82.6789	5.2335
	0.40768	-98.767	-102.402	-1.20172	-10.4859	-82.6792	5.2332
	0.41253	-98.7585	-102.401	-1.20123	-10.4833	-82.6792	5.23305
	0.41739	-98.7491	-102.401	-1.20053	-10.4778	-82.6786	5.23293
	0.42224	-98.7388	-102.4	-1.19964	-10.469	-82.6775	5.23278
	0.42709	-98.7276	-102.399	-1.19872	-10.4566	-82.6762	5.23245
	0.43195	-98.7157	-102.398	-1.19783	-10.4402	-82.6748	5.23189
	0.4368	-98.703	-102.397	-1.19713	-10.4197	-82.6736	5.23105
	0.44165	-98.6895	-102.396	-1.19668	-10.3945	-82.6732	5.23004
	0.44651	-98.6751	-102.395	-1.19664	-10.3647	-82.6736	5.22879
	0.45136	-98.6597	-102.394	-1.19686	-10.3301	-82.6746	5.22754
	0.45621	-98.6434	-102.394	-1.19717	-10.2908	-82.6762	5.22631
	0.46107	-98.626	-102.394	-1.19752	-10.2465	-82.6779	5.22524
	0.46592	-98.6079	-102.394	-1.19792	-10.197	-82.6793	5.22426
	0.47077	-98.5892	-102.395	-1.1981	-10.1423	-82.6806	5.22342
	0.47563	-98.5707	-102.396	-1.19814	-10.0821	-82.6811	5.22265
	0.48048	-98.5528	-102.397	-1.19792	-10.0162	-82.6817	5.22202
	0.48533	-98.5362	-102.398	-1.19761	-9.94462	-82.6818	5.22149
	0.49019	-98.5215	-102.4	-1.19717	-9.86737	-82.6821	5.22119
	0.49504	-98.509	-102.401	-1.19668	-9.78446	-82.6827	5.22098
	0.49989	-98.4986	-102.403	-1.19638	-9.69625	-82.6834	5.22086
	0.50475	-98.4901	-102.405	-1.19624	-9.60267	-82.6844	5.22074
	0.5096	-98.483	-102.406	-1.19646	-9.5039	-82.6853	5.22047
	0.51445	-98.4765	-102.408	-1.19691	-9.40043	-82.686	5.22
	0.51931	-98.4699	-102.409	-1.19748	-9.29224	-82.6864	5.21928
	0.52416	-98.4627	-102.41	-1.19801	-9.18001	-82.6866	5.21848
	0.52901	-98.4544	-102.411	-1.19845	-9.06408	-82.6865	5.21773
	0.53387	-98.4447	-102.413	-1.19867	-8.94511	-82.6864	5.21719
	0.53872	-98.4336	-102.414	-1.1988	-8.82381	-82.6863	5.21684
	0.54357	-98.4212	-102.414	-1.19894	-8.70097	-82.6864	5.21678
	0.54843	-98.4074	-102.415	-1.19925	-8.57723	-82.6863	5.2169
	0.55328	-98.3925	-102.415	-1.19978	-8.45301	-82.6865	5.21702
	0.55813	-98.3766	-102.414	-1.20057	-8.32897	-82.6866	5.21719
	0.56299	-98.3597	-102.414	-1.2015	-8.20547	-82.6866	5.21728
	0.56784	-98.3421	-102.413	-1.20251	-8.08293	-82.6866	5.21734
	0.57269	-98.3242	-102.412	-1.20357	-7.96205	-82.6867	5.21719
	0.57755	-98.3065	-102.411	-1.20459	-7.84314	-82.6869	5.21678
	0.5824	-98.29	-102.409	-1.2056	-7.72685	-82.6872	5.21621
	0.58725	-98.2753	-102.408	-1.20653	-7.61348	-82.6875	5.21541
	0.59211	-98.2633	-102.407	-1.2075	-7.50345	-82.688	5.21451
	0.59696	-98.2544	-102.405	-1.2083	-7.397	-82.6884	5.21368
	0.60181	-98.2487	-102.403	-1.20891	-7.29412	-82.6888	5.21302
	0.60667	-98.2456	-102.4	-1.20931	-7.19506	-82.6891	5.21249
	0.61152	-98.2444	-102.397	-1.20953	-7.09975	-82.6893	5.21201
	0.61637	-98.2442	-102.393	-1.20949	-7.00837	-82.6891	5.2115
	0.62123	-98.2442	-102.39	-1.20936	-6.9207	-82.6883	5.211
	0.62608	-98.2438	-102.386	-1.20896	-6.83677	-82.6867	5.21034
	0.63093	-98.2423	-102.383	-1.20843	-6.75654	-82.6844	5.20974
	0.63579	-98.24	-102.381	-1.20755	-6.68001	-82.6816	5.20924
	0.64064	-98.2365	-102.38	-1.20631	-6.60723	-82.6788	5.20888
	0.64549	-98.2322	-102.38	-1.20472	-6.53809	-82.6765	5.20876
	0.65035	-98.2269	-102.38	-1.20269	-6.47277	-82.6753	5.20879
	0.6552	-98.2207	-102.381	-1.20044	-6.41084	-82.6752	5.20897
	0.66005	-98.2135	-102.383	-1.19819	-6.35231	-82.676	5.20924
	0.66491	-98.2053	-102.385	-1.19589	-6.29681	-82.6775	5.20945
	0.66976	-98.196	-102.388	-1.19377	-6.2443	-82.6792	5.20971
	0.67461	-98.1858	-102.391	-1.19187	-6.19453	-82.6808	5.20998
	0.67947	-98.1748	-102.394	-1.19028	-6.14733	-82.6821	5.21022
	0.68432	-98.1629	-102.396	-1.18896	-6.10298	-82.6829	5.21049
	0.68917	-98.1502	-102.398	-1.18785	-6.0612	-82.6832	5.2107
	0.69403	-98.137	-102.4	-1.18697	-6.02198	-82.6834	5.21076
	0.69888	-98.1232	-102.401	-1.1864	-5.9852	-82.6834	5.21076
	0.70373	-98.1088	-102.402	-1.18622	-5.95081	-82.6834	5.2107
	0.70859	-98.0938	-102.402	-1.18626	-5.9185	-82.6837	5.21058
	0.71344	-98.0782	-102.403	-1.18666	-5.88846	-82.6843	5.21052
	0.71829	-98.062	-102.404	-1.18746	-5.86051	-82.6847	5.21046
	0.72315	-98.0455	-102.406	-1.18852	-5.83482	-82.6849	5.21046
	0.728	-98.0285	-102.407	-1.18997	-5.81133	-82.6847	5.2104
	0.73285	-98.0113	-102.409	-1.1917	-5.78994	-82.6838	5.21019
	0.73771	-97.9937	-102.411	-1.19373	-5.77044	-82.6822	5.20986
	0.74256	-97.9758	-102.412	-1.1958	-5.75262	-82.6801	5.20942
	0.74741	-97.9576	-102.414	-1.19779	-5.73605	-82.6779	5.20894
	0.75227	-97.9388	-102.416	-1.19964	-5.72032	-82.6759	5.20852
	0.75712	-97.9195	-102.417	-1.20119	-5.70536	-82.6741	5.20825
	0.76197	-97.8997	-102.418	-1.20238	-5.69069	-82.6729	5.20822
	0.76683	-97.8794	-102.418	-1.20322	-5.67627	-82.6724	5.20828
	0.77168	-97.8588	-102.417	-1.20375	-5.66185	-82.6719	5.20837
	0.77653	-97.8379	-102.415	-1.20415	-5.64748	-82.6717	5.20831
	0.78139	-97.817	-102.413	-1.20454	-5.63318	-82.6711	5.20816
	0.78624	-97.796	-102.411	-1.20516	-5.61899	-82.6702	5.20781
	0.79109	-97.775	-102.409	-1.20604	-5.60492	-82.6688	5.20745
	0.79595	-97.7539	-102.407	-1.20741	-5.59109	-82.6672	5.20712
	0.8008	-97.7328	-102.405	-1.20914	-5.57768	-82.6655	5.20688
	0.80565	-97.7116	-102.404	-1.21099	-5.56469	-82.6638	5.20673
	0.81051	-97.69	-102.404	-1.21262	-5.55223	-82.6625	5.20658
	0.81536	-97.6683	-102.404	-1.21368	-5.54019	-82.6617	5.20641
	0.82021	-97.6464	-102.404	-1.2139	-5.52875	-82.6611	5.20617
	0.82507	-97.6245	-102.405	-1.21315	-5.5179	-82.6608	5.20584
	0.82992	-97.6027	-102.405	-1.21148	-5.50765	-82.6603	5.20551
	0.83477	-97.5813	-102.405	-1.209	-5.49775	-82.6592	5.20524
	0.83963	-97.5603	-102.406	-1.20613	-5.48804	-82.6574	5.20504
	0.84448	-97.5398	-102.405	-1.20326	-5.47791	-82.6547	5.20483
	0.84933	-97.5201	-102.405	-1.20048	-5.46664	-82.6511	5.20456
	0.85419	-97.5008	-102.405	-1.19814	-5.45394	-82.6465	5.20438
	0.85904	-97.4821	-102.406	-1.19646	-5.43958	-82.6415	5.20411
	0.86389	-97.4639	-102.406	-1.19527	-5.42367	-82.6361	5.20381
	0.86875	-97.4463	-102.406	-1.19461	-5.40662	-82.6306	5.2036
	0.8736	-97.4293	-102.407	-1.19443	-5.38915	-82.6255	5.20349
	0.87845	-97.413	-102.408	-1.19448	-5.37187	-82.6211	5.20337
	0.88331	-97.3975	-102.408	-1.19487	-5.35542	-82.6178	5.20325
	0.88816	-97.3831	-102.409	-1.19532	-5.33998	-82.6162	5.20304
	0.89301	-97.3696	-102.408	-1.19589	-5.32579	-82.616	5.20295
	0.89787	-97.3571	-102.408	-1.19638	-5.31292	-82.6171	5.20277
	0.90272	-97.3455	-102.407	-1.19677	-5.3013	-82.6196	5.20262
	0.90757	-97.3351	-102.406	-1.19717	-5.29081	-82.623	5.20253
	0.91243	-97.3255	-102.405	-1.19757	-5.28139	-82.6272	5.20244
	0.91728	-97.3169	-102.404	-1.19797	-5.27292	-82.6319	5.20238
	0.92213	-97.3094	-102.404	-1.19836	-5.26536	-82.6368	5.20232
	0.92699	-97.3033	-102.404	-1.1988	-5.2585	-82.6421	5.20217
	0.93184	-97.2984	-102.404	-1.19907	-5.25194	-82.6474	5.202
	0.93669	-97.2949	-102.405	-1.19925	-5.24592	-82.6522	5.20173
	0.94155	-97.2925	-102.406	-1.1992	-5.24038	-82.6568	5.20131
	0.9464	-97.291	-102.407	-1.19902	-5.23514	-82.661	5.20089
	0.95125	-97.2903	-102.408	-1.1988	-5.23013	-82.6649	5.20045
	0.95611	-97.2902	-102.409	-1.19854	-5.22518	-82.6684	5.20006
	0.96096	-97.2905	-102.41	-1.19845	-5.22029	-82.6715	5.19976
	0.96581	-97.2914	-102.411	-1.19854	-5.21535	-82.6739	5.19952
	0.97067	-97.293	-102.411	-1.19876	-5.21046	-82.6754	5.19931
	0.97552	-97.2955	-102.412	-1.1992	-5.20581	-82.676	5.19907
	0.98037	-97.2992	-102.412	-1.19964	-5.20134	-82.6753	5.19878
	0.98523	-97.3039	-102.413	-1.20004	-5.19747	-82.6736	5.19824
	0.99008	-97.3096	-102.413	-1.20039	-5.19395	-82.6709	5.19761
	0.99493	-97.3161	-102.413	-1.20057	-5.19073	-82.668	5.19696
	0.99979	-97.3235	-102.414	-1.2007	-5.18793	-82.6652	5.19633
	1.00464	-97.3314	-102.414	-1.20079	-5.18525	-82.663	5.19595
	1.00949	-97.3398	-102.414	-1.20097	-5.18268	-82.6619	5.19547
	1.01435	-97.3489	-102.414	-1.20136	-5.18024	-82.6625	5.19499
	1.0192	-97.3587	-102.415	-1.20185	-5.17792	-82.6649	5.1944
	1.02405	-97.3692	-102.415	-1.20238	-5.17547	-82.6687	5.19353
	1.02891	-97.3804	-102.416	-1.20282	-5.17297	-82.6735	5.19231
	1.03376	-97.392	-102.416	-1.20317	-5.17023	-82.6787	5.191
	1.03861	-97.4045	-102.417	-1.20348	-5.16737	-82.6836	5.18972
	1.04347	-97.4105	-102.417	-1.20375	-5.1645	-82.6877	5.18855
	1.04832	-97.4165	-102.417	-1.20397	-5.16164	-82.6908	5.18775
	1.05317	-97.4224	-102.417	-1.20428	-5.15914	-82.6927	5.18724
	1.05803	-97.4281	-102.416	-1.20454	-5.15699	-82.694	5.18703
	1.06288	-97.4338	-102.416	-1.20476	-5.15532	-82.6946	5.18695
	1.06773	-97.4395	-102.416	-1.20472	-5.15389	-82.6948	5.18692
	1.07259	-97.4452	-102.416	-1.20428	-5.15252	-82.695	5.18677
	1.07744	-97.451	-102.415	-1.20362	-5.15079	-82.695	5.18659
	1.08229	-97.4569	-102.413	-1.20265	-5.14859	-82.6947	5.18617
	1.08715	-97.4629	-102.41	-1.20136	-5.14531	-82.6926	5.18569
	1.092	-97.4689	-102.404	-1.19969	-5.14054	-82.6835	5.18525
	1.09685	-97.4747	-102.395	-1.19748	-5.13357	-82.6533	5.18483
	1.10171	-97.4804	-102.381	-1.19426	-5.12314	-82.5683	5.18456
	1.10656	-97.485	-102.359	-1.18931	-5.1071	-82.3627	5.18441
	1.11141	-97.4872	-102.328	-1.18203	-5.08177	-81.925	5.18429
	1.11627	-97.4842	-102.284	-1.17147	-5.04243	-81.0929	5.1842
	1.12112	-97.4719	-102.224	-1.15664	-4.98223	-79.6627	5.18399
	1.12597	-97.445	-102.146	-1.1362	-4.89312	-77.4232	5.18358
	1.13083	-97.3968	-102.046	-1.10891	-4.76617	-76.7809	5.18289
	1.13568	-97.3204	-101.922	-1.07293	-4.5923	-75.9345	5.18209
	1.14053	-97.2091	-101.772	-1.02635	-4.3636	-74.9081	5.18119
	1.14539	-97.0575	-101.594	-0.96701	-4.07439	-73.7633	5.18036
	1.15024	-96.8621	-101.387	-0.8931	-3.72279	-72.5923	5.17964
	1.15509	-96.6219	-101.15	-0.80298	-3.31116	-71.5007	5.17926
	1.15995	-96.3393	-100.884	-0.69578	-3.07897	-70.584	5.17929
	1.1648	-96.0192	-100.589	-0.57114	-2.82607	-69.9044	5.18006
	1.16965	-95.6697	-100.269	-0.4292	-2.55984	-69.4763	5.18209
	1.17451	-95.3009	-99.9295	-0.27038	-2.28834	-69.2646	5.18605
	1.17936	-94.9242	-99.5758	-0.09532	-2.01935	-69.1975	5.19285
	1.18421	-94.5505	-99.2155	0.09568	-1.7595	-69.1889	5.20366
	1.18907	-94.1892	-98.856	0.30204	-1.51369	-69.1633	5.21973
	1.19392	-93.8467	-98.5044	0.52271	-1.28445	-69.0762	5.24214
	1.19877	-93.5257	-98.1666	0.75561	-1.07262	-68.9236	5.27197
	1.20363	-93.2251	-97.8473	0.99703	-0.87729	-68.7381	5.30994
	1.20848	-92.9405	-97.5503	1.24159	-0.69663	-68.5763	5.35613
	1.21333	-92.6656	-97.279	1.48265	-0.52849	-68.5004	5.41037
	1.21819	-92.3936	-97.0364	1.71295	-0.37101	-68.5604	5.47209
	1.22304	-92.1189	-96.825	1.92576	-0.22251	-68.7823	5.54034
	1.22789	-91.8387	-96.6468	2.11627	-0.08208	-69.1636	5.61458
	1.23275	-91.5529	-96.5021	2.28202	0.05066	-69.6756	5.69412
	1.2376	-91.2645	-96.3881	2.42352	0.17586	-70.2713	5.77873
	1.24245	-90.9788	-96.2988	2.54353	0.29337	-70.895	5.86832
	1.24731	-90.7016	-96.2242	2.64609	0.40328	-71.492	5.96255
	1.25216	-90.4385	-96.1531	2.73479	0.50619	-72.017	6.06075
	1.25701	-90.1936	-96.074	2.8121	0.60338	-72.44	6.16112
	1.26187	-89.969	-95.979	2.87833	0.69654	-72.7492	6.2612
	1.26672	-89.7649	-95.8661	2.93189	0.78747	-72.9512	6.35767
	1.27157	-89.5805	-95.7401	2.97008	0.87723	-73.0674	6.4472
	1.27643	-89.414	-95.6113	2.9903	0.96547	-73.1287	6.5271
	1.28128	-89.2639	-95.4927	2.9907	1.04999	-73.1682	6.59576
	1.28613	-89.1295	-95.3968	2.97123	1.1273	-73.2142	6.65289
	1.29099	-89.0107	-95.3323	2.93286	1.19293	-73.2857	6.69947
	1.29584	-88.9082	-95.3031	2.87793	1.24302	-73.3902	6.73717
	1.30069	-88.8229	-95.3075	2.80914	1.27539	-73.5254	6.76787
	1.30555	-88.7557	-95.3401	2.72905	1.29008	-73.6827	6.79302
	1.3104	-88.7075	-95.3938	2.6404	1.28949	-73.8507	6.81356
	1.31525	-88.6783	-95.4617	2.54538	1.27739	-74.0188	6.82977
	1.32011	-88.6675	-95.5382	2.44644	1.2579	-74.179	6.84145
	1.32496	-88.674	-95.6189	2.34595	1.23396	-74.3261	6.84819
	1.32981	-88.6958	-95.701	2.24665	1.20687	-74.4576	6.84938
	1.33467	-88.7304	-95.7821	2.15124	1.17579	-74.5726	6.84449
	1.33952	-88.775	-95.8601	2.06232	1.13848	-74.6711	6.83308
	1.34437	-88.8268	-95.9327	1.98232	1.09213	-74.7536	6.81472
	1.34923	-88.8832	-95.9975	1.91278	1.03482	-74.8203	6.78936
	1.35408	-88.942	-96.0531	1.85406	0.96577	-74.8713	6.7569
	1.35893	-89.0015	-96.0991	1.80523	0.88596	-74.9065	6.71774
	1.36379	-89.0606	-96.1374	1.76417	0.79793	-74.9251	6.67241
	1.36864	-89.1184	-96.1716	1.72778	0.70491	-74.9266	6.62163
	1.37349	-89.1743	-96.2068	1.69321	0.61047	-74.91	6.56626
	1.37835	-89.2278	-96.2485	1.65807	0.51746	-74.8747	6.50731
	1.3832	-89.2786	-96.3005	1.62142	0.42823	-74.8211	6.44585
	1.38805	-89.3266	-96.3649	1.5835	0.3441	-74.7507	6.38291
	1.39291	-89.3718	-96.4408	1.54561	0.26578	-74.6677	6.31955
	1.39776	-89.4145	-96.5253	1.5099	0.19348	-74.5785	6.25697
	1.40261	-89.4548	-96.6142	1.47828	0.12714	-74.4918	6.19632
	1.40747	-89.493	-96.7029	1.45237	0.0664	-74.4179	6.13886
	1.41232	-89.5294	-96.7881	1.43312	0.01114	-74.3661	6.08575
	1.41717	-89.5641	-96.8681	1.42089	-0.03883	-74.3439	6.03819
	1.42203	-89.597	-96.9424	1.41559	-0.08357	-74.355	5.99703
	1.42688	-89.6281	-97.0121	1.41634	-0.12276	-74.3988	5.96279
	1.43173	-89.657	-97.0786	1.42212	-0.15596	-74.4711	5.93573
	1.43659	-89.6834	-97.1433	1.43135	-0.18257	-74.5649	5.91576
	1.44144	-89.7071	-97.2078	1.4423	-0.20221	-74.6727	5.90277
	1.44629	-89.7279	-97.2734	1.45285	-0.2144	-74.7877	5.8963
	1.45115	-89.7455	-97.341	1.46106	-0.21908	-74.9048	5.89612
	1.456	-89.7601	-97.4117	1.46482	-0.21622	-75.0215	5.90196
	1.46085	-89.7718	-97.4867	1.46239	-0.20623	-75.1372	5.91362
	1.46571	-89.7812	-97.5673	1.45237	-0.1896	-75.2527	5.93114
	1.47056	-89.7892	-97.6551	1.43391	-0.16698	-75.3694	5.95433
	1.47541	-89.7964	-97.7517	1.40698	-0.13918	-75.4884	5.98305
	1.48027	-89.8041	-97.8576	1.37214	-0.10735	-75.6098	6.01712
	1.48512	-89.8127	-97.9726	1.33091	-0.07269	-75.7331	6.05607
	1.48997	-89.8227	-98.0951	1.28521	-0.03642	-75.8565	6.09925
	1.49483	-89.8341	-98.222	1.23757	0.000177427	-75.978	6.14583
	1.49968	-89.8463	-98.3494	1.19042	0.03615	-76.0958	6.19489
	1.50453	-89.8587	-98.4728	1.14613	0.0709	-76.2084	6.24537
	1.50939	-89.8704	-98.5878	1.10662	0.1044	-76.3149	6.29604
	1.51424	-89.8806	-98.6913	1.0735	0.13694	-76.415	6.34545
	1.51909	-89.8888	-98.781	1.04803	0.16913	-76.5087	6.39156
	1.52395	-89.8946	-98.8554	1.03059	0.20161	-76.5961	6.43218
	1.5288	-89.8983	-98.9144	1.02167	0.23496	-76.6772	6.46523
	1.53365	-89.9001	-98.9587	1.02096	0.26941	-76.7518	6.4891
	1.53851	-89.9005	-98.989	1.02798	0.30488	-76.8196	6.50349
	1.54336	-89.9003	-99.0071	1.04185	0.34106	-76.8803	6.50951
	1.54821	-89.9	-99.0147	1.06145	0.37753	-76.9336	6.50969
	1.55307	-89.9001	-99.0138	1.08573	0.41401	-76.9794	6.50731
	1.55792	-89.9012	-99.0069	1.11341	0.45037	-77.0181	6.50555
	1.56277	-89.9038	-98.9959	1.14366	0.48682	-77.0498	6.50683
	1.56763	-89.9082	-98.9826	1.17536	0.52374	-77.0754	6.51249
	1.57248	-89.915	-98.9685	1.20781	0.56174	-77.0954	6.52254
	1.57733	-89.9244	-98.955	1.24004	0.60144	-77.1106	6.53651
	1.58219	-89.937	-98.9433	1.27117	0.64346	-77.1219	6.55371
	1.58704	-89.9534	-98.9348	1.30009	0.68816	-77.1302	6.57362
	1.59189	-89.9741	-98.9307	1.32587	0.73573	-77.1363	6.59627
	1.59675	-89.9999	-98.9321	1.34742	0.78583	-77.1412	6.62199
	1.6016	-90.0313	-98.9406	1.36402	0.83801	-77.1454	6.65122
	1.60645	-90.0685	-98.9569	1.37488	0.89127	-77.1498	6.68433
	1.61131	-90.1119	-98.9819	1.37934	0.94426	-77.1547	6.72144
	1.61616	-90.1617	-99.016	1.37713	0.99507	-77.1605	6.76242
	1.62101	-90.2177	-99.059	1.36777	1.04144	-77.1674	6.80658
	1.62587	-90.2799	-99.1106	1.35099	1.08075	-77.1756	6.85298
	1.63072	-90.3481	-99.1697	1.3268	1.10981	-77.1849	6.90016
	1.63557	-90.4221	-99.2351	1.29519	1.12542	-77.1955	6.94609
	1.64043	-90.5014	-99.3052	1.25642	1.12456	-77.2071	6.98829
	1.64528	-90.5856	-99.3779	1.21095	1.10453	-77.2194	7.02375
	1.65013	-90.6741	-99.4517	1.15969	1.06349	-77.2323	7.04929
	1.65499	-90.766	-99.5245	1.10348	1.00088	-77.2455	7.06172
	1.65984	-90.8603	-99.5952	1.04383	0.91752	-77.2586	7.05832
	1.66469	-90.9558	-99.6628	0.98215	0.81569	-77.2711	7.03731
	1.66955	-91.0516	-99.7264	0.91985	0.69898	-77.283	6.99806
	1.6744	-91.1466	-99.7859	0.8584	0.57196	-77.2938	6.94138
	1.67925	-91.2403	-99.8412	0.79914	0.43961	-77.3037	6.86932
	1.68411	-91.3321	-99.8927	0.74289	0.30711	-77.3125	6.78524
	1.68896	-91.422	-99.9405	0.69027	0.17899	-77.3205	6.69307
	1.69381	-91.51	-99.9849	0.64174	0.05892	-77.3279	6.59695
	1.69867	-91.5962	-100.026	0.59746	-0.05037	-77.3349	6.50096
	1.70352	-91.6807	-100.065	0.55755	-0.14734	-77.3418	6.40857
	1.70837	-91.7636	-100.101	0.52209	-0.2316	-77.3487	6.32241
	1.71323	-91.8447	-100.134	0.49097	-0.30345	-77.3558	6.24427
	1.71808	-91.924	-100.165	0.46386	-0.36383	-77.3632	6.17507
	1.72293	-92.0012	-100.193	0.44028	-0.41405	-77.3708	6.11487
	1.72779	-92.0764	-100.219	0.41971	-0.4555	-77.3786	6.06322
	1.73264	-92.1499	-100.243	0.40156	-0.48944	-77.3867	6.01915
	1.73749	-92.2218	-100.265	0.38531	-0.5171	-77.3948	5.98159
	1.74235	-92.2923	-100.287	0.37056	-0.53942	-77.4029	5.94932
	1.7472	-92.3617	-100.306	0.35705	-0.55733	-77.4109	5.92133
	1.75205	-92.4301	-100.325	0.34482	-0.57158	-77.4185	5.89672
	1.75691	-92.4974	-100.343	0.33379	-0.58258	-77.4257	5.8749
	1.76176	-92.5634	-100.359	0.32398	-0.59089	-77.4323	5.85529
	1.76661	-92.6279	-100.375	0.3152	-0.59682	-77.4382	5.83753
	1.77147	-92.6906	-100.39	0.30752	-0.60067	-77.4435	5.82141
	1.77632	-92.7517	-100.404	0.30072	-0.60257	-77.448	5.80651
	1.78117	-92.8112	-100.418	0.29498	-0.60278	-77.4518	5.79265
	1.78603	-92.8693	-100.43	0.29008	-0.60138	-77.4548	5.77953
	1.79088	-92.9264	-100.441	0.28623	-0.59861	-77.4572	5.76699
	1.79573	-92.9827	-100.451	0.28328	-0.59456	-77.459	5.75474
	1.80059	-93.0384	-100.459	0.28125	-0.58937	-77.4603	5.74282
	1.80544	-93.0936	-100.466	0.28014	-0.58305	-77.461	5.7312
	1.81029	-93.1483	-100.473	0.27988	-0.57575	-77.4613	5.71993
	1.81515	-93.2023	-100.479	0.28045	-0.56777	-77.4613	5.70914
	1.82	-93.2558	-100.485	0.282	-0.55915	-77.4609	5.69886
	1.82485	-93.3087	-100.491	0.2842	-0.55006	-77.4603	5.68914
	1.82971	-93.3609	-100.497	0.28721	-0.5407	-77.4593	5.67997
	1.83456	-93.4127	-100.503	0.29061	-0.53117	-77.4581	5.67126
	1.83941	-93.4639	-100.508	0.29418	-0.52151	-77.4565	5.66298
	1.84427	-93.5147	-100.514	0.29763	-0.51174	-77.4546	5.65505
	1.84912	-93.5653	-100.519	0.30076	-0.50193	-77.4524	5.6473
	1.85397	-93.6156	-100.524	0.30345	-0.49207	-77.45	5.63985
	1.85883	-93.6655	-100.529	0.30588	-0.48205	-77.4475	5.63252
	1.86368	-93.7151	-100.534	0.30822	-0.47183	-77.4449	5.62552
	1.86853	-93.7641	-100.539	0.31056	-0.46134	-77.4423	5.61887
	1.87339	-93.8124	-100.544	0.31303	-0.45037	-77.4398	5.61273
	1.87824	-93.8597	-100.55	0.3156	-0.43884	-77.4374	5.60716
	1.88309	-93.906	-100.555	0.31802	-0.42662	-77.4351	5.60203
	1.88795	-93.9512	-100.561	0.32032	-0.41351	-77.4329	5.59729
	1.8928	-93.9955	-100.565	0.32235	-0.39947	-77.4307	5.5927
	1.89765	-94.0392	-100.57	0.32412	-0.38433	-77.4286	5.58814
	1.90251	-94.0823	-100.574	0.32562	-0.368	-77.4265	5.58361
	1.90736	-94.1252	-100.578	0.32699	-0.35039	-77.4245	5.57911
	1.91221	-94.1676	-100.581	0.32827	-0.33143	-77.4225	5.57479
	1.91707	-94.2097	-100.584	0.32924	-0.31108	-77.4207	5.57083
	1.92192	-94.2513	-100.587	0.33008	-0.28932	-77.4189	5.56737
	1.92677	-94.2922	-100.59	0.33056	-0.26602	-77.4174	5.5643
	1.93163	-94.3322	-100.593	0.33074	-0.24116	-77.416	5.56168
	1.93648	-94.3713	-100.596	0.33056	-0.21461	-77.4147	5.55927
	1.94133	-94.4093	-100.599	0.33017	-0.18639	-77.4137	5.55697
	1.94619	-94.4465	-100.602	0.32959	-0.15628	-77.4127	5.55468
	1.95104	-94.4828	-100.605	0.3288	-0.12425	-77.4119	5.55238
	1.95589	-94.5185	-100.608	0.32787	-0.09021	-77.4113	5.55003
	1.96075	-94.5537	-100.611	0.32677	-0.05409	-77.4108	5.54779
	1.9656	-94.5888	-100.614	0.32549	-0.01589	-77.4105	5.54574
	1.97045	-94.6236	-100.617	0.32398	0.02423	-77.4103	5.54386
	1.97531	-94.6582	-100.621	0.32239	0.06622	-77.41	5.54219
	1.98016	-94.6926	-100.623	0.32072	0.10988	-77.4097	5.54076
	1.98501	-94.7265	-100.626	0.319	0.155	-77.4093	5.53951
	1.98987	-94.7598	-100.628	0.31741	0.20137	-77.4088	5.53855
	1.99472	-94.7923	-100.63	0.31595	0.24876	-77.408	5.53775
	1.99957	-94.824	-100.63	0.31502	0.29692	-77.4072	5.53727
	2.00443	-94.8551	-100.631	0.31471	0.34568	-77.4063	5.53718
	2.00928	-94.8858	-100.63	0.31507	0.39464	-77.4054	5.53742
	2.01413	-94.9161	-100.629	0.31608	0.44364	-77.4047	5.53808
	2.01899	-94.9463	-100.627	0.31771	0.49245	-77.4042	5.53915
	2.02384	-94.9764	-100.624	0.31961	0.54079	-77.4041	5.5407
	2.02869	-95.0064	-100.621	0.32187	0.58865	-77.4044	5.54276
	2.03355	-95.0362	-100.616	0.32447	0.63595	-77.4053	5.54541
	2.0384	-95.0656	-100.612	0.32747	0.68268	-77.4066	5.54866
	2.04325	-95.0948	-100.606	0.33096	0.72908	-77.4084	5.55253
	2.04811	-95.1237	-100.6	0.33511	0.77537	-77.4106	5.55712
	2.05296	-95.1524	-100.594	0.33997	0.82186	-77.4129	5.56242
	2.05781	-95.181	-100.586	0.34549	0.86894	-77.4154	5.56847
	2.06267	-95.2096	-100.578	0.35162	0.91708	-77.4177	5.5753
	2.06752	-95.2383	-100.57	0.35833	0.96676	-77.4197	5.58293
	2.07237	-95.267	-100.56	0.36527	1.01864	-77.4211	5.59115
	2.07723	-95.2956	-100.551	0.37255	1.07342	-77.4218	5.59995
	2.08208	-95.324	-100.54	0.3801	1.13171	-77.4218	5.60898
	2.08693	-95.3519	-100.53	0.388	1.19421	-77.4209	5.61795
	2.09179	-95.3793	-100.519	0.3963	1.26114	-77.4194	5.62668
	2.09664	-95.4063	-100.509	0.40509	1.33261	-77.4171	5.63499
	2.10149	-95.4327	-100.498	0.41441	1.40804	-77.4143	5.64298
	2.10635	-95.4587	-100.487	0.42408	1.48678	-77.4111	5.65073
	2.1112	-95.4844	-100.476	0.43423	1.56763	-77.4075	5.65842
	2.11605	-95.5099	-100.466	0.44478	1.64932	-77.4037	5.66638
	2.12091	-95.5349	-100.455	0.45569	1.73056	-77.3996	5.67466
	2.12576	-95.5595	-100.444	0.46721	1.81001	-77.3954	5.68342
	2.13061	-95.5836	-100.434	0.47913	1.8866	-77.391	5.69257
	2.13547	-95.6069	-100.424	0.49172	1.95938	-77.3864	5.70208
	2.14032	-95.6296	-100.414	0.50483	2.02778	-77.3816	5.71188
	2.14517	-95.6517	-100.403	0.51856	2.09138	-77.3765	5.72169
	2.15003	-95.6733	-100.392	0.53287	2.15018	-77.3713	5.73137
	2.15488	-95.6945	-100.38	0.54801	2.20463	-77.3656	5.74079
	2.15973	-95.7155	-100.367	0.56421	2.25544	-77.3596	5.7497
	2.16459	-95.7362	-100.352	0.58187	2.3036	-77.353	5.75805
	2.16944	-95.757	-100.336	0.60121	2.35027	-77.3459	5.7658
	2.17429	-95.7775	-100.319	0.62236	2.3967	-77.3381	5.77301
	2.17915	-95.7977	-100.301	0.64545	2.44373	-77.3296	5.77977
	2.184	-95.8176	-100.281	0.67035	2.49171	-77.3203	5.78612
	2.18885	-95.8371	-100.261	0.6968	2.54008	-77.3103	5.79226
	2.19371	-95.856	-100.241	0.72448	2.5872	-77.2996	5.79828
	2.19856	-95.8744	-100.221	0.75309	2.63014	-77.2883	5.80424
	2.20341	-95.8925	-100.201	0.78219	2.66456	-77.2766	5.81014
	2.20827	-95.9102	-100.183	0.8112	2.68522	-77.2646	5.81586
	2.21312	-95.9276	-100.166	0.83972	2.68561	-77.2525	5.82138
	2.21797	-95.9449	-100.151	0.86709	2.65911	-77.2404	5.82656
	2.22283	-95.9619	-100.138	0.8931	2.59939	-77.2284	5.83142
	2.22768	-95.9789	-100.129	0.91747	2.50092	-77.2166	5.83595
	2.23253	-95.9957	-100.122	0.94034	2.36028	-77.2052	5.84003
	2.23739	-96.0125	-100.118	0.96189	2.17634	-77.194	5.84379
	2.24224	-96.0291	-100.117	0.98246	1.95101	-77.1832	5.84719
	2.24709	-96.0456	-100.117	1.00224	1.68899	-77.1726	5.85008
	2.25195	-96.062	-100.12	1.02149	1.39758	-77.1622	5.8524
	2.2568	-96.0781	-100.124	1.04043	1.08594	-77.1519	5.85395
	2.26165	-96.094	-100.129	1.05906	0.76434	-77.1416	5.85467
	2.26651	-96.1097	-100.135	1.07752	0.44304	-77.1312	5.85443
	2.27136	-96.1252	-100.142	1.09602	0.13155	-77.1207	5.85327
	2.27621	-96.1407	-100.151	1.11483	-0.16213	-77.1098	5.85118
	2.28107	-96.156	-100.161	1.13399	-0.43196	-77.0985	5.84826
	2.28592	-96.1712	-100.172	1.15395	-0.67395	-77.0867	5.84453
	2.29077	-96.1864	-100.185	1.17474	-0.88608	-77.0743	5.84015
	2.29563	-96.2017	-100.199	1.19668	-1.06809	-77.0614	5.83524
	2.30048	-96.2171	-100.215	1.21986	-1.22097	-77.0479	5.82999
	2.30533	-96.2328	-100.232	1.24463	-1.34671	-77.0339	5.82445
	2.31019	-96.2488	-100.25	1.27108	-1.4478	-77.0196	5.81884
	2.31504	-96.2652	-100.269	1.29947	-1.52695	-77.005	5.81324
	2.31989	-96.2819	-100.289	1.32998	-1.58683	-76.9905	5.8077
	2.32475	-96.2988	-100.309	1.36265	-1.63007	-76.9762	5.80221
	2.3296	-96.3158	-100.328	1.39722	-1.65907	-76.9623	5.79676
	2.33445	-96.3328	-100.346	1.43369	-1.67596	-76.9491	5.79131
	2.33931	-96.3496	-100.361	1.47162	-1.68279	-76.9364	5.78582
	2.34416	-96.3662	-100.374	1.51126	-1.68118	-76.9245	5.78034
	2.34901	-96.3826	-100.384	1.55255	-1.67272	-76.9131	5.77497
	2.35387	-96.3987	-100.39	1.5959	-1.65868	-76.9022	5.76988
	2.35872	-96.4146	-100.394	1.64173	-1.64014	-76.8917	5.76517
	2.36357	-96.4302	-100.394	1.69043	-1.61818	-76.8816	5.76103
	2.36843	-96.4458	-100.39	1.7424	-1.59344	-76.8718	5.75736
	2.37328	-96.4613	-100.384	1.79759	-1.56656	-76.8624	5.75417
	2.37813	-96.4768	-100.374	1.85591	-1.53801	-76.8533	5.75134
	2.38299	-96.4922	-100.361	1.91746	-1.50797	-76.8446	5.74866
	2.38784	-96.5078	-100.345	1.98161	-1.47668	-76.8361	5.7461
	2.39269	-96.5233	-100.327	2.04802	-1.44407	-76.8275	5.74368
	2.39755	-96.5388	-100.307	2.11627	-1.41001	-76.8186	5.74145
	2.4024	-96.5542	-100.286	2.18559	-1.37419	-76.8088	5.73954
	2.40725	-96.5695	-100.264	2.2554	-1.33622	-76.7978	5.73805
	2.41211	-96.5845	-100.243	2.3248	-1.29578	-76.7849	5.7371
	2.41696	-96.5993	-100.222	2.39324	-1.25232	-76.7697	5.73659
	2.42181	-96.6138	-100.202	2.45986	-1.20574	-76.7518	5.7365
	2.42667	-96.6281	-100.184	2.52397	-1.15594	-76.7309	5.73677
	2.43152	-96.6422	-100.167	2.5853	-1.10284	-76.7069	5.73733
	2.43637	-96.656	-100.153	2.64318	-1.04681	-76.6799	5.7382
	2.44123	-96.6696	-100.141	2.69731	-0.98795	-76.6501	5.73927
	2.44608	-96.6829	-100.132	2.74747	-0.92656	-76.6179	5.74061
	2.45093	-96.696	-100.125	2.79334	-0.86278	-76.5835	5.74219
	2.45579	-96.7088	-100.123	2.83489	-0.79686	-76.5473	5.74404
	2.46064	-96.7214	-100.123	2.87193	-0.72888	-76.5095	5.74619
	2.46549	-96.0624	-100.128	2.90438	-0.65902	-76.4703	5.7486
	2.47035	-96.0867	-100.137	2.9322	-0.58755	-76.4298	5.75131
	2.4752	-96.1107	-100.15	2.95537	-0.51457	-76.3882	5.75429
	2.48005	-96.1345	-100.167	2.97401	-0.44033	-76.3457	5.75754
	2.48491	-96.1583	-100.188	2.98844	-0.36499	-76.3024	5.76106
	2.48976	-96.1821	-100.213	2.99931	-0.28879	-76.2585	5.76475
	2.49461	-96.2057	-100.242	3.00725	-0.21187	-76.2142	5.76869
	2.49947	-96.2293	-100.274	3.01321	-0.13453	-76.1696	5.77274
	2.50432	-96.2525	-100.309	3.01825	-0.05713	-76.125	5.77697
	2.50917	-96.2753	-100.347	3.0235	0.01994	-76.0806	5.78132
	2.51403	-96.2975	-100.386	3.02999	0.09626	-76.0366	5.78579
	2.51888	-96.3191	-100.428	3.03864	0.17121	-75.9935	5.79038
	2.52373	-96.3402	-100.469	3.05034	0.24405	-75.9515	5.79512
	2.52859	-96.3608	-100.509	3.06575	0.31382	-75.9114	5.8001
	2.53344	-96.3811	-100.548	3.08549	0.37956	-75.8738	5.80537
	2.53829	-96.4012	-100.585	3.10991	0.4403	-75.8395	5.81098
	2.54315	-96.4211	-100.619	3.13935	0.49502	-75.8092	5.81691
	2.548	-96.4411	-100.65	3.1741	0.54297	-75.784	5.82308
	2.55285	-96.4608	-100.678	3.21441	0.58368	-75.7645	5.82945
	2.55771	-96.4801	-100.701	3.26077	0.61715	-75.7518	5.83601
	2.56256	-96.499	-100.721	3.3138	0.6437	-75.7464	5.84257
	2.56741	-96.5175	-100.736	3.37446	0.66447	-75.749	5.84924
	2.57227	-96.5354	-100.747	3.44378	0.68104	-75.7597	5.85616
	2.57712	-96.553	-100.754	3.52308	0.69573	-75.7789	5.8634
	2.58197	-96.5704	-100.758	3.61381	0.71138	-75.8063	5.87127
	2.58683	-96.5876	-100.759	3.7173	0.73144	-75.8417	5.87985
	2.59168	-96.6046	-100.756	3.83514	0.75951	-75.8844	5.88936
	2.59653	-96.6214	-100.752	3.9687	0.7993	-75.9336	5.89997
	2.60139	-96.6379	-100.746	4.11939	0.85443	-75.9881	5.91183
	2.60624	-96.6538	-100.738	4.28791	0.92801	-76.0464	5.92506
	2.61109	-96.6688	-100.728	4.47494	1.02255	-76.1073	5.93981
	2.61595	-96.6833	-100.719	4.68069	1.13961	-76.1689	5.95644
	2.6208	-96.697	-100.709	4.90489	1.27983	-76.23	5.9751
	2.62565	-96.7101	-100.699	5.14724	1.44282	-76.289	5.99602
	2.63051	-96.7228	-100.691	5.40733	1.627	-76.345	6.01932
	2.63536	-96.7351	-100.684	5.68491	1.82986	-76.3972	6.04516
	2.64021	-96.7471	-100.68	5.97994	2.04825	-76.445	6.07336
	2.64507	-96.7588	-100.678	6.29297	2.27833	-76.4884	6.10381
	2.64992	-96.77	-100.678	6.62486	2.51627	-76.5271	6.13633
	2.65477	-96.7805	-100.68	6.97723	2.75865	-76.5612	6.17075
	2.65963	-96.7902	-100.683	7.3523	3.00267	-76.5908	6.20687
	2.66448	-96.799	-100.688	7.75258	3.24666	-76.6158	6.24433
	2.66933	-96.8072	-100.692	8.1808	3.4903	-76.6363	6.28287
	2.67419	-96.815	-100.694	8.63892	3.73447	-76.6522	6.32218
	2.67904	-96.8226	-100.695	9.12781	3.98135	-76.6634	6.36175
	2.68389	-96.8301	-100.692	9.64611	4.23398	-76.6697	6.40133
	2.68875	-96.8378	-100.684	10.1893	4.49568	-76.6711	6.4404
	2.6936	-96.8456	-100.671	10.7492	4.7698	-76.6675	6.47861
	2.69845	-96.8534	-100.653	11.3133	5.05876	-76.6588	6.51538
	2.70331	-96.8613	-100.631	11.8652	5.36373	-76.6452	6.55037
	2.70816	-96.8691	-100.606	12.3847	5.68366	-76.6272	6.58312
	2.71301	-96.8766	-100.579	12.8486	6.01536	-76.6054	6.61325
	2.71787	-96.884	-100.552	13.2323	6.35299	-76.5807	6.64052
	2.72272	-96.8909	-100.527	13.5113	6.68859	-76.5543	6.66443
	2.72757	-96.8972	-100.506	13.6627	7.01192	-76.5272	6.68466
	2.73243	-96.9033	-100.492	13.6676	7.31137	-76.501	6.70084
	2.73728	-96.9087	-100.485	13.5127	7.5742	-76.477	6.71244
	2.74213	-96.914	-100.488	13.1918	7.78729	-76.4565	6.71887
	2.74699	-96.9191	-100.5	12.7073	7.93734	-76.4408	6.71962
	2.75184	-96.9243	-100.524	12.0698	8.01197	-76.4313	6.71411
	2.75669	-96.9296	-100.558	11.2988	7.99999	-76.4292	6.70198
	2.76155	-96.9349	-100.603	10.4203	7.89231	-76.4357	6.6829
	2.7664	-96.9405	-100.656	9.46561	7.68274	-76.4516	6.65674
	2.77125	-96.9461	-100.717	8.46836	7.36862	-76.478	6.62366
	2.77611	-96.9518	-100.784	7.46246	6.95172	-76.5152	6.58393
	2.78096	-96.9577	-100.854	6.47894	6.43855	-76.5635	6.53827
	2.78581	-96.9636	-100.924	5.54456	5.84024	-76.6225	6.48758
	2.79067	-96.9695	-100.993	4.68016	5.17246	-76.6913	6.43292
	2.79552	-96.9754	-101.059	3.89987	4.45399	-76.7685	6.37567
	2.80037	-96.9812	-101.12	3.2115	3.70595	-76.8522	6.31705
	2.80523	-96.9865	-101.176	2.61664	2.94983	-76.9399	6.25837
	2.81008	-96.9916	-101.225	2.1123	2.20641	-77.0289	6.20067
	2.81493	-96.9962	-101.268	1.69184	1.4939	-77.1168	6.14509
	2.81979	-97.0007	-101.305	1.34645	0.82746	-77.201	6.09237
	2.82464	-97.0051	-101.337	1.06617	0.21791	-77.2797	6.04308
	2.82949	-97.0101	-101.363	0.841	-0.3278	-77.3512	5.99769
	2.83435	-97.0157	-101.385	0.66143	-0.80717	-77.4148	5.95623
	2.8392	-97.0225	-101.403	0.519	-1.22088	-77.47	5.91868
	2.84405	-97.0302	-101.417	0.40633	-1.57264	-77.517	5.8848
	2.84891	-97.0387	-101.428	0.31741	-1.86789	-77.5563	5.85434
	2.85376	-97.0478	-101.436	0.2472	-2.11311	-77.5884	5.8271
	2.85861	-97.0569	-101.442	0.19188	-2.31522	-77.6143	5.80278
	2.86347	-97.066	-101.445	0.14826	-2.4809	-77.6348	5.78129
	2.86832	-97.0748	-101.447	0.11391	-2.61629	-77.6508	5.76249
	2.87317	-97.0837	-101.448	0.08671	-2.72697	-77.663	5.74628
	2.87803	-97.0927	-101.447	0.06517	-2.81751	-77.6722	5.73251
	2.88288	-97.1021	-101.446	0.04808	-2.8919	-77.679	5.72103
	2.88773	-97.1121	-101.443	0.03453	-2.95332	-77.6839	5.7115
	2.89259	-97.1224	-101.44	0.02371	-3.00419	-77.6873	5.70378
	2.89744	-97.1332	-101.436	0.01528	-3.0466	-77.6897	5.69755
	2.90229	-97.1441	-101.431	0.00905	-3.08204	-77.6912	5.69254
	2.90715	-97.1549	-101.425	0.00464	-3.1119	-77.692	5.68843
	2.912	-97.1655	-101.419	0.0019	-3.13711	-77.6921	5.68512
	2.91685	-97.1762	-101.412	0.000441516	-3.15863	-77.6917	5.68232
	2.92171	-97.1867	-101.405	0.000132455	-3.17687	-77.6909	5.68014
	2.92656	-97.1972	-101.398	0.000794729	-3.19243	-77.6897	5.6785
	2.93141	-97.2078	-101.39	0.00199	-3.2056	-77.6881	5.6774
	2.93627	-97.2186	-101.382	0.00384	-3.21663	-77.6863	5.67684
	2.94112	-97.2294	-101.373	0.00618	-3.22577	-77.6841	5.67669
	2.94597	-97.2403	-101.363	0.00914	-3.23334	-77.6816	5.67681
	2.95083	-97.2511	-101.352	0.01263	-3.23963	-77.6788	5.67704
	2.95568	-97.2616	-101.34	0.01665	-3.24485	-77.6756	5.67737
	2.96053	-97.2716	-101.327	0.02115	-3.2492	-77.6721	5.67773
	2.96539	-97.281	-101.314	0.02601	-3.25295	-77.6683	5.67824
	2.97024	-97.2898	-101.3	0.03122	-3.25608	-77.6642	5.6788
	2.97509	-97.2981	-101.286	0.03682	-3.25868	-77.6598	5.67946
	2.97995	-97.3061	-101.272	0.04278	-3.26094	-77.6549	5.68017
	2.9848	-97.3139	-101.257	0.04923	-3.26294	-77.6496	5.68083
	2.98965	-97.3219	-101.242	0.05629	-3.26476	-77.6439	5.68131
	2.99451	-97.3297	-101.226	0.06411	-3.26646	-77.6377	5.6816
	2.99936	-97.3379	-101.21	0.07298	-3.26809	-77.6312	5.68172
	3.00421	-97.3462	-101.194	0.08292	-3.2697	-77.6243	5.68166
	3.00907	-97.3546	-101.177	0.09409	-3.2711	-77.6171	5.68146
	3.01392	-97.3631	-101.159	0.10658	-3.27227	-77.6096	5.68128
	3.01877	-97.3716	-101.14	0.12053	-3.27316	-77.6018	5.68098
	3.02363	-97.3799	-101.12	0.13581	-3.27379	-77.5938	5.68074
	3.02848	-97.3876	-101.1	0.15241	-3.27423	-77.5855	5.68047
	3.03333	-97.395	-101.079	0.1702	-3.27444	-77.5769	5.68029
	3.03819	-97.4017	-101.058	0.18923	-3.2745	-77.568	5.68017
	3.04304	-97.4082	-101.037	0.20946	-3.27435	-77.5587	5.68023
	3.04789	-97.4143	-101.016	0.23082	-3.27385	-77.549	5.68032
	3.05275	-97.4203	-100.995	0.25321	-3.27277	-77.5389	5.68059
	3.0576	-97.4261	-100.974	0.2767	-3.27107	-77.5284	5.68095
	3.06245	-97.4318	-100.953	0.30107	-3.26848	-77.5175	5.68137
	3.06731	-97.4372	-100.933	0.32646	-3.26508	-77.5062	5.68196
	3.07216	-97.4424	-100.912	0.35277	-3.26091	-77.4947	5.68271
	3.07701	-97.4476	-100.89	0.38032	-3.25605	-77.4828	5.68354
	3.08187	-97.4528	-100.867	0.40942	-3.25066	-77.4707	5.68449
	3.08672	-97.4581	-100.843	0.44028	-3.2447	-77.4584	5.68542
	3.09157	-97.4633	-100.817	0.47313	-3.2382	-77.4457	5.68628
	3.09643	-97.4684	-100.789	0.50827	-3.23093	-77.4325	5.68709
	3.10128	-97.4736	-100.759	0.54576	-3.22276	-77.4188	5.68783
	3.10613	-97.4788	-100.727	0.58554	-3.21362	-77.4044	5.6887
	3.11099	-97.484	-100.693	0.62775	-3.20327	-77.3891	5.68962
	3.11584	-97.4893	-100.656	0.67243	-3.1918	-77.3727	5.69087
	3.12069	-97.4948	-100.617	0.71945	-3.1794	-77.3552	5.6923
	3.12555	-97.5004	-100.576	0.7689	-3.16608	-77.3364	5.69412
	3.1304	-97.5059	-100.533	0.82056	-3.15178	-77.3161	5.69624
	3.13525	-97.5113	-100.488	0.87438	-3.13646	-77.2944	5.69874
	3.14011	-97.5164	-100.443	0.93019	-3.12004	-77.2712	5.7016
	3.14496	-97.521	-100.397	0.98763	-3.10224	-77.2466	5.70476
	3.14981	-97.5254	-100.351	1.04644	-3.08323	-77.2207	5.70813
	3.15467	-97.5292	-100.305	1.10626	-3.06299	-77.1937	5.71162
	3.15952	-97.5325	-100.259	1.16671	-3.04172	-77.1658	5.71507
	3.16437	-97.5356	-100.214	1.22715	-3.01969	-77.1372	5.71841
	3.16923	-97.5384	-100.171	1.2872	-2.99722	-77.1082	5.7216
	3.17408	-97.5411	-100.129	1.34627	-2.97445	-77.0789	5.72476
	3.17893	-97.5439	-100.089	1.40393	-2.95165	-77.0497	5.7278
	3.18379	-97.5468	-100.052	1.45978	-2.92891	-77.0206	5.73075
	3.18864	-97.5501	-100.018	1.51365	-2.90635	-76.9916	5.73367
	3.19349	-97.5539	-99.9873	1.56548	-2.88427	-76.9627	5.7365
	3.19835	-97.5581	-99.96	1.61555	-2.86263	-76.934	5.7393
	3.2032	-97.5631	-99.9364	1.66412	-2.84186	-76.9053	5.74204
	3.20805	-97.5688	-99.9175	1.71154	-2.82195	-76.8768	5.74479
	3.21291	-97.5752	-99.9038	1.75847	-2.80309	-76.8485	5.74759
	3.21776	-97.5821	-99.896	1.80536	-2.78533	-76.8205	5.75039
	3.22261	-97.5896	-99.8948	1.85287	-2.76876	-76.7931	5.75313
	3.22747	-97.5973	-99.9001	1.90152	-2.75335	-76.7663	5.75575
	3.23232	-97.6055	-99.9121	1.95181	-2.73913	-76.7405	5.75808
	3.23717	-97.614	-99.93	2.004	-2.72599	-76.7159	5.76013
	3.24203	-97.623	-99.9533	2.05813	-2.71395	-76.6927	5.76195
	3.24688	-97.6328	-99.9807	2.11385	-2.70286	-76.6713	5.76356
	3.25173	-97.6431	-100.011	2.17067	-2.69258	-76.6519	5.76514
	3.25659	-97.654	-100.044	2.22789	-2.68296	-76.6348	5.76678
	3.26144	-97.6653	-100.077	2.28467	-2.67375	-76.6202	5.76842
	3.26629	-97.6766	-100.11	2.34034	-2.66463	-76.6079	5.77003
	3.27115	-97.6877	-100.14	2.39403	-2.65524	-76.5978	5.77149
	3.276	-97.6988	-100.168	2.44503	-2.64529	-76.5897	5.77271
	3.28085	-97.7096	-100.192	2.49258	-2.63459	-76.5831	5.77369
	3.28571	-97.7202	-100.213	2.53571	-2.62302	-76.5777	5.7745
	3.29056	-97.7308	-100.229	2.57351	-2.61051	-76.5728	5.77524
	3.29541	-97.7411	-100.241	2.60512	-2.59718	-76.5679	5.77596
	3.30027	-97.7511	-100.251	2.62927	-2.58327	-76.5626	5.7767
	3.30512	-97.7604	-100.258	2.64499	-2.56899	-76.5565	5.7773
	3.30997	-97.7692	-100.264	2.65104	-2.55466	-76.5492	5.7776
	3.31483	-97.7772	-100.268	2.64627	-2.54047	-76.5408	5.77739
	3.31968	-97.7845	-100.274	2.62932	-2.52676	-76.5311	5.77646
	3.32453	-97.7915	-100.279	2.59903	-2.51383	-76.5205	5.77486
	3.32939	-97.7982	-100.286	2.55452	-2.50179	-76.5092	5.7725
	3.33424	-97.805	-100.296	2.49509	-2.49094	-76.4976	5.76949
	3.33909	-97.8118	-100.307	2.42074	-2.48158	-76.4859	5.76589
	3.34395	-97.8188	-100.322	2.33178	-2.47407	-76.4745	5.76165
	3.3488	-97.8255	-100.34	2.22952	-2.46889	-76.4637	5.75674
	3.35365	-97.8319	-100.361	2.11579	-2.46668	-76.4537	5.75116
	3.35851	-97.838	-100.386	1.99296	-2.46796	-76.4448	5.7449
	3.36336	-97.8435	-100.414	1.86377	-2.47345	-76.437	5.73805
	3.36821	-97.8486	-100.444	1.7314	-2.48361	-76.4307	5.73087
	3.37307	-97.8533	-100.475	1.59891	-2.49884	-76.426	5.72371
	3.37792	-97.8576	-100.505	1.46923	-2.51928	-76.4232	5.71683
	3.38277	-97.8616	-100.535	1.34543	-2.545	-76.4224	5.71054
	3.38763	-97.8655	-100.563	1.22975	-2.57573	-76.4238	5.705
	3.39248	-97.8693	-100.588	1.12454	-2.61095	-76.4274	5.70029
	3.39733	-97.8727	-100.61	1.03134	-2.65002	-76.4334	5.69648
	3.40219	-98.2056	-100.628	0.95103	-2.69205	-76.4416	5.69347
	3.40704	-98.4261	-100.642	0.88414	-2.73591	-76.4519	5.69123
	3.41189	-98.3449	-100.651	0.83031	-2.7805	-76.4641	5.6898
	3.41675	-98.6178	-100.656	0.78917	-2.82464	-76.4777	5.6892
	3.4216	-98.4309	-100.656	0.75954	-2.8671	-76.4924	5.68929
	3.42645	-98.8758	-100.65	0.74055	-2.90701	-76.5075	5.69013
	3.43131	-98.743	-100.638	0.73093	-2.94349	-76.5223	5.69153
	3.43616	-98.5912	-100.621	0.72947	-2.976	-76.5362	5.69364
	3.44101	-97.9101	-100.6	0.73499	-3.00419	-76.5486	5.6963
	3.44587	-98.6854	-100.574	0.74625	-3.0278	-76.559	5.69966
	3.45072	-97.9667	-100.544	0.7621	-3.04684	-76.5671	5.70381
	3.45557	-97.946	-100.512	0.78126	-3.06133	-76.5725	5.70893
	3.46043	-98.6735	-100.477	0.8025	-3.07146	-76.575	5.71501
	3.46528	-98.6209	-100.44	0.82471	-3.07748	-76.5748	5.72217
	3.47013	-98.1652	-100.401	0.84705	-3.07968	-76.5717	5.73027
	3.47499	-98.8459	-100.362	0.86864	-3.07852	-76.5659	5.73909
	3.47984	-98.413	-100.321	0.88917	-3.07438	-76.5578	5.74839
	3.48469	-98.3552	-100.28	0.90824	-3.06767	-76.5478	5.75772
	3.48955	-98.356	-100.239	0.92573	-3.05882	-76.5363	5.76678
	3.4944	-98.1256	-100.199	0.94171	-3.04821	-76.5237	5.77509
	3.49925	-97.9351	-100.159	0.95597	-3.03623	-76.5106	5.78231
	3.50411	-98.5463	-100.119	0.96851	-3.02345	-76.4974	5.788
	3.50896	-98.3329	-100.081	0.97928	-3.01013	-76.4845	5.79187
	3.51381	-98.0461	-100.042	0.98794	-2.9968	-76.4723	5.79363
	3.51867	-98.4944	-100.003	0.99447	-2.98372	-76.4612	5.79312
	3.52352	-98.3342	-99.962	0.99818	-2.97114	-76.4514	5.79044
	3.52837	-97.9571	-99.9203	0.99871	-2.95925	-76.4432	5.78573
	3.53323	-98.5742	-99.8774	0.99549	-2.94814	-76.4367	5.77945
	3.53808	-98.7983	-99.8336	0.9878	-2.9378	-76.4316	5.77193
	3.54293	-98.1146	-99.7893	0.97518	-2.92838	-76.4279	5.76362
	3.54779	-98.0325	-99.7451	0.95703	-2.91994	-76.4251	5.75474
	3.55264	-98.6229	-99.7014	0.93301	-2.91258	-76.423	5.74553
	3.55749	-98.5166	-99.659	0.9029	-2.9065	-76.4211	5.73608
	3.56235	-97.9694	-99.6186	0.86656	-2.90194	-76.4191	5.72658
	3.5672	-98.5172	-99.5814	0.82409	-2.89914	-76.4168	5.71707
	3.57205	-98.6579	-99.5485	0.77592	-2.89837	-76.4139	5.70783
	3.57691	-98.6625	-99.521	0.72258	-2.89983	-76.4103	5.69883
	3.58176	-98.7324	-99.4998	0.66519	-2.90376	-76.406	5.69028
	3.58661	-98.6581	-99.4852	0.60479	-2.91032	-76.4012	5.68229
	3.59147	-98.2678	-99.4774	0.54298	-2.91973	-76.3962	5.67481
	3.59632	-98.4692	-99.4765	0.48112	-2.93222	-76.3914	5.66792
	3.60117	-98.6184	-99.4819	0.42032	-2.94805	-76.3872	5.6617
	3.60603	-98.503	-99.4932	0.36187	-2.96721	-76.3843	5.65606
	3.61088	-98.6536	-99.5101	0.30628	-2.98959	-76.3833	5.651
	3.61573	-98.7103	-99.5325	0.25405	-3.0151	-76.3847	5.64641
	3.62059	-98.6936	-99.5601	0.2053	-3.04324	-76.389	5.64227
	3.62544	-98.3956	-99.5933	0.15996	-3.0734	-76.3966	5.63848
	3.63029	-98.6308	-99.632	0.11775	-3.10496	-76.4076	5.63514
	3.63515	-98.6111	-99.6768	0.07846	-3.13717	-76.4222	5.63219
	3.64	-98.5766	-99.728	0.04172	-3.16942	-76.4402	5.62966
	3.64485	-98.6306	-99.7862	0.00742	-3.20104	-76.4613	5.62748
	3.64971	-98.5244	-99.8519	-0.02486	-3.23165	-76.4851	5.62561
	3.65456	-98.4887	-99.9249	-0.05501	-3.26082	-76.5109	5.62391
	3.65941	-98.4952	-100.005	-0.08318	-3.28842	-76.5384	5.62236
	3.66427	-98.7406	-100.092	-0.1095	-3.31444	-76.567	5.62096
	3.66912	-98.7385	-100.184	-0.13374	-3.33873	-76.5965	5.61976
	3.67397	-98.6956	-100.28	-0.15621	-3.36141	-76.6266	5.61884
	3.67883	-98.617	-100.377	-0.17687	-3.38248	-76.6574	5.61821
	3.68368	-98.8629	-100.475	-0.19599	-3.402	-76.6891	5.61783
	3.68853	-98.5057	-100.57	-0.21378	-3.42009	-76.722	5.61768
	3.69339	-98.5666	-100.662	-0.23052	-3.43684	-76.7565	5.61765
	3.69824	-98.8633	-100.75	-0.24623	-3.4523	-76.7928	5.61774
	3.70309	-98.5381	-100.832	-0.26094	-3.46664	-76.8311	5.61792
	3.70795	-98.597	-100.907	-0.27462	-3.47984	-76.8716	5.6183
	3.7128	-98.755	-100.974	-0.28729	-3.49191	-76.914	5.61884
	3.71765	-98.7439	-101.034	-0.29882	-3.50276	-76.9579	5.61959
	3.72251	-98.4776	-101.087	-0.30933	-3.51235	-77.0029	5.62054
	3.72736	-98.4995	-101.132	-0.31882	-3.52058	-77.048	5.62161
	3.73221	-98.5975	-101.171	-0.32747	-3.52749	-77.0925	5.62283
	3.73707	-98.5854	-101.203	-0.33546	-3.53304	-77.1355	5.62412
	3.74192	-98.6152	-101.229	-0.34266	-3.53733	-77.176	5.62549
	3.74677	-98.7752	-101.25	-0.34919	-3.54052	-77.2134	5.62701
	3.75163	-98.5469	-101.266	-0.35471	-3.54254	-77.2469	5.62862
	3.75648	-98.5921	-101.278	-0.35944	-3.54356	-76.6891	5.63034
	3.76133	-98.8617	-101.285	-0.36332	-3.54368	-76.8149	5.63216
	3.76619	-98.4244	-101.29	-0.36628	-3.54299	-76.9196	5.63401
	3.77104	-98.8266	-101.292	-0.36845	-3.54162	-77.0043	5.63571
	3.77589	-98.4455	-101.291	-0.36999	-3.53989	-77.0703	5.63726
	3.78075	-98.8567	-101.288	-0.37083	-3.53795	-77.1193	5.63866
	3.7856	-98.8173	-101.284	-0.37114	-3.53611	-77.1526	5.63982
	3.79045	-98.5814	-101.278	-0.37096	-3.53456	-77.172	5.64083
	3.79531	-98.705	-101.27	-0.3703	-3.53342	-77.1789	5.64182
	3.80016	-98.4538	-101.262	-0.36937	-3.53271	-77.175	5.64286
	3.80501	-98.4227	-101.252	-0.36792	-3.53235	-77.1617	5.64405
	3.80987	-98.8629	-101.241	-0.3661	-3.53223	-77.1408	5.64542
	3.81472	-98.68	-101.229	-0.36372	-3.5322	-77.1133	5.64697
	3.81957	-98.5916	-101.216	-0.36059	-3.53229	-77.081	5.64873
	3.82443	-98.6701	-101.201	-0.3567	-3.53235	-77.0445	5.65052
	3.82928	-98.7721	-101.185	-0.35206	-3.5325	-77.0046	5.6524
	3.83413	-98.7798	-101.167	-0.34681	-3.5328	-76.9616	5.65422
	3.83899	-98.6381	-101.147	-0.34107	-3.53333	-76.9161	5.65588
	3.84384	-98.4099	-101.129	-0.33476	-3.53411	-76.8682	5.65746
	3.84869	-98.6253	-101.124	-0.328	-3.53503	-76.8184	5.65889
	3.85355	-98.7161	-101.12	-0.32067	-3.53599	-76.7668	5.66027
	3.8584	-98.4436	-101.115	-0.31264	-3.53682	-76.7136	5.66155
	3.86325	-98.7758	-101.11	-0.3039	-3.53721	-76.6591	5.66274
	3.86811	-98.5641	-101.104	-0.2944	-3.53712	-76.6034	5.66384
	3.87296	-98.4724	-101.099	-0.28438	-3.53637	-76.5469	5.66477
	3.87781	-98.7458	-101.094	-0.27387	-3.535	-76.4903	5.66548
	3.88267	-98.7002	-101.089	-0.26301	-3.5331	-76.4342	5.66605
	3.88752	-98.8578	-101.083	-0.25166	-3.53062	-76.3788	5.66655
	3.89237	-98.4482	-101.078	-0.23983	-3.52767	-76.3249	5.66706
	3.89723	-98.81	-101.072	-0.22742	-3.52425	-76.2729	5.6676
	3.90208	-98.6908	-101.066	-0.21422	-3.52043	-76.2227	5.66816
	3.90693	-98.6014	-101.06	-0.20045	-3.5162	-76.1744	5.66855
	3.91179	-98.8255	-101.055	-0.18632	-3.51152	-76.1276	5.6687
	3.91664	-98.451	-101.049	-0.1721	-3.50627	-76.082	5.6684
	3.92149	-98.7547	-101.044	-0.15797	-3.50049	-76.037	5.66748
	3.92635	-98.4275	-101.039	-0.1442	-3.49406	-75.9924	5.66599
	3.9312	-98.4142	-101.035	-0.13069	-3.48708	-75.9479	5.66402
	3.93605	-98.477	-101.031	-0.11749	-3.47945	-75.9032	5.66161
	3.94091	-98.4454	-101.027	-0.10455	-3.4712	-75.8586	5.65889
	3.94576	-98.7833	-101.024	-0.09166	-3.46247	-75.8142	5.65588
	3.95061	-98.6711	-101.021	-0.07899	-3.45332	-75.7704	5.6527
	3.95547	-98.4647	-101.019	-0.0664	-3.44381	-75.7276	5.64927
	3.96032	-98.4659	-101.018	-0.05409	-3.43409	-75.6863	5.64575
	3.96517	-98.3813	-101.017	-0.04181	-3.53718	-75.6472	5.64215
	3.97003	-98.5344	-101.017	-0.02963	-3.51703	-75.6114	5.63863
	3.97488	-98.7528	-101.017	-0.01757	-3.49653	-75.5803	5.63529
	3.97973	-98.8475	-101.018	-0.00552	-3.47537	-75.5553	5.63225
	3.98459	-98.5888	-101.018	0.00658	-3.45379	-75.5375	5.62972
	3.98944	-98.4316	-101.019	0.01881	-3.43156	-75.5278	5.62772
	3.99429	-98.4013	-101.02	0.03148	-3.40879	-75.5263	5.62635
	3.99915	-98.7416	-101.02	0.04464	-3.38572	-75.5328	5.62569
	4.004	-98.4066	-101.019	0.05872	-3.36236	-75.5466	5.62575
	4.00885	-98.6612	-101.019	0.07391	-3.33881	-75.5666	5.62638
	4.01371	-98.6167	-101.017	0.09025	-3.31515	-75.5912	5.62751
	4.01856	-98.8512	-101.015	0.10773	-3.29143	-75.6186	5.62894
	4.02341	-98.5964	-101.012	0.12605	-3.26741	-75.647	5.63061
	4.02827	-98.385	-101.009	0.14499	-3.24327	-75.6745	5.63237
	4.03312	-98.8635	-101.005	0.16416	-3.21877	-75.6991	5.6344
	4.03797	-98.5385	-101	0.18358	-3.19397	-75.7188	5.63651
	4.04283	-98.7323	-100.995	0.20305	-3.1687	-75.7324	5.6389
	4.04768	-98.6052	-100.99	0.22283	-3.14289	-75.7385	5.64161
	4.05253	-98.3964	-100.984	0.2431	-3.11649	-75.7363	5.64459
	4.05739	-98.5982	-100.978	0.26403	-3.08913	-75.7249	5.6479
	4.06224	-98.4211	-100.971	0.28548	-3.06076	-75.7043	5.6515
	4.06709	-98.4689	-100.964	0.3076	-3.03125	-75.6742	5.65529
	4.07195	-98.487	-100.957	0.3303	-3.00038	-75.6347	5.65925
	4.0768	-98.6893	-100.95	0.35343	-2.96789	-75.5866	5.66345
	4.08165	-98.5391	-100.942	0.37697	-2.93374	-75.5302	5.66778
	4.08651	-98.5631	-100.934	0.40068	-2.8975	-75.4662	5.67222
	4.09136	-98.7414	-100.927	0.42434	-2.85935	-75.3955	5.6766
	4.09621	-98.7276	-100.919	0.44779	-2.81912	-75.3186	5.68098
	4.10107	-98.8595	-100.911	0.47096	-2.77692	-75.2364	5.68524
	4.10592	-98.6769	-100.903	0.49397	-2.73257	-75.1493	5.68941
	4.11077	-98.523	-100.895	0.51671	-2.68584	-75.058	5.69358
	4.11563	-98.4548	-100.887	0.5394	-2.63685	-74.963	5.69779
	4.12048	-98.8683	-100.879	0.56209	-2.58535	-74.8647	5.70214
	4.12533	-98.6796	-100.871	0.58466	-2.53129	-74.7632	5.70664
	4.13019	-98.6513	-100.862	0.60717	-2.47478	-74.6593	5.71123
	4.13504	-98.8676	-100.854	0.62934	-2.41578	-74.5525	5.71585
	4.13989	-98.8008	-100.846	0.65119	-2.35432	-74.4433	5.72044
	4.14475	-98.6302	-100.837	0.67269	-2.29061	-74.3311	5.72482
	4.1496	-98.5461	-100.829	0.69375	-2.22492	-74.2161	5.72887
	4.15445	-98.8501	-100.82	0.71459	-2.15739	-74.098	5.73269
	4.15931	-98.4376	-100.812	0.73539	-2.08831	-73.9763	5.73617
	4.16416	-98.7355	-100.803	0.75623	-2.01792	-73.8507	5.73948
	4.16901	-98.4706	-100.794	0.7772	-1.94651	-73.7205	5.74276
	4.17387	-98.4204	-100.784	0.79839	-1.87433	-73.5859	5.74613
	4.17872	-98.4129	-100.775	0.81998	-1.80143	-73.4463	5.74958
	4.18357	-98.544	-100.765	0.8421	-1.72806	-73.3015	5.75322
	4.18843	-98.6953	-100.755	0.86484	-1.65486	-73.1512	5.75691
	4.19328	-98.767	-100.745	0.88811	-1.58191	-72.9956	5.76061
	4.19813	-98.7809	-100.735	0.91213	-1.50979	-72.8348	5.76428
	4.20299	-98.7486	-100.725	0.93685	-1.4388	-72.6695	5.76785
	4.20784	-98.4804	-100.714	0.9622	-1.36942	-72.5	5.7714
	4.21269	-98.8063	-100.702	0.9882	-1.30171	-72.3274	5.77489
	4.21755	-98.6972	-100.69	1.01496	-1.23602	-72.1523	5.77837
	4.2224	-98.75	-100.677	1.0426	-1.17278	-71.9757	5.78174
	4.22725	-98.8234	-100.663	1.07147	-1.11222	-71.7977	5.78499
	4.23211	-98.6599	-100.649	1.10167	-1.05506	-71.6187	5.78809
	4.23696	-98.3972	-100.634	1.13372	-1.00195	-71.4389	5.79107
	4.24181	-98.4499	-100.618	1.16794	-0.9535	-71.258	5.79399
	4.24667	-98.6954	-100.601	1.20468	-0.91082	-71.0758	5.79679
	4.25152	-98.4815	-100.583	1.2441	-0.87464	-70.8922	5.79959
	4.25637	-98.4862	-100.564	1.2864	-0.84603	-70.7068	5.80239
	4.26123	-98.6879	-100.544	1.3317	-0.82564	-70.5192	5.80519
	4.26608	-98.5737	-100.524	1.38013	-0.81426	-70.3291	5.808
	4.27093	-98.67	-100.502	1.43162	-0.81211	-70.1356	5.81068
	4.27579	-98.5658	-100.479	1.48641	-0.81903	-69.938	5.8133
	4.28064	-98.5147	-100.454	1.54456	-0.83458	-69.7356	5.81574
	4.28549	-98.6877	-100.429	1.60637	-0.85741	-69.5279	5.81807
	4.29035	-98.4603	-100.402	1.67215	-0.88626	-69.3139	5.8203
	4.2952	-98.3911	-100.375	1.74222	-0.91898	-69.0932	5.82254
	4.30005	-98.4504	-100.346	1.81671	-0.95373	-68.865	5.82483
	4.30491	-98.4905	-100.315	1.89591	-0.98795	-68.629	5.82731
	4.30976	-98.6764	-100.284	1.97985	-1.01978	-68.3847	5.8302
	4.31461	-98.6599	-100.251	2.06815	-1.04731	-68.1315	5.83354
	4.31947	-98.8189	-100.217	2.16065	-1.06841	-67.8683	5.83747
	4.32432	-98.5854	-100.181	2.25672	-1.08153	-67.5944	5.84215
	4.32917	-98.8007	-100.144	2.35624	-1.08522	-67.309	5.84757
	4.33403	-98.649	-100.106	2.45898	-1.07825	-67.0107	5.85368
	4.33888	-98.677	-100.066	2.56512	-1.05983	-66.6983	5.86066
	4.34373	-98.8674	-100.025	2.67497	-1.02919	-66.3702	5.86835
	4.34859	-98.8401	-99.9823	2.78892	-0.98604	-66.0249	5.87684
	4.35344	-98.8687	-99.9377	2.90743	-0.93043	-65.6602	5.88614
	4.35829	-98.5502	-99.8915	3.03074	-0.86218	-65.2738	5.89633
	4.36315	-98.7641	-99.8433	3.159	-0.78171	-64.8639	5.90751
	4.368	-98.8275	-99.7933	3.29243	-0.68897	-64.4278	5.91972
	4.37285	-98.7748	-99.7413	3.43124	-0.58377	-63.9631	5.93305
	4.37771	-98.5802	-99.6873	3.57593	-0.46593	-63.4669	5.94732
	4.38256	-98.5852	-99.6312	3.7271	-0.33528	-62.9368	5.96249
	4.38741	-98.4202	-99.573	3.88525	-0.19157	-62.369	5.97835
	4.39227	-98.4129	-99.5127	4.05078	-0.03457	-61.7605	5.99462
	4.39712	-98.8085	-99.4501	4.22385	0.13536	-61.1077	6.01116
	4.40197	-98.4041	-99.3852	4.40461	0.31805	-60.4068	6.02776
	4.40683	-98.3969	-99.3179	4.59287	0.51337	-59.6546	6.04433
	4.41168	-98.5614	-99.2483	4.7882	0.72086	-58.8484	6.06081
	4.41653	-98.4012	-99.1762	4.99023	0.94032	-57.9855	6.07723
	4.42139	-98.617	-99.1018	5.19828	1.17147	-57.0642	6.09353
	4.42624	-98.6693	-99.0251	5.41144	1.41394	-56.083	6.10998
	4.43109	-98.6891	-98.9463	5.62858	1.66714	-55.0409	6.12655
	4.43595	-98.4962	-98.8655	5.84832	1.93024	-53.9376	6.14339
	4.4408	-98.6791	-98.783	6.06921	2.20239	-52.7741	6.16071
	4.44565	-98.4501	-98.6991	6.28979	2.48206	-51.5525	6.17847
	4.45051	-98.5266	-98.6142	6.50865	2.76774	-50.2756	6.19683
	4.45536	-98.3899	-98.5289	6.72442	3.05802	-48.9482	6.21569
	4.46021	-98.5425	-98.4436	6.93599	3.35103	-47.576	6.23509
	4.46507	-98.455	-98.3588	7.14218	3.64506	-46.166	6.25503
	4.46992	-98.5483	-98.275	7.34223	3.93856	-44.7265	6.27556
	4.47477	-98.8559	-98.1926	7.53553	4.22955	-43.2665	6.29666
	4.47963	-98.8164	-98.1119	7.72202	4.51636	-41.796	6.31845
	4.48448	-98.398	-98.0332	7.90203	4.79734	-40.3255	6.34077
	4.48933	-98.3798	-97.9566	8.07652	5.07098	-38.8654	6.36357
	4.49419	-98.8338	-97.8819	8.24672	5.3364	-37.4254	6.38664
	4.49904	-98.5185	-97.8087	8.41467	5.59282	-36.0143	6.40979
	4.50389	-98.7562	-97.7365	8.58249	5.84006	-34.639	6.43274
	4.50875	-98.6702	-97.6647	8.75301	6.07848	-33.303	6.45536
	4.5136	-98.835	-97.5922	8.92908	6.30873	-32.0075	6.47736
	4.51845	-98.5885	-97.518	9.11351	6.53177	-30.7491	6.49863
	4.52331	-98.6835	-97.441	9.30897	6.74903	-29.5209	6.51908
	4.52816	-98.388	-97.3601	9.51763	6.96254	-28.3119	6.53872
	4.53301	-98.3909	-97.2743	9.74099	7.17449	-27.1081	6.55764
	4.53787	-98.6654	-97.1826	9.98007	7.3877	-25.8931	6.57597
	4.54272	-98.6993	-97.0843	10.235	7.60502	-24.6489	6.59394
	4.54757	-98.6647	-96.9788	10.5053	7.82979	-23.3574	6.61159
	4.55243	-98.5947	-96.8658	10.7898	8.0651	-22.0011	6.62899
	4.55728	-98.4867	-96.7451	11.0871	8.31389	-20.5644	6.64616
	4.56213	-98.489	-96.6169	11.3951	8.57884	-19.0345	6.66305
	4.56699	-98.7006	-96.4818	11.7115	8.86166	-17.4029	6.67959
	4.57184	-98.7877	-96.3404	12.0338	9.16386	-15.666	6.69557
	4.57669	-98.5243	-96.1939	12.3598	9.48596	-13.8256	6.71089
	4.58155	-98.6934	-96.0432	12.6872	9.82785	-11.8899	6.72519
	4.5864	-98.5563	-95.8897	13.0141	10.1887	-9.87264	6.73801
	4.59125	-98.4775	-95.7343	13.3394	10.5671	-7.79221	6.74865
	4.59611	-98.5539	-95.5782	13.6623	10.9612	-5.6703	6.75637
	4.60096	-98.694	-95.4221	13.9822	11.3684	-3.53006	6.76021
	4.60581	-98.6952	-95.2665	14.2991	11.7862	-1.39511	6.75914
	4.61067	-98.7308	-95.112	14.6124	12.2119	0.71377	6.75222
	4.61552	-98.3831	-94.9587	14.9213	12.6424	2.77845	6.73866
	4.62037	-98.5372	-94.807	15.2237	13.0754	4.78564	6.71774
	4.62523	-98.8385	-94.6573	15.5165	13.5086	6.72691	6.68916
	4.63008	-98.8719	-94.5106	15.7942	13.9404	8.60008	6.6528
	4.63493	-98.8145	-94.3679	16.0494	14.3696	10.408	6.60893
	4.63979	-98.6587	-94.2313	16.2728	14.7952	12.1585	6.55827
	4.64464	-98.523	-94.1036	16.4528	15.2165	13.8632	6.50162
	4.64949	-98.4771	-93.9882	16.5766	15.6324	15.5353	6.44016
	4.65435	-98.8836	-93.8895	16.6302	16.0407	17.1877	6.3754
	4.6592	-98.8939	-93.8129	16.6002	16.4383	18.8297	6.30888
	4.66405	-98.9036	-93.7639	16.4737	16.8197	20.4645	6.2421
	4.66891	-98.9122	-93.7485	16.2402	17.1774	22.0856	6.17659
	4.67376	-98.9198	-93.7727	15.8922	17.5014	23.6736	6.11389
	4.67861	-98.9262	-93.8415	15.4264	17.7792	25.1943	6.05506
	4.68347	-98.932	-93.9591	14.8442	17.9962	26.5963	6.00094
	4.68832	-98.9372	-94.1279	14.1516	18.1363	27.8108	5.95218
	4.69317	-98.9422	-94.3483	13.3603	18.1827	28.7532	5.90885
	4.69803	-98.9472	-94.6189	12.4863	18.1188	29.3265	5.87085
	4.70288	-98.9521	-94.9357	11.5489	17.9297	29.4266	5.83786
	4.70773	-98.9568	-95.293	10.5703	17.6039	28.9504	5.80949
	4.71259	-98.9613	-95.6832	9.57282	17.1334	27.8031	5.78523
	4.71744	-98.9652	-96.0974	8.57839	16.5159	25.9084	5.76475
	4.72229	-98.9689	-96.5262	7.60701	15.7549	23.216	5.74768
	4.72715	-98.972	-96.96	6.67572	14.8604	19.7089	5.7337
	4.732	-98.9749	-97.3894	5.79812	13.8477	15.4079	5.72243
	4.73685	-98.9777	-97.8062	4.98432	12.7375	10.3735	5.71349
	4.74171	-98.9804	-98.2034	4.24089	11.5539	4.70373	5.70664
	4.74656	-98.9831	-98.5755	3.57133	10.3231	-1.47112	5.70142
	4.75141	-98.9855	-98.9185	2.97608	9.07189	-7.99685	5.69749
	4.75627	-98.9878	-99.2303	2.45333	7.82597	-14.7065	5.69457
	4.76112	-98.9901	-99.5099	1.99923	6.60902	-21.4314	5.69245
	4.76597	-98.9924	-99.7575	1.60871	5.44119	-28.0129	5.69087
	4.77083	-98.9951	-99.9745	1.27563	4.33874	-34.3112	5.68965
	4.77568	-98.9979	-100.163	0.99359	3.31396	-40.2129	5.68879
	4.78053	-99.0009	-100.324	0.75627	2.37483	-45.6341	5.6881
	4.78539	-99.0041	-100.462	0.55777	1.52576	-50.522	5.68756
	4.79024	-99.0071	-100.579	0.39255	0.76765	-54.8524	5.68718
	4.79509	-99.0099	-100.677	0.25577	0.09865	-58.6266	5.68676
	4.79995	-99.0125	-100.759	0.14314	-0.48536	-61.8664	5.68634
	4.8048	-99.0149	-100.827	0.05082	-0.99027	-64.6087	5.68575
	4.80965	-99.0171	-100.883	-0.02446	-1.4227	-66.9007	5.68488
	4.81451	-99.0195	-100.93	-0.0857	-1.79011	-68.7952	5.68366
	4.81936	-99.0219	-100.968	-0.13546	-2.09975	-70.3465	5.68202
	4.82421	-99.0243	-100.999	-0.17608	-2.35868	-71.6068	5.67999
	4.82907	-99.0267	-101.025	-0.20954	-2.57361	-72.6245	5.67746
	4.83392	-99.0289	-101.045	-0.23767	-2.75034	-73.4431	5.67451
	4.83877	-99.0309	-101.063	-0.26169	-2.89446	-74.0999	5.67105
	4.84363	-99.0326	-101.077	-0.2827	-3.01069	-74.6264	5.66718
	4.84848	-99.0339	-101.088	-0.30169	-3.10367	-75.0491	5.66298
	4.85333	-99.0349	-101.098	-0.31895	-3.17681	-75.3894	5.65848
	4.85819	-99.0357	-101.107	-0.3352	-3.23349	-75.6651	5.65377
	4.86304	-99.0366	-101.114	-0.35065	-3.27659	-75.8898	5.64906
	4.86789	-99.0378	-101.121	-0.36571	-3.30824	-76.0745	5.64444
	4.87275	-99.0393	-101.128	-0.38072	-3.33077	-76.2276	5.63991
	4.8776	-99.0413	-101.134	-0.39586	-3.34561	-76.356	5.63556
	4.88245	-99.0439	-101.14	-0.41114	-3.35467	-76.465	5.63136
	4.88731	-99.0467	-101.147	-0.42668	-3.3592	-76.5592	5.62745
	4.89216	-99.0497	-101.165	-0.44235	-3.36015	-76.6422	5.62385
	4.89701	-99.0529	-101.175	-0.45798	-3.35884	-76.7174	5.62057
	4.90187	-99.0559	-101.185	-0.47357	-3.35598	-76.7877	5.61765
	4.90672	-99.0589	-101.195	-0.48916	-3.35252	-76.8551	5.61506
	4.91157	-99.0617	-101.204	-0.50474	-3.34936	-76.9216	5.61285
	4.91643	-99.0645	-101.213	-0.52046	-3.34674	-76.9892	5.61094
	4.92128	-99.0672	-101.222	-0.53622	-3.34567	-77.0593	5.60936
	4.92613	-99.0698	-101.23	-0.55229	-3.34615	-77.1337	5.60817
	4.93099	-99.0723	-101.238	-0.56858	-3.34859	-77.2134	5.60728
	4.93584	-99.0748	-101.244	-0.58492	-3.3533	-77.2997	5.60665
	4.94069	-99.0771	-101.251	-0.60126	-3.36021	-77.3932	5.60629
	4.94555	-99.0793	-101.256	-0.61742	-3.36987	-77.4937	5.60614
	4.9504	-99.0812	-101.261	-0.63322	-3.3825	-77.6005	5.60591
	4.95525	-99.0829	-101.264	-0.6485	-3.39872	-77.7121	5.60579
	4.96011	-99.0843	-101.267	-0.66325	-3.41886	-77.8266	5.60564
	4.96496	-99.0857	-101.27	-0.67702	-3.44336	-77.9419	5.60561
	4.96981	-99.0869	-101.271	-0.69	-3.47275	-78.0558	5.60564
	4.97467	-99.0883	-101.272	-0.7017	-3.50684	-78.1663	5.60576
	4.97952	-99.0896	-101.273	-0.71212	-3.54558	-78.272	5.60603
	4.98437	-99.0908	-101.273	-0.72122	-3.58874	-78.3716	5.60629
	4.98923	-99.0919	-101.273	-0.72885	-3.63564	-78.4644	5.60653
	4.99408	-99.0929	-101.272	-0.73504	-3.68595	-78.5496	5.60665
	4.99893	-99.0938	-101.272	-0.73985	-3.73876	-78.627	5.60668
	5.00379	-99.0946	-101.271	-0.74338	-3.79324	-78.6966	5.60662
	5.00864	-99.0958	-101.27	-0.74572	-3.84849	-78.7584	5.60659
	5.01349	-99.097	-101.268	-0.747	-3.90351	-78.8126	5.60665
	5.01835	-99.0984	-101.266	-0.74735	-3.95721	-78.8601	5.60683
	5.0232	-99.1	-101.265	-0.74709	-4.00853	-78.9013	5.6071
	5.02805	-99.1018	-101.263	-0.74625	-4.05663	-78.9373	5.60737
	5.03291	-99.1033	-101.261	-0.74501	-4.10098	-78.9687	5.60766
	5.03776	-99.1048	-101.559	-0.74347	-4.14145	-78.9963	5.60793
	5.04261	-99.1065	-101.552	-0.74144	-4.17775	-79.0206	5.60823
	5.04747	-99.1083	-101.544	-0.73914	-4.21017	-79.042	5.60868
	5.05232	-99.1103	-101.535	-0.7364	-4.23861	-79.0607	5.60936
	5.05717	-99.1128	-101.525	-0.73336	-4.26316	-79.0768	5.61029
	5.06203	-99.1157	-101.515	-0.72991	-4.28402	-79.0907	5.61151
	5.06688	-99.1188	-101.503	-0.72629	-4.30095	-79.1023	5.61282
	5.07173	-99.1218	-101.491	-0.72245	-4.31424	-79.112	5.61419
	5.07659	-99.1248	-101.477	-0.71839	-4.32408	-79.1193	5.61547
	5.08144	-99.1278	-101.463	-0.71428	-4.33093	-79.1248	5.61658
	5.08629	-99.1306	-101.449	-0.70991	-4.33511	-79.1281	5.61753
	5.09115	-99.1335	-101.434	-0.70545	-4.33701	-79.1295	5.6183
	5.096	-99.1364	-101.419	-0.70082	-4.33707	-79.1287	5.61896
	5.10085	-99.1396	-101.403	-0.69623	-4.33546	-79.1261	5.61956
	5.10571	-99.1431	-101.387	-0.69172	-4.33254	-79.1216	5.62003
	5.11056	-99.1468	-101.371	-0.68713	-4.32831	-79.1153	5.62057
	5.11541	-99.151	-101.354	-0.68263	-4.32301	-79.1072	5.62108
	5.12027	-99.1552	-101.336	-0.67812	-4.31669	-79.0975	5.62167
	5.12512	-99.1595	-101.318	-0.67362	-4.30948	-79.0861	5.62242
	5.12997	-99.1635	-101.3	-0.66894	-4.30167	-79.0729	5.62331
	5.13483	-99.1672	-101.281	-0.66435	-4.29338	-79.0582	5.62423
	5.13968	-99.1705	-101.261	-0.65989	-4.28498	-79.0421	5.62513
	5.14453	-99.1734	-101.242	-0.6557	-4.27616	-79.0244	5.62599
	5.14939	-99.176	-101.223	-0.65199	-4.26716	-79.0057	5.62674
	5.15424	-99.1784	-101.204	-0.64894	-4.25768	-78.9861	5.62745
	5.15909	-99.1807	-101.186	-0.64669	-4.24749	-78.966	5.62811
	5.16395	-99.1828	-101.169	-0.64501	-4.23664	-78.9457	5.62888
	5.1688	-99.1851	-101.152	-0.64413	-4.22543	-78.9254	5.62984
	5.17365	-99.1874	-101.137	-0.64369	-4.21393	-78.9052	5.63097
	5.17851	-99.1898	-101.123	-0.64364	-4.20225	-78.8849	5.63228
	5.18336	-99.1921	-101.11	-0.64391	-4.19068	-78.8645	5.63368
	5.18821	-99.1945	-101.1	-0.6443	-4.17906	-78.8435	5.63514
	5.19307	-99.197	-101.091	-0.64497	-4.16744	-78.8221	5.63663
	5.19792	-99.1994	-101.085	-0.64576	-4.15564	-78.7999	5.638
	5.20277	-99.202	-101.081	-0.64669	-4.14336	-78.7767	5.63914
	5.20763	-99.2048	-101.079	-0.64788	-4.13054	-78.7524	5.64012
	5.21248	-99.2077	-101.079	-0.64925	-4.11773	-78.727	5.64092
	5.21733	-99.2103	-101.081	-0.65057	-4.10479	-78.7003	5.6417
	5.22219	-99.2128	-101.085	-0.6519	-4.09234	-78.6729	5.64247
	5.22704	-99.2149	-101.091	-0.653	-4.08077	-78.6452	5.64343
	5.23189	-99.2167	-101.098	-0.6538	-4.0701	-78.6178	5.64456
	5.23675	-99.2182	-101.105	-0.65428	-4.06051	-78.5912	5.64584
	5.2416	-99.2196	-101.111	-0.65437	-4.05169	-78.5666	5.64715
	5.24645	-99.2208	-101.116	-0.65411	-4.04322	-78.5447	5.64846
	5.25131	-99.2219	-101.12	-0.65358	-4.03517	-78.5265	5.64972
	5.25616	-99.2233	-101.122	-0.65274	-4.02707	-78.513	5.65091
	5.26101	-99.2246	-101.122	-0.65185	-4.01878	-78.505	5.65207
	5.26587	-99.226	-101.121	-0.65132	-4.0105	-78.5034	5.65329
	5.27072	-99.2275	-101.119	-0.65132	-4.00198	-78.5084	5.65457
	5.27557	-99.2293	-101.116	-0.65256	-3.99315	-78.5203	5.65597
	5.28043	-99.2312	-101.113	-0.6553	-3.98421	-78.5384	5.65737
	5.28528	-99.2332	-101.11	-0.6598	-3.97497	-78.5625	5.65886
	5.29013	-99.2351	-101.107	-0.66589	-3.96562	-78.5916	5.66038
	5.29499	-99.2372	-101.105	-0.67353	-3.95584	-78.6246	5.66188
	5.29984	-99.2392	-101.103	-0.68227	-3.94577	-78.6603	5.66345
	5.30469	-99.2414	-101.103	-0.69194	-3.93528	-78.697	5.66509
	5.30955	-99.2433	-101.103	-0.70223	-3.92413	-78.7338	5.66676
	5.3144	-99.2449	-101.106	-0.71318	-3.91221	-78.769	5.66849
	5.31925	-99.2461	-101.11	-0.72462	-3.89934	-78.8017	5.67025
	5.32411	-99.2467	-101.118	-0.73632	-3.88563	-78.8311	5.67195
	5.32896	-99.2468	-101.128	-0.74815	-3.8712	-78.8565	5.6735
	5.33381	-99.2467	-101.14	-0.75963	-3.85612	-78.8774	5.67502
	5.33867	-99.2466	-101.154	-0.7704	-3.84063	-78.894	5.67633
	5.34352	-99.2469	-101.169	-0.78016	-3.82489	-78.9062	5.67761
	5.34837	-99.2473	-101.184	-0.78872	-3.80903	-78.9146	5.67901
	5.35323	-99.2479	-101.199	-0.7961	-3.79306	-78.92	5.6805
	5.35808	-99.2487	-101.213	-0.80228	-3.77727	-78.9233	5.68232
	5.36293	-99.2492	-101.226	-0.80731	-3.76183	-78.9263	5.68447
	5.36779	-99.2496	-101.238	-0.81129	-3.74687	-78.9307	5.68694
	5.37264	-99.2498	-101.247	-0.81429	-3.73268	-78.9378	5.68977
	5.37749	-99.2496	-101.255	-0.81627	-3.71915	-78.9496	5.69299
	5.38235	-99.2492	-101.261	-0.8172	-3.7064	-78.9675	5.69668
	5.3872	-99.2485	-101.265	-0.81725	-3.69453	-78.9922	5.70092
	5.39205	-99.2476	-101.266	-0.81645	-3.68339	-79.0244	5.70574
	5.39691	-99.2464	-101.264	-0.81482	-3.67314	-79.0641	5.71105
	5.40176	-99.2452	-101.259	-0.81248	-3.6639	-79.1112	5.71674
	5.40661	-99.2439	-101.252	-0.80956	-3.65567	-79.1649	5.72246
	5.41147	-99.2427	-101.241	-0.80603	-3.64882	-79.2238	5.72798
	5.41632	-99.2416	-101.226	-0.8021	-3.64327	-79.287	5.73298
	5.42117	-99.2404	-101.208	-0.79773	-3.63934	-79.3532	5.73722
	5.42603	-99.2393	-101.187	-0.79279	-3.63708	-79.4206	5.74034
	5.43088	-99.2378	-101.163	-0.7874	-3.63654	-79.4877	5.7424
	5.43573	-99.236	-101.135	-0.78139	-3.63761	-79.5534	5.74324
	5.44059	-99.2339	-101.104	-0.77473	-3.64006	-79.616	5.7427
	5.44544	-99.2317	-101.069	-0.76744	-3.64351	-79.6745	5.74079
	5.45029	-99.2295	-101.028	-0.75945	-3.64739	-79.7279	5.7373
	5.45515	-99.2272	-100.981	-0.75071	-3.6512	-79.7755	5.73245
	5.46	-99.225	-100.928	-0.74131	-3.65424	-79.8169	5.72625
	5.46485	-99.2226	-100.866	-0.73124	-3.65603	-79.8517	5.71901
	5.46971	-99.22	-100.797	-0.72069	-3.65609	-79.88	5.71108
	5.47456	-99.2171	-100.718	-0.70978	-3.65406	-79.9028	5.70267
	5.47941	-99.2137	-100.629	-0.6991	-3.64959	-79.9204	5.69418
	5.48427	-99.21	-100.531	-0.68903	-3.64232	-79.9336	5.68578
	5.48912	-99.206	-100.424	-0.68024	-3.63171	-79.9435	5.67758
	5.49397	-99.2014	-100.307	-0.67331	-3.61741	-79.951	5.66974
	5.49883	-99.1968	-100.183	-0.66841	-3.59875	-79.9567	5.66247
	5.50368	-99.1919	-100.054	-0.66567	-3.57509	-79.9609	5.65583
	5.50853	-99.187	-99.9215	-0.6651	-3.54612	-79.964	5.64992
	5.51339	-99.1818	-99.79	-0.66634	-3.51185	-79.966	5.64492
	5.51824	-99.1768	-99.6631	-0.66951	-3.47233	-79.9671	5.6408
	5.52309	-99.1719	-99.5448	-0.67411	-3.42816	-79.9676	5.63756
	5.52795	-99.1668	-99.4391	-0.6802	-3.38	-79.9677	5.63505
	5.5328	-99.1619	-99.3495	-0.68748	-3.32898	-79.9677	5.63312
	5.53765	-99.1572	-99.2789	-0.69565	-3.27659	-79.9678	5.63163
	5.54251	-99.1525	-99.2292	-0.70431	-3.22437	-79.968	5.63043
	5.54736	-99.1478	-99.2016	-0.713	-3.17448	-79.9687	5.62945
	5.55221	-99.1433	-99.1956	-0.72122	-3.12942	-79.9694	5.62862
	5.55707	-99.1385	-99.2101	-0.72872	-3.09134	-79.9702	5.62799
	5.56192	-99.1335	-99.2428	-0.73512	-3.06249	-79.9711	5.62757
	5.56677	-99.1281	-99.2908	-0.74029	-3.04502	-79.9718	5.62742
	5.57163	-99.1225	-99.3511	-0.74418	-3.04031	-79.972	5.6276
	5.57648	-99.1167	-99.4203	-0.74674	-3.04961	-79.9715	5.62802
	5.58133	-99.111	-99.4956	-0.74788	-3.07345	-79.9702	5.62882
	5.58619	-99.1057	-99.5744	-0.74771	-3.11172	-79.968	5.62978
	5.59104	-99.1009	-99.6542	-0.74625	-3.16352	-79.9648	5.63097
	5.59589	-99.0967	-99.7331	-0.74347	-3.22723	-79.9608	5.63234
	5.60075	-99.0929	-99.8094	-0.73963	-3.30067	-79.9563	5.63383
	5.6056	-99.0893	-99.8819	-0.73464	-3.38131	-79.9512	5.63541
	5.61045	-99.0854	-99.9495	-0.72877	-3.46601	-79.946	5.63699
	5.61531	-99.0815	-100.012	-0.72223	-3.55214	-79.9407	5.63857
	5.62016	-99.0773	-100.069	-0.71534	-3.63719	-79.9353	5.64
	5.62501	-99.0729	-100.12	-0.70859	-3.71885	-79.9297	5.64143
	5.62987	-99.0686	-100.167	-0.70223	-3.79521	-79.9238	5.64295
	5.63472	-99.0642	-100.21	-0.69689	-3.865	-79.9175	5.64462
	5.63957	-99.0599	-100.249	-0.69269	-3.92693	-79.9106	5.64662
	5.64443	-99.0555	-100.285	-0.68982	-3.98028	-79.9031	5.64885
	5.64928	-99.0511	-100.32	-0.68832	-4.02474	-79.895	5.65132
	5.65413	-99.0466	-100.354	-0.68819	-4.06051	-79.8865	5.65395
	5.65899	-99.0423	-100.387	-0.68956	-4.0884	-79.8774	5.65657
	5.66384	-99.0379	-100.42	-0.69252	-4.10932	-79.8682	5.6591
	5.66869	-99.0336	-100.454	-0.69715	-4.12446	-79.8589	5.66158
	5.67355	-99.0293	-100.488	-0.70356	-4.13519	-79.8495	5.66396
	5.6784	-99.025	-100.523	-0.71159	-4.14282	-79.8402	5.66635
	5.68325	-99.0206	-100.56	-0.72113	-4.1483	-79.831	5.66882
	5.68811	-99.0162	-100.599	-0.73195	-4.15266	-79.8218	5.67141
	5.69296	-99.0119	-100.639	-0.74391	-4.15677	-79.8128	5.67427
	5.69781	-99.0077	-100.681	-0.75698	-4.16136	-79.8037	5.67734
	5.70267	-99.0035	-100.724	-0.77106	-4.16732	-79.7951	5.68065
	5.70752	-98.9996	-100.77	-0.78625	-4.1756	-79.7867	5.68423
	5.71237	-98.9957	-100.817	-0.80246	-4.18705	-79.7789	5.68789
	5.71723	-98.9919	-100.866	-0.81932	-4.20249	-79.7719	5.69171
	5.72208	-98.9881	-100.916	-0.83641	-4.22293	-79.7652	5.69561
	5.72693	-98.9844	-100.967	-0.85358	-4.24844	-79.7589	5.69969
	5.73179	-98.9808	-101.019	-0.87045	-4.27932	-79.7528	5.7039
	5.73664	-98.9778	-101.07	-0.88696	-4.31514	-79.7466	5.70843
	5.74149	-98.9754	-101.12	-0.90321	-4.35525	-79.7405	5.71316
	5.74635	-98.9735	-101.17	-0.91919	-4.39882	-79.7348	5.7182
	5.7512	-98.9722	-101.218	-0.93491	-4.4446	-79.7295	5.72339
	5.75605	-98.9713	-101.265	-0.95023	-4.49198	-79.7254	5.72866
	5.76091	-98.9707	-101.311	-0.96467	-4.54009	-79.7224	5.73391
	5.76576	-98.9702	-101.355	-0.97818	-4.58831	-79.7208	5.73915
	5.77061	-98.9699	-101.397	-0.99045	-4.63623	-79.7205	5.74449
	5.77547	-98.9696	-101.437	-1.00145	-4.68338	-79.7215	5.74988
	5.78032	-98.9695	-101.475	-1.01142	-4.72945	-79.7241	5.75539
	5.78517	-98.9692	-101.511	-1.02043	-4.7738	-79.728	5.76121
	5.79003	-98.9691	-101.543	-1.02873	-4.81588	-79.7334	5.76723
	5.79488	-98.969	-101.574	-1.03624	-4.85551	-79.7408	5.77357
	5.79973	-98.969	-101.602	-1.04313	-4.89235	-79.7498	5.78019
	5.80459	-98.9692	-101.628	-1.04926	-4.92615	-79.7603	5.78713
	5.80944	-98.9698	-101.652	-1.05465	-4.95714	-79.7721	5.79438
	5.81429	-98.9707	-101.675	-1.05911	-4.98527	-79.7853	5.80195
	5.81915	-98.9719	-101.696	-1.06268	-5.01078	-79.7995	5.80966
	5.824	-98.9732	-101.716	-1.06529	-5.03391	-79.8147	5.81768
	5.82885	-98.9745	-101.734	-1.06701	-5.05489	-79.8309	5.82579
	5.83371	-98.9754	-101.75	-1.06772	-5.07373	-79.848	5.83407
	5.83856	-98.9758	-101.765	-1.06759	-5.09065	-79.8653	5.84248
	5.84341	-98.9757	-101.778	-1.06661	-5.10609	-79.8825	5.85106
	5.84827	-98.9751	-101.79	-1.06489	-5.11986	-79.8988	5.85982
	5.85312	-98.974	-101.8	-1.06251	-5.13232	-79.9141	5.86879
	5.85797	-98.9727	-101.81	-1.05955	-5.14346	-79.9277	5.87791
	5.86283	-98.9714	-101.82	-1.05619	-5.15348	-79.9398	5.88703
	5.86768	-98.9701	-101.829	-1.0524	-5.16254	-79.95	5.89615
	5.87253	-98.9691	-101.837	-1.04838	-5.17064	-79.9585	5.90512
	5.87739	-98.9681	-101.845	-1.04405	-5.17797	-79.9654	5.91391
	5.88224	-98.9674	-101.853	-1.03964	-5.18459	-79.9705	5.92256
	5.88709	-98.9668	-101.86	-1.03491	-5.19043	-79.9737	5.93108
	5.89195	-98.9664	-101.867	-1.03006	-5.19532	-79.9753	5.93942
	5.8968	-98.9661	-101.873	-1.02507	-5.19931	-79.9752	5.94765
	5.90165	-98.9659	-101.879	-1.01995	-5.20211	-79.9734	5.95549
	5.90651	-98.9655	-101.884	-1.01452	-5.20384	-79.9699	5.96276
	5.91136	-98.9651	-101.889	-1.00869	-5.20468	-79.9643	5.96935
	5.91621	-98.9641	-101.894	-1.00237	-5.20468	-79.9567	5.97513
	5.92107	-98.9626	-101.899	-0.99549	-5.20402	-79.9468	5.98025
	5.92592	-98.9609	-101.903	-0.98802	-5.20265	-79.9347	5.98472
	5.93077	-98.9589	-101.908	-0.97981	-5.2008	-79.9205	5.98881
	5.93563	-98.9569	-101.912	-0.97107	-5.19824	-79.9047	5.99253
	5.94048	-98.9549	-101.917	-0.96167	-5.19526	-79.8872	5.99599
	5.94533	-98.9531	-101.921	-0.95182	-5.19174	-79.8685	5.99912
	5.95019	-98.9515	-101.926	-0.94131	-5.18805	-79.8488	6.00207
	5.95504	-98.95	-101.93	-0.93036	-5.18382	-79.8279	6.00478
	5.95989	-98.9486	-101.935	-0.91879	-5.17946	-79.8064	6.0074
	5.96475	-98.9473	-101.939	-0.90656	-5.17476	-79.784	6.01009
	5.9696	-98.9459	-101.944	-0.89385	-5.16945	-79.761	6.0131
	5.97445	-98.9445	-101.948	-0.88029	-5.16367	-79.7375	6.0164
	5.97931	-98.9433	-101.951	-0.86617	-5.15723	-79.7134	6.02007
	5.98416	-98.9422	-101.954	-0.85115	-5.14996	-79.6887	6.02391
	5.98901	-98.9414	-101.957	-0.83544	-5.14209	-79.6634	6.02782
	5.99387	-98.9406	-101.958	-0.8187	-5.13345	-79.6372	6.03163
	5.99872	-98.9397	-101.959	-0.80131	-5.12439	-79.6106	6.03509
	6.00357	-98.9388	-101.959	-0.78298	-5.11485	-79.5837	6.03792
	6.00843	-98.9377	-101.957	-0.76382	-5.10508	-79.5567	6.03986
	6.01328	-98.9364	-101.956	-0.74409	-5.09501	-79.5302	6.04066
	6.01813	-98.9351	-101.953	-0.72391	-5.08475	-79.5044	6.04001
	6.02299	-98.9338	-101.95	-0.70351	-5.0742	-79.4795	6.03747
	6.02784	-98.9323	-101.947	-0.68316	-5.06312	-79.4554	6.03291
	6.03269	-98.9308	-101.943	-0.66298	-5.05143	-79.432	6.02606
	6.03755	-98.9289	-101.939	-0.6432	-5.03892	-79.4089	6.01688
	6.0424	-98.9269	-101.935	-0.62369	-5.02557	-79.386	6.00526
	6.04725	-98.9245	-101.93	-0.60448	-5.01138	-79.3627	5.99137
	6.05211	-98.922	-101.925	-0.58545	-4.9963	-79.3388	5.97537
	6.05696	-98.9193	-101.92	-0.56642	-4.98062	-79.3141	5.9576
	6.06181	-98.9166	-101.914	-0.5473	-4.96435	-79.2883	5.93838
	6.06667	-98.9137	-101.909	-0.52814	-4.94748	-79.261	5.91812
	6.07152	-98.9105	-101.903	-0.50898	-4.92996	-79.2319	5.89722
	6.07637	-98.907	-101.898	-0.48991	-4.91166	-79.2006	5.87621
	6.08123	-98.9033	-101.893	-0.47101	-4.89253	-79.1672	5.8555
	6.08608	-98.8993	-101.888	-0.45216	-4.8725	-79.1309	5.8355
	6.09093	-98.8953	-101.883	-0.43335	-4.85146	-79.0918	5.81673
	6.09579	-98.8911	-101.878	-0.41427	-4.82953	-79.0495	5.79944
	6.10064	-98.8869	-101.873	-0.39458	-4.80676	-79.004	5.78395
	6.10549	-98.883	-101.868	-0.37405	-4.78303	-78.955	5.77036
	6.11035	-98.8792	-101.863	-0.35251	-4.75812	-78.9027	5.75867
	6.1152	-98.8756	-101.857	-0.32981	-4.73213	-78.8464	5.74893
	6.12005	-98.8722	-101.851	-0.30571	-4.70489	-78.7869	5.74088
	6.12491	-98.8692	-101.844	-0.28001	-4.6764	-78.7238	5.73435
	6.12976	-98.8667	-101.837	-0.25268	-4.64678	-78.6578	5.72926
	6.13461	-98.8647	-101.83	-0.22332	-4.61602	-78.5891	5.72541
	6.13947	-98.8634	-101.822	-0.19166	-4.58425	-78.5187	5.72264
	6.14432	-98.8631	-101.813	-0.15749	-4.55147	-78.4473	5.72082
	6.14917	-98.8637	-101.804	-0.12045	-4.51767	-78.3754	5.72008
	6.15403	-98.8654	-101.794	-0.08062	-4.48298	-78.3034	5.72035
	6.15888	-98.8683	-101.783	-0.03797	-4.44722	-78.2318	5.72163
	6.16373	-98.8725	-101.771	0.00759	-4.41039	-78.1607	5.72413
	6.16859	-98.8778	-101.758	0.05616	-4.37212	-78.0902	5.72765
	6.17344	-98.8843	-101.744	0.10777	-4.33236	-78.0207	5.73218
	6.17829	-98.8918	-101.728	0.16288	-4.29076	-77.9526	5.7376
	6.18315	-98.8999	-101.711	0.22191	-4.24713	-77.8864	5.74371
	6.188	-98.9085	-101.693	0.28518	-4.20111	-77.822	5.75048
	6.19285	-98.9173	-101.673	0.35317	-4.1523	-77.7597	5.75787
	6.19771	-98.9263	-101.653	0.42615	-4.10074	-77.6991	5.76586
	6.20256	-98.9355	-101.631	0.50417	-4.0459	-77.6403	5.77444
	6.20741	-98.9449	-101.609	0.58753	-3.98797	-77.5828	5.78377
	6.21227	-98.9549	-101.584	0.67645	-3.92693	-77.526	5.79387
	6.21712	-98.9654	-101.557	0.77128	-3.8628	-77.4698	5.80478
	6.22197	-98.9764	-101.528	0.87248	-3.79574	-77.4136	5.81646
	6.22683	-98.9878	-101.497	0.98052	-3.72571	-77.3569	5.82901
	6.23168	-98.9992	-101.464	1.09567	-3.65257	-77.2988	5.84233
	6.23653	-99.0102	-101.429	1.2185	-3.57628	-77.2389	5.85651
	6.24139	-99.0206	-101.393	1.34945	-3.49653	-77.1768	5.87174
	6.24624	-99.0302	-101.355	1.4891	-3.41314	-77.1124	5.88807
	6.25109	-99.0391	-101.318	1.6382	-3.32588	-77.0454	5.90578
	6.25595	-99.0476	-101.279	1.79772	-3.23474	-76.9761	5.92488
	6.2608	-99.0558	-101.241	1.96872	-3.13973	-76.9039	5.94544
	6.26565	-99.0636	-101.204	2.15248	-3.04091	-76.829	5.96741
	6.27051	-99.0714	-101.169	2.3505	-2.93851	-76.7508	5.99065
	6.27536	-99.0791	-101.135	2.56459	-2.83259	-76.6692	6.01524
	6.28021	-99.0866	-101.103	2.79652	-2.72328	-76.5839	6.04111
	6.28507	-99.0939	-101.075	3.04836	-2.61045	-76.4948	6.06832
	6.28992	-99.1009	-101.051	3.32223	-2.49404	-76.4016	6.09705
	6.29477	-99.1077	-101.03	3.62034	-2.37399	-76.304	6.12739
	6.29963	-99.1144	-101.014	3.94477	-2.2499	-76.2012	6.15945
	6.30448	-99.1207	-101.002	4.2978	-2.12181	-76.0928	6.19328
	6.30933	-99.127	-100.993	4.68144	-1.98913	-75.978	6.2288
	6.31419	-99.1331	-100.986	5.09783	-1.85156	-75.856	6.26609
	6.31904	-99.1393	-100.981	5.5491	-1.70839	-75.7258	6.30516
	6.32389	-99.1454	-100.976	6.03716	-1.55854	-75.587	6.34611
	6.32875	-99.1516	-100.97	6.56384	-1.40095	-75.4388	6.38917
	6.3336	-99.1576	-100.961	7.13066	-1.23447	-75.2809	6.43441
	6.33845	-99.1635	-100.949	7.73885	-1.05762	-75.1126	6.48215
	6.34331	-99.1693	-100.933	8.38938	-0.8691	-74.934	6.53252
	6.34816	-99.175	-100.911	9.0826	-0.66733	-74.7453	6.58584
	6.35301	-99.1805	-100.881	9.81865	-0.45067	-74.5465	6.64231
	6.35787	-99.1859	-100.843	10.5972	-0.21714	-74.3375	6.70227
	6.36272	-99.1914	-100.796	11.4172	0.03541	-74.1186	6.76611
	6.36757	-99.1969	-100.739	12.2772	0.30965	-73.8898	6.83406
	6.37243	-99.2026	-100.672	13.175	0.60833	-73.651	6.9066
	6.37728	-99.2083	-100.594	14.1075	0.93466	-73.4017	6.98414
	6.38213	-99.2141	-100.506	15.0712	1.29175	-73.1416	7.0672
	6.38699	-99.2199	-100.407	16.062	1.68294	-72.8693	7.15622
	6.39184	-99.2259	-100.299	17.0755	2.11167	-72.5831	7.25174
	6.39669	-99.2319	-100.181	18.1067	2.5813	-72.2798	7.35444
	6.40155	-99.2381	-100.054	19.1508	3.09467	-71.9551	7.46483
	6.4064	-99.2442	-99.9192	20.2028	3.65496	-71.6035	7.5832
	6.41125	-99.2504	-99.7766	21.2575	4.26495	-71.2179	7.70992
	6.41611	-99.2564	-99.6269	22.3102	4.92722	-70.7903	7.84516
	6.42096	-99.2621	-99.4713	23.3559	5.6439	-70.3111	7.98902
	6.42581	-99.2672	-99.3103	24.3908	6.41686	-69.7705	8.14149
	6.43067	-99.272	-99.1449	25.4112	7.24715	-69.1576	8.30254
	6.43552	-99.2765	-98.9755	26.4143	8.13538	-68.4609	8.47214
	6.44037	-99.2805	-98.8031	27.3982	9.08083	-67.669	8.65
	6.44523	-99.2845	-98.6283	28.3621	10.0821	-66.7704	8.83594
	6.45008	-99.2882	-98.4516	29.306	11.1371	-65.754	9.02936
	6.45493	-99.2918	-98.2736	30.2312	12.2421	-64.6098	9.22993
	6.45979	-99.2952	-98.0946	31.1396	13.3927	-63.3283	9.43699
	6.46464	-99.2982	-97.9149	32.0341	14.5833	-61.9013	9.6499
	6.46949	-99.3014	-97.7347	32.9183	15.8081	-60.3224	9.86803
	6.47435	-99.3044	-97.5539	33.7965	17.0597	-58.5871	10.0907
	6.4792	-99.3076	-97.3726	34.6737	18.3309	-56.6923	10.3173
	6.48405	-99.3109	-97.1908	35.5548	19.6139	-54.6374	10.5472
	6.48891	-99.3143	-97.0081	36.4455	20.9013	-52.424	10.7798
	6.49376	-99.318	-96.8243	37.3508	22.1861	-50.0561	11.0143
	6.49861	-99.3215	-96.6392	38.2757	23.4613	-47.5399	11.2502
	6.50347	-99.3251	-96.4523	39.2245	24.7212	-44.8837	11.4865
	6.50832	-99.3283	-96.2631	40.2004	25.9606	-42.0978	11.7226
	6.51317	-99.3313	-96.0716	41.2055	27.176	-39.1938	11.9575
	6.51803	-99.3339	-95.8774	42.2401	28.3646	-36.1844	12.19
	6.52288	-99.3361	-95.6802	43.3027	29.5254	-33.0838	12.4191
	6.52773	-99.3378	-95.4797	44.3895	30.6587	-29.9063	12.6434
	6.53259	-99.3392	-95.2761	45.4934	31.7661	-26.6669	12.8614
	6.53744	-99.3402	-95.0692	46.6048	32.8507	-23.3805	13.0719
	6.54229	-99.341	-94.8595	47.7103	33.9166	-20.0619	13.2736
	6.54715	-99.3418	-94.6471	48.7927	34.9686	-16.7246	13.4651
	6.552	-99.3424	-94.4329	49.8317	36.0122	-13.3806	13.6454
	6.55685	-99.3431	-94.2174	50.8031	37.0532	-10.0405	13.8133
	6.56171	-99.3439	-94.0017	51.68	38.0975	-6.71232	13.9682
	6.56656	-99.3448	-93.7871	52.433	39.1508	-3.40263	14.1092
	6.57141	-99.3457	-93.5754	53.0312	40.219	-0.1157	14.2363
	6.57627	-99.3468	-93.3691	53.4439	41.3071	3.1456	14.3496
	6.58112	-99.3477	-93.1711	53.6413	42.4203	6.37956	14.4495
	6.58597	-99.3487	-92.9851	53.5968	43.5632	9.58519	14.5371
	6.59083	-99.3495	-92.8152	53.288	44.7397	12.7621	14.6134
	6.59568	-99.3503	-92.6663	52.6981	45.9529	15.9108	14.6798
	6.60053	-99.3511	-92.5437	51.8177	47.2055	19.0321	14.7374
	6.60539	-99.3519	-92.4525	50.6452	48.4989	22.127	14.787
	6.61024	-99.3528	-92.3986	49.1872	49.8331	25.1976	14.8291
	6.61509	-99.3538	-92.3871	47.4588	51.2064	28.2462	14.8633
	6.61995	-99.3549	-92.4229	45.4831	52.6146	31.2757	14.8888
	6.6248	-99.3561	-92.5096	43.2901	54.051	34.289	14.9038
	6.62965	-99.3573	-92.6497	40.9158	55.5051	37.2896	14.9062
	6.63451	-99.3585	-92.844	38.4009	56.9633	40.2801	14.893
	6.63936	-99.3596	-93.0917	35.7884	58.4074	43.2626	14.8609
	6.64421	-99.3608	-93.391	33.1224	59.8153	46.2368	14.8062
	6.64907	-99.3617	-93.7384	30.446	61.1606	49.1994	14.7253
	6.65392	-99.3626	-94.1295	27.7998	62.4133	52.1431	14.6143
	6.65877	-99.3635	-94.5585	25.2206	63.5394	55.0543	14.47
	6.66363	-99.3641	-95.0189	22.7401	64.5025	57.9123	14.2899
	6.66848	-99.3646	-95.5035	20.3849	65.2651	60.6878	14.0722
	6.67333	-99.365	-96.0045	18.1751	65.7893	63.3409	13.8163
	6.67819	-99.3652	-96.5137	16.1259	66.0394	65.8207	13.5227
	6.68304	-99.3651	-97.0235	14.2463	65.983	68.0659	13.1936
	6.68789	-99.3648	-97.5264	12.541	65.5936	70.0041	12.8324
	6.69275	-99.364	-98.0159	11.0099	64.852	71.5549	12.4433
	6.6976	-99.363	-98.4861	9.64902	63.7473	72.6326	12.032
	6.70245	-99.3615	-98.9324	8.45141	62.2779	73.1495	11.6044
	6.70731	-99.3597	-99.3512	7.40762	60.4526	73.0215	11.1672
	6.71216	-99.3577	-99.74	6.50675	58.2901	72.1724	10.7267
	6.71701	-99.3555	-100.098	5.73666	55.819	70.5397	10.2893
	6.72187	-99.3531	-100.423	5.08512	53.0765	68.0782	9.8609
	6.72672	-99.3507	-100.718	4.53984	50.1068	64.7656	9.44692
	6.73157	-99.3487	-100.981	4.08897	46.9598	60.6043	9.05177
	6.73643	-99.3472	-101.215	3.72101	43.6881	55.6237	8.67924
	6.74128	-99.3467	-101.422	3.42524	40.3456	49.8806	8.33201
	6.74613	-99.3472	-101.602	3.19163	36.9846	43.4571	8.012
	6.75099	-99.3491	-101.758	3.01123	33.6549	36.4582	7.72008
	6.75584	-99.3523	-101.893	2.87573	30.4014	29.0062	7.45651
	6.76069	-99.3568	-102.008	2.77811	27.2633	21.2355	7.22089
	6.76555	-99.3625	-102.105	2.71219	24.2736	13.286	7.0121
	6.7704	-99.369	-102.188	2.67285	21.4587	5.29654	6.82867
	6.77525	-99.3764	-102.256	2.65554	18.8381	-2.60088	6.66875
	6.78011	-99.3846	-102.313	2.65638	16.425	-10.2865	6.53034
	6.78496	-99.3932	-102.359	2.67205	14.2262	-17.656	6.41131
	6.78981	-99.4023	-102.396	2.70018	12.243	-24.6235	6.30969
	6.79467	-99.4117	-102.426	2.73828	10.4721	-31.1231	6.22338
	6.79952	-99.4214	-102.449	2.78477	8.90565	-37.1083	6.1506
	6.80437	-99.4313	-102.466	2.83824	7.53313	-42.5529	6.08963
	6.80923	-99.4414	-102.479	2.89758	6.34176	-47.4476	6.03881
	6.81408	-99.4517	-102.488	2.96217	5.31745	-51.7997	5.9967
	6.81893	-99.4622	-102.494	3.03167	4.44537	-55.6288	5.96198
	6.82379	-99.4727	-102.497	3.10598	3.71057	-58.965	5.93361
	6.82864	-99.4828	-102.497	3.18527	3.09831	-61.8456	5.91058
	6.83349	-99.4925	-102.495	3.26978	2.59447	-64.3119	5.89204
	6.83835	-99.5014	-102.491	3.36007	2.1857	-66.4076	5.87735
	6.8432	-99.5096	-102.485	3.45632	1.85943	-68.1759	5.86575
	6.84805	-99.5173	-102.476	3.55888	1.60408	-69.6589	5.85672
	6.85291	-99.5245	-102.467	3.66807	1.40965	-70.8962	5.84981
	6.85776	-99.5314	-102.456	3.78423	1.26708	-71.9241	5.84456
	6.86261	-99.5378	-102.444	3.90812	1.16831	-72.7751	5.84081
	6.86747	-99.5436	-102.432	4.04022	1.10662	-73.4777	5.83827
	6.87232	-99.5486	-102.419	4.18124	1.07598	-74.0573	5.83693
	6.87717	-99.5529	-102.405	4.33184	1.07163	-74.5348	5.83667
	6.88203	-99.5563	-102.39	4.49264	1.08927	-74.9286	5.83735
	6.88688	-99.5592	-102.372	4.66435	1.12575	-75.2536	5.83896
	6.89173	-99.5618	-102.353	4.84736	1.17821	-75.5224	5.84128
	6.89659	-99.564	-102.33	5.04246	1.24478	-75.7452	5.84409
	6.90144	-99.5663	-102.305	5.25015	1.3237	-75.9304	5.84733
	6.90629	-99.5684	-102.276	5.47091	1.4143	-76.085	5.85076
	6.91115	-99.5703	-102.245	5.70483	1.51515	-76.2141	5.85431
	6.916	-99.5721	-102.21	5.9515	1.62625	-76.3222	5.85797
	6.92085	-99.5737	-102.172	6.21032	1.74689	-76.4124	5.86167
	6.92571	-99.5752	-102.13	6.48031	1.87695	-76.4873	5.86542
	6.93056	-99.5766	-102.083	6.75996	2.01631	-76.5488	5.86918
	6.93541	-99.5778	-102.032	7.04779	2.16496	-76.5985	5.87282
	6.94027	-99.5787	-101.975	7.34188	2.32303	-76.6375	5.87645
	6.94512	-99.5793	-101.912	7.64026	2.49052	-76.6673	5.87985
	6.94997	-99.5796	-101.843	7.94062	2.66778	-76.6884	5.88304
	6.95483	-99.5796	-101.767	8.24054	2.85494	-76.7012	5.88602
	6.95968	-99.5797	-101.684	8.53768	3.05247	-76.7062	5.88885
	6.96453	-99.5799	-101.593	8.82992	3.26049	-76.7032	5.8915
	6.96939	-99.5801	-101.494	9.11554	3.47894	-76.692	5.89412
	6.97424	-99.5804	-101.385	9.39369	3.70783	-76.672	5.89684
	6.97909	-99.5806	-101.267	9.66421	3.94702	-76.643	5.8997
	6.98395	-99.5803	-101.139	9.92779	4.19587	-76.6039	5.90286
	6.9888	-99.5798	-101	10.1859	4.45366	-76.5545	5.9064
	6.99365	-99.579	-100.851	10.4406	4.71926	-76.4943	5.91046
	6.99851	-99.5784	-100.69	10.6948	4.99111	-76.4222	5.91516
	7.00336	-99.5779	-100.518	10.9518	5.26726	-76.3372	5.92068
	7.00821	-99.5777	-100.334	11.2147	5.54544	-76.2381	5.92709
	7.01307	-99.5778	-100.138	11.4871	5.82337	-76.1231	5.93454
	7.01792	-99.578	-99.9308	11.7724	6.09833	-75.9903	5.94321
	7.02277	-99.5781	-99.7117	12.0738	6.36786	-75.8375	5.95334
	7.02763	-99.5777	-99.481	12.394	6.62982	-75.6625	5.96514
	7.03248	-99.577	-99.2389	12.7349	6.88213	-75.4628	5.97882
	7.03733	-99.5759	-98.9857	13.0984	7.12359	-75.2352	5.99456
	7.04219	-99.5747	-98.7219	13.4848	7.35354	-74.9775	6.01244
	7.04704	-99.5731	-98.4482	13.8942	7.57271	-74.6857	6.03265
	7.05189	-99.5717	-98.1655	14.3261	7.78288	-74.3563	6.055
	7.05675	-99.5702	-97.8744	14.7792	7.98714	-73.9843	6.07982
	7.0616	-99.5688	-97.5759	15.252	8.1898	-73.5652	6.10712
	7.06645	-99.5675	-97.2709	15.7426	8.39591	-73.0932	6.13734
	7.07131	-99.566	-96.9603	16.2492	8.6112	-72.562	6.1706
	7.07616	-99.5645	-96.6447	16.7699	8.84181	-71.9651	6.20738
	7.08101	-99.5626	-96.3252	17.3029	9.09394	-71.2947	6.248
	7.08587	-99.5606	-96.0026	17.8468	9.37355	-70.5437	6.2927
	7.09072	-99.5582	-95.6774	18.4004	9.68623	-69.7037	6.34164
	7.09557	-99.5554	-95.3507	18.9627	10.0372	-68.7662	6.39498
	7.10043	-99.5522	-95.0227	19.5332	10.4307	-67.7223	6.45271
	7.10528	-99.5488	-94.6938	20.112	10.8702	-66.5631	6.51476
	7.11013	-99.5451	-94.364	20.6992	11.3575	-65.2799	6.58107
	7.11499	-99.5414	-94.0332	21.2955	11.8937	-63.8649	6.65155
	7.11984	-99.5379	-93.7011	21.9018	12.4787	-62.3108	6.72609
	7.12469	-99.5346	-93.3673	22.5191	13.1111	-60.6113	6.80444
	7.12955	-99.5316	-93.0314	23.1486	13.7888	-58.7617	6.88639
	7.1344	-99.5291	-92.6925	23.7917	14.5093	-56.7588	6.97169
	7.13925	-99.5265	-92.3502	24.4493	15.2688	-54.6006	7.05981
	7.14411	-99.5238	-92.0039	25.1222	16.0639	-52.2877	7.15035
	7.14896	-99.521	-91.6528	25.8108	16.8908	-49.8217	7.2428
	7.15381	-99.5179	-91.2961	26.5147	17.7452	-47.2069	7.33677
	7.15867	-99.5148	-90.9328	27.2325	18.6234	-44.4493	7.43178
	7.16352	-99.5117	-90.5626	27.9619	19.5218	-41.5569	7.52747
	7.16837	-99.5088	-90.1846	28.6985	20.4369	-38.5401	7.62346
	7.17323	-99.5058	-89.7985	29.4366	21.3657	-35.411	7.71931
	7.17808	-99.5028	-89.4041	30.1679	22.3058	-32.1835	7.81465
	7.18293	-99.4999	-89.0015	30.8819	23.2553	-28.8719	7.90906
	7.18779	-99.4971	-88.5912	31.5659	24.2127	-25.4919	8.00216
	7.19264	-99.4945	-88.174	32.2047	25.1772	-22.059	8.09371
	7.19749	-99.4923	-87.7514	32.7811	26.1483	-18.5882	8.18363
	7.20235	-99.4903	-87.3256	33.2767	27.1258	-15.0937	8.27175
	7.2072	-99.4887	-86.8998	33.6718	28.1098	-11.5884	8.35809
	7.21205	-99.4873	-86.4781	33.947	29.1008	-8.08409	8.44252
	7.21691	-99.4858	-86.0661	34.0833	30.1	-4.59069	8.52507
	7.22176	-99.4843	-85.6702	34.0636	31.1094	-1.11709	8.60569
	7.22661	-99.483	-85.2984	33.8735	32.1307	2.32946	8.68446
	7.23147	-99.4817	-84.9595	33.5018	33.1666	5.74258	8.7615
	7.23632	-99.4808	-84.6632	32.9418	34.2191	9.11815	8.83695
	7.24117	-99.4801	-84.4196	32.1915	35.2902	12.4532	8.9111
	7.24603	-99.4798	-84.239	31.2546	36.3806	15.7469	8.98409
	7.25088	-99.4798	-84.1312	30.1397	37.4898	18.9998	9.05597
	7.25573	-99.4802	-84.1056	28.8607	38.6158	22.2141	9.12681
	7.26059	-99.4807	-84.1701	27.4361	39.7549	25.3931	9.1964
	7.26544	-99.4815	-84.3309	25.8884	40.9008	28.5411	9.26435
	7.27029	-99.4828	-84.592	24.2429	42.0451	31.6629	9.33
	7.27515	-99.4846	-84.9552	22.527	43.1762	34.7633	9.39259
	7.28	-99.4869	-85.4187	20.769	44.2795	37.8473	9.45097
	7.28485	-99.49	-85.9784	18.9967	45.3363	40.9197	9.50381
	7.28971	-99.4936	-86.6274	17.2366	46.3257	43.9841	9.5495
	7.29456	-99.4977	-87.356	15.513	47.2231	47.0429	9.58619
	7.29941	-99.5023	-88.1525	13.8468	48.002	50.0953	9.61202
	7.30427	-99.5071	-89.004	12.2558	48.6339	53.1368	9.62511
	7.30912	-99.5123	-89.8961	10.7538	49.0908	56.1568	9.62359
	7.31397	-99.5176	-90.814	9.35113	49.3447	59.1375	9.6058
	7.31883	-99.5231	-91.7429	8.0544	49.3705	62.0518	9.57033
	7.32368	-99.529	-92.6686	6.86716	49.1464	64.8623	9.51615
	7.32853	-99.5351	-93.5783	5.79004	48.6556	67.5202	9.44248
	7.33339	-99.5415	-94.4603	4.82135	47.8876	69.9653	9.34914
	7.33824	-99.5483	-95.305	3.95709	46.8386	72.1269	9.23651
	7.34309	-99.5553	-96.1047	3.19181	45.5127	73.9249	9.10541
	7.34795	-99.5625	-96.8537	2.51885	43.9212	75.273	8.95733
	7.3528	-99.5699	-97.548	1.93088	42.0831	76.0818	8.7941
	7.35765	-99.5777	-98.1854	1.41996	40.0239	76.2634	8.61818
	7.36251	-99.5857	-98.7654	0.97853	37.7748	75.7361	8.43215
	7.36736	-99.5942	-99.2888	0.59883	35.3714	74.4296	8.23915
	7.37221	-99.6031	-99.7574	0.27374	32.8522	72.2901	8.04219
	7.37707	-99.6124	-100.174	-0.00353	30.2567	69.2851	7.84451
	7.38192	-99.6218	-100.542	-0.23917	27.624	65.4069	7.64909
	7.38677	-99.6314	-100.865	-0.43873	24.9915	60.6745	7.45863
	7.39163	-99.6408	-101.147	-0.60748	22.3939	55.1349	7.27555
	7.39648	-99.6502	-101.391	-0.74969	19.8622	48.8616	7.10163
	7.40133	-99.6593	-101.601	-0.86948	17.4225	41.9518	6.93828
	7.40619	-99.6681	-101.782	-0.97019	15.097	34.5222	6.7865
	7.41104	-99.6766	-101.936	-1.05487	12.9024	26.7039	6.6469
	7.41589	-99.6848	-102.068	-1.12609	10.8511	18.6364	6.51982
	7.42075	-99.6927	-102.179	-1.18622	8.95065	10.4614	6.40526
	7.4256	-99.7007	-102.273	-1.23717	7.20447	2.31687	6.30298
	7.43045	-99.7089	-102.352	-1.28057	5.61279	-5.66899	6.21268
	7.43531	-99.7175	-102.419	-1.31788	4.1725	-13.3809	6.1335
	7.44016	-99.7263	-102.475	-1.34993	2.87825	-20.7219	6.06468
	7.44501	-99.7351	-102.522	-1.37762	1.72293	-27.6147	6.00541
	7.44987	-99.7437	-102.562	-1.4015	0.69827	-34.0019	5.95468
	7.45472	-99.7519	-102.595	-1.42199	-0.20522	-39.8477	5.91159
	7.45957	-99.7595	-102.623	-1.43983	-0.99713	-45.1349	5.8752
	7.46443	-99.7667	-102.647	-1.45528	-1.68759	-49.8642	5.84468
	7.46928	-99.7735	-102.666	-1.46888	-2.28679	-54.0506	5.81902
	7.47413	-99.78	-102.682	-1.48111	-2.80446	-57.7206	5.79754
	7.47899	-99.7865	-102.694	-1.4921	-3.25024	-60.9093	5.77939
	7.48384	-99.793	-102.703	-1.50213	-3.63308	-63.6574	5.76407
	7.48869	-99.7996	-102.71	-1.51131	-3.96097	-66.0083	5.75116
	7.49355	-99.8061	-102.715	-1.51948	-4.24129	-68.0064	5.74031
	7.4984	-99.8124	-102.719	-1.52663	-4.48042	-69.695	5.73131
	7.50325	-99.8184	-102.722	-1.53277	-4.68397	-71.1156	5.72389
	7.50811	-99.8241	-102.723	-1.53806	-4.85682	-72.3062	5.71787
	7.51296	-99.8292	-102.724	-1.54261	-5.00339	-73.3019	5.71305
	7.51781	-99.8339	-102.725	-1.54667	-5.12749	-74.1337	5.7092
	7.52267	-99.8381	-102.725	-1.55029	-5.23251	-74.8289	5.7061
	7.52752	-99.8422	-102.724	-1.55374	-5.32162	-75.4111	5.7036
	7.53237	-99.8461	-102.722	-1.55696	-5.3972	-75.9	5.70163
	7.53723	-99.8501	-102.719	-1.56001	-5.46139	-76.3122	5.69996
	7.54208	-99.8543	-102.716	-1.56275	-5.51617	-76.6618	5.69853
	7.54693	-99.8587	-102.713	-1.56544	-5.56278	-76.9597	5.69731
	7.55179	-99.8634	-102.709	-1.56778	-5.6026	-77.2152	5.69627
	7.55664	-99.8681	-102.704	-1.56994	-5.63669	-77.4355	5.69543
	7.56149	-99.8723	-102.699	-1.57184	-5.66608	-77.6266	5.69469
	7.56635	-99.8762	-102.694	-1.57352	-5.69171	-77.7932	5.69409
	7.5712	-99.8791	-102.688	-1.57515	-5.714	-77.9389	5.69364
	7.57605	-99.8814	-102.682	-1.57674	-5.73373	-78.0668	5.69329
	7.58091	-99.883	-102.676	-1.57833	-5.75089	-78.1792	5.69305
	7.58576	-99.8842	-102.669	-1.58001	-5.76603	-78.2784	5.69308
	7.59061	-99.8855	-102.663	-1.582	-5.77909	-78.3662	5.69338
	7.59547	-99.8866	-102.657	-1.58425	-5.79047	-78.4436	5.69394
	7.60032	-99.888	-102.651	-1.5869	-5.80031	-78.512	5.69469
	7.60517	-99.8895	-102.646	-1.58985	-5.80889	-78.5721	5.69564
	7.61003	-99.891	-102.641	-1.59317	-5.8164	-78.6244	5.69665
	7.61488	-99.8925	-102.636	-1.5967	-5.82278	-78.6696	5.69764
	7.61973	-99.8937	-102.632	-1.60041	-5.8282	-78.708	5.69856
	7.62459	-99.8946	-102.629	-1.60425	-5.83291	-78.7405	5.69943
	7.62944	-99.8953	-102.626	-1.60813	-5.83678	-78.7674	5.70029
	7.63429	-99.8957	-102.624	-1.61202	-5.84024	-78.7897	5.70112
	7.63915	-99.8956	-102.623	-1.6159	-5.84328	-78.8072	5.70187
	7.644	-99.8952	-102.622	-1.6197	-5.84584	-78.8206	5.70258
	7.64885	-99.8945	-102.622	-1.6235	-5.84811	-78.8298	5.70336
	7.65371	-99.8934	-102.622	-1.62707	-5.84996	-78.8348	5.70428
	7.65856	-99.892	-102.622	-1.63047	-5.85139	-78.8359	5.70521
	7.66341	-99.8904	-102.622	-1.63339	-5.85258	-78.8328	5.70637
	7.66827	-99.8888	-102.622	-1.63582	-5.85365	-78.8259	5.70756
	7.67312	-99.8872	-102.623	-1.6378	-5.85514	-78.8154	5.70875
	7.67797	-99.8859	-102.624	-1.63926	-5.85735	-78.8017	5.70986
	7.68283	-99.8849	-102.625	-1.64036	-5.86015	-78.785	5.71084
	7.68768	-99.8842	-102.626	-1.6412	-5.86385	-78.7657	5.71164
	7.69253	-99.8836	-102.627	-1.64173	-5.8679	-78.7442	5.71245
	7.69739	-99.8833	-102.627	-1.64204	-5.87231	-78.7212	5.71328
	7.70224	-99.8828	-102.628	-1.64217	-5.87678	-78.6971	5.71418
	7.70709	-99.8824	-102.627	-1.64209	-5.88101	-78.6725	5.7151
	7.71195	-99.8822	-102.626	-1.6416	-5.88524	-78.648	5.716
	7.7168	-99.8823	-102.624	-1.64067	-5.88936	-78.6241	5.71686
	7.72165	-99.8825	-102.621	-1.63948	-5.89335	-78.6016	5.71755
	7.72651	-99.883	-102.618	-1.6378	-5.89705	-78.5813	5.71811
	7.73136	-99.8838	-102.614	-1.63586	-5.90032	-78.5642	5.71847
	7.73621	-99.8849	-102.608	-1.63401	-5.9033	-78.5512	5.71871
	7.74107	-99.886	-102.602	-1.63233	-5.90581	-78.5431	5.7188
	7.74592	-99.8875	-102.595	-1.63109	-5.90819	-78.5404	5.71898
	7.75077	-99.8888	-102.587	-1.63025	-5.91046	-78.5431	5.71918
	7.75563	-99.8902	-102.579	-1.62977	-5.91278	-78.5512	5.71948
	7.76048	-99.8917	-102.572	-1.62946	-5.91516	-78.5647	5.71996
	7.76533	-99.8929	-102.565	-1.62915	-5.91755	-78.5828	5.72067
	7.77019	-99.8939	-102.558	-1.62871	-5.92005	-78.6054	5.72154
	7.77504	-99.8946	-102.553	-1.62827	-5.92238	-78.6323	5.72261
	7.77989	-99.8952	-102.549	-1.62787	-5.92482	-78.6627	5.72363
	7.78475	-99.8954	-102.547	-1.62765	-5.92732	-78.696	5.72458
	7.7896	-99.8954	-102.545	-1.62769	-5.92983	-78.7316	5.72541
	7.79445	-99.8951	-102.545	-1.62791	-5.93239	-78.7682	5.7261
	7.79931	-99.8948	-102.546	-1.62835	-5.93495	-78.8048	5.72667
	7.80416	-99.8945	-102.548	-1.62906	-5.93728	-78.8403	5.72726
	7.80901	-99.8943	-102.551	-1.63003	-5.9393	-78.8738	5.72795
	7.81387	-99.8941	-102.556	-1.63131	-5.94091	-78.9046	5.72869
	7.81872	-99.8941	-102.562	-1.6329	-5.94193	-78.9323	5.72962
	7.82357	-99.8942	-102.57	-1.6348	-5.94264	-78.9567	5.73063
	7.82843	-99.8944	-102.579	-1.63674	-5.94276	-78.9774	5.73164
	7.83328	-99.8946	-102.589	-1.63873	-5.94246	-78.9944	5.73266
	7.83813	-99.8946	-102.602	-1.64045	-5.94193	-79.0073	5.73361
	7.84299	-99.8942	-102.615	-1.64187	-5.94109	-79.0163	5.73453
	7.84784	-99.8936	-102.631	-1.64288	-5.94026	-79.0212	5.7354
	7.85269	-99.8928	-102.647	-1.64368	-5.9393	-79.0222	5.73623
	7.85755	-99.8917	-102.665	-1.64425	-5.93835	-79.02	5.73707
	7.8624	-99.8907	-102.683	-1.64478	-5.9377	-79.0148	5.7379
	7.86725	-99.8898	-102.701	-1.64544	-5.9374	-79.0067	5.73871
	7.87211	-99.8893	-102.718	-1.64628	-5.93746	-78.9963	5.73939
	7.87696	-99.8891	-102.736	-1.64721	-5.93776	-78.9837	5.73987
	7.88181	-99.8892	-102.753	-1.64813	-5.93841	-78.9692	5.73999
	7.88667	-99.8896	-102.77	-1.64889	-5.93907	-78.9532	5.73981
	7.89152	-99.8899	-102.786	-1.64928	-5.9396	-78.9359	5.73933
	7.89637	-99.8905	-102.802	-1.64933	-5.94002	-78.918	5.73856
	7.90123	-99.891	-102.817	-1.64906	-5.94008	-78.8995	5.73778
	7.90608	-99.8914	-102.831	-1.64871	-5.93996	-78.881	5.73704
	7.91093	-99.892	-102.844	-1.64831	-5.93978	-78.8629	5.73647
	7.91579	-99.8927	-102.856	-1.64818	-5.93978	-78.8455	5.73605
	7.92064	-99.8933	-102.866	-1.64818	-5.94014	-78.8297	5.73593
	7.92549	-99.8943	-102.876	-1.64831	-5.94091	-78.8157	5.73593
	7.93035	-99.8954	-102.884	-1.64853	-5.94205	-78.8041	5.73602
	7.9352	-99.8966	-102.891	-1.64871	-5.94354	-78.7953	5.7362
	7.94005	-99.8981	-102.897	-1.64893	-5.94521	-78.7892	5.7365
	7.94491	-99.8999	-102.901	-1.64911	-5.94693	-78.786	5.73707
	7.94976	-99.9022	-102.904	-1.64942	-5.94866	-78.7856	5.73778
	7.95461	-99.9047	-102.907	-1.64977	-5.95075	-78.7877	5.73882
	7.95947	-99.9075	-102.908	-1.65039	-5.95272	-78.7922	5.74005
	7.96432	-99.9104	-102.908	-1.651	-5.95492	-78.7993	5.74157
	7.96917	-99.9135	-102.908	-1.65162	-5.95719	-78.8087	5.74335
	7.97403	-99.9167	-102.908	-1.65215	-5.95921	-78.8207	5.74541
	7.97888	-99.9199	-102.908	-1.65255	-5.96088	-78.835	5.74765
	7.98373	-99.9233	-102.907	-1.65277	-5.96195	-78.8517	5.75
	7.98859	-99.927	-102.906	-1.65281	-5.96273	-78.8699	5.75244
	7.99344	-99.9308	-102.906	-1.65299	-5.96303	-78.8889	5.75492
	7.99829	-99.935	-102.904	-1.65312	-5.96321	-78.9079	5.7573
	8.00315	-99.9392	-102.903	-1.65357	-5.96339	-78.9262	5.75957
	8.008	-99.9436	-102.901	-1.65423	-5.96362	-78.9279	5.76186
	8.01285	-99.9479	-102.898	-1.65489	-5.96404	-78.9293	5.76425
	8.01771	-99.9524	-102.896	-1.65546	-5.96458	-78.9304	5.76684
	8.02256	-99.9572	-102.892	-1.65577	-5.96476	-78.9313	5.76961
	8.02741	-99.9622	-102.889	-1.65564	-5.96482	-78.9318	5.77268
	8.03227	-99.9672	-102.886	-1.65502	-5.9647	-78.9321	5.77599
	8.03712	-99.9723	-102.883	-1.6541	-5.9644	-78.9322	5.77936
	8.04197	-99.9774	-102.88	-1.65281	-5.96434	-78.932	5.78266
	8.04683	-99.9824	-102.877	-1.65153	-5.96452	-78.9316	5.78582
	8.05168	-99.9873	-102.873	-1.65034	-5.96529	-78.9311	5.7888
	8.05653	-99.992	-102.869	-1.64911	-5.96654	-78.9304	5.79163
	8.06139	-99.9966	-102.865	-1.64796	-5.96821	-78.9296	5.79429
	8.06624	-100.001	-102.861	-1.64655	-5.97018	-78.9286	5.79685
	8.07109	-100.005	-102.857	-1.64509	-5.97239	-78.9277	5.79935
	8.07595	-100.009	-102.853	-1.64341	-5.97459	-78.9267	5.80177
	8.0808	-100.013	-102.85	-1.6416	-5.97715	-78.9257	5.80409
	8.08565	-100.016	-102.846	-1.63975	-5.97978	-78.9248	5.80612
	8.09051	-100.019	-102.843	-1.63785	-5.98258	-78.9239	5.80782
	8.09536	-100.021	-102.84	-1.63613	-5.98556	-78.9232	5.80904
	8.10021	-100.022	-102.837	-1.63454	-5.98878	-78.9227	5.80981
	8.10507	-100.024	-102.835	-1.63321	-5.99205	-78.9223	5.81002
	8.10992	-100.025	-102.834	-1.6322	-5.99551	-78.922	5.80978
	8.11477	-100.026	-102.833	-1.63175	-5.99903	-78.9219	5.80916
	8.11963	-100.027	-102.835	-1.63189	-6.00278	-78.9218	5.80829
	8.12448	-100.028	-102.837	-1.63259	-6.00672	-78.9218	5.80719
	8.12933	-100.029	-102.84	-1.63387	-6.01077	-78.9218	5.80585
	8.13419	-100.03	-102.844	-1.63555	-6.01482	-78.9218	5.80433
	8.13904	-100.03	-102.848	-1.63749	-6.0187	-78.9217	5.8026
	8.14389	-100.03	-102.853	-1.6397	-6.02233	-78.9216	5.8006
	8.14875	-100.03	-102.858	-1.642	-6.02567	-78.9214	5.79849
	8.1536	-100.029	-102.864	-1.64434	-6.02865	-78.921	5.79628
	8.15845	-100.029	-102.87	-1.64677	-6.03133	-78.9205	5.79423
	8.16331	-100.028	-102.876	-1.64933	-6.03378	-78.9199	5.79232
	8.16816	-100.028	-102.883	-1.65198	-6.03616	-78.919	5.79065
	8.17301	-100.027	-102.89	-1.65458	-6.03837	-78.918	5.78916
	8.17787	-100.026	-102.897	-1.65705	-6.04057	-78.9168	5.78782
	8.18272	-100.025	-102.904	-1.65931	-6.0423	-78.9153	5.78633
	8.18757	-100.024	-102.911	-1.66107	-6.04367	-78.9138	5.78466
	8.19243	-100.023	-102.918	-1.6624	-6.04427	-78.9121	5.78272
	8.19728	-100.022	-102.925	-1.66337	-6.04427	-78.9103	5.78058
	8.20213	-100.022	-102.931	-1.6639	-6.04379	-78.9084	5.77828
	8.20699	-100.021	-102.937	-1.66429	-6.04296	-78.9065	5.77596
	8.21184	-100.022	-102.943	-1.6646	-6.04224	-78.9046	5.77363
	8.21669	-100.023	-102.949	-1.66465	-6.04165	-78.9027	5.77143
	8.22155	-100.023	-102.954	-1.66451	-6.04123	-78.9008	5.76934
	8.2264	-100.024	-102.959	-1.66381	-6.04075	-78.8989	5.76732
	8.23125	-100.024	-102.963	-1.6624	-6.04004	-78.8971	5.7652
	8.23611	-100.024	-102.966	-1.66032	-6.03884	-78.8953	5.76296
	8.24096	-100.023	-102.968	-1.65776	-6.03712	-78.8936	5.76055
	8.24581	-100.022	-102.97	-1.65471	-6.03491	-78.8919	5.75796
	8.25067	-100.02	-102.972	-1.6514	-6.03235	-78.8903	5.75513
	8.25552	-100.019	-102.972	-1.648	-6.02955	-78.8887	5.75221
	8.26037	-100.018	-102.973	-1.64443	-6.02657	-78.8871	5.74917
	8.26523	-100.018	-102.973	-1.64081	-6.02353	-78.8855	5.74607
	8.27008	-100.017	-102.972	-1.63688	-6.02001	-78.8839	5.74288
	8.27493	-100.017	-102.971	-1.63281	-6.01608	-78.8824	5.73972
	8.27979	-100.017	-102.97	-1.62849	-6.01161	-78.8808	5.73656
	8.28464	-100.017	-102.969	-1.62398	-6.00642	-78.8794	5.73346
	8.28949	-100.016	-102.969	-1.61939	-6.0004	-78.8779	5.73057
	8.29435	-100.016	-102.968	-1.61458	-5.99349	-78.8764	5.72786
	8.2992	-100.015	-102.968	-1.60981	-5.98568	-78.875	5.72544
	8.30405	-100.014	-102.969	-1.60504	-5.9768	-78.8735	5.72339
	8.30891	-100.013	-102.969	-1.60036	-5.96714	-78.8719	5.72181
	8.31376	-100.011	-102.97	-1.59568	-5.95665	-78.8702	5.72067
	8.31861	-100.009	-102.971	-1.59091	-5.94568	-78.8684	5.71999
	8.32347	-100.007	-102.972	-1.5861	-5.9343	-78.8664	5.71978
	8.32832	-100.004	-102.973	-1.58102	-5.92268	-78.8644	5.71999
	8.33317	-100.002	-102.974	-1.57581	-5.91093	-78.8623	5.72053
	8.33803	-99.9998	-102.975	-1.57038	-5.89883	-78.86	5.72121
	8.34288	-99.9978	-102.976	-1.56509	-5.88661	-78.8576	5.72208
	8.34773	-99.9959	-102.977	-1.55983	-5.87422	-78.855	5.72306
	8.35259	-99.994	-102.977	-1.55475	-5.86164	-78.8522	5.72407
	8.35744	-99.9921	-102.977	-1.54981	-5.84906	-78.8492	5.72506
	8.36229	-99.9899	-102.976	-1.54469	-5.83637	-78.846	5.7261
	8.36715	-99.9876	-102.976	-1.5393	-5.82367	-78.8425	5.72717
	8.372	-99.9851	-102.976	-1.53343	-5.81121	-78.8388	5.72827
	8.37685	-99.9824	-102.975	-1.52689	-5.79882	-78.835	5.72935
	8.38171	-99.9799	-102.974	-1.5197	-5.78666	-78.8309	5.73045
	8.38656	-99.9776	-102.973	-1.51197	-5.77492	-78.8267	5.73161
	8.39141	-99.9757	-102.97	-1.50376	-5.76335	-78.8224	5.73277
	8.39627	-99.974	-102.966	-1.49537	-5.75185	-78.818	5.73388
	8.40112	-99.9724	-102.961	-1.48698	-5.74046	-78.8134	5.73489
	8.40597	-99.971	-102.955	-1.47877	-5.7292	-78.8088	5.73584
	8.41083	-99.9698	-102.948	-1.47078	-5.71769	-78.8042	5.73656
	8.41568	-99.9688	-102.942	-1.46296	-5.70655	-78.7995	5.73716
	8.42053	-99.968	-102.936	-1.4555	-5.69546	-78.7949	5.73778
	8.42539	-99.9678	-102.931	-1.44839	-5.68497	-78.7903	5.73832
	8.43024	-99.9681	-102.926	-1.44181	-5.67478	-78.7858	5.73888
	8.43509	-99.9689	-102.922	-1.43594	-5.665	-78.7812	5.73954
	8.43995	-99.9697	-102.918	-1.43091	-5.65517	-78.7767	5.74023
	8.4448	-99.9706	-102.914	-1.4268	-5.64516	-78.7723	5.74076
	8.44965	-99.9714	-102.911	-1.42384	-5.63437	-78.7679	5.74121
	8.45451	-99.972	-102.908	-1.42186	-5.62263	-78.7635	5.74142
	8.45936	-99.9724	-102.904	-1.42097	-5.60981	-78.7592	5.74145
	8.46421	-99.9725	-102.901	-1.4212	-5.5958	-78.7549	5.74139
	8.46907	-99.9727	-102.898	-1.42274	-5.58102	-78.7506	5.74118
	8.47392	-99.9728	-102.895	-1.4257	-5.56564	-78.7463	5.74094
	8.47877	-99.9733	-102.893	-1.43003	-5.54973	-78.742	5.74073
	8.48363	-99.9742	-102.891	-1.43563	-5.53334	-78.7378	5.74052
	8.48848	-99.9755	-102.889	-1.44248	-5.51665	-78.7335	5.74026
	8.49333	-99.9772	-102.888	-1.45016	-5.4993	-78.7292	5.74002
	8.49819	-99.9793	-102.886	-1.45859	-5.48154	-78.7248	5.73984
	8.50304	-99.9814	-102.886	-1.46738	-5.46312	-78.7202	5.7396
	8.50789	-99.9832	-102.886	-1.47652	-5.44441	-78.7155	5.73939
	8.51275	-99.9845	-102.887	-1.4857	-5.42551	-78.7106	5.73912
	8.5176	-99.9854	-102.888	-1.4948	-5.4068	-78.7055	5.73882
	8.52245	-99.9862	-102.89	-1.50371	-5.38892	-78.7001	5.73844
	8.52731	-99.9871	-102.893	-1.51206	-5.37193	-78.6945	5.73796
	8.53216	-99.9885	-102.896	-1.5197	-5.35649	-78.6887	5.73748
	8.53701	-99.9905	-102.899	-1.52628	-5.34296	-78.6826	5.73719
	8.54187	-99.993	-102.901	-1.5318	-5.33199	-78.6763	5.73686
	8.54672	-99.9958	-102.904	-1.53599	-5.32389	-78.6697	5.73674
	8.55157	-99.9986	-102.907	-1.53899	-5.31918	-78.6629	5.73659
	8.55643	-100.001	-102.91	-1.5408	-5.31811	-78.6558	5.73638
	8.56128	-100.004	-102.912	-1.54173	-5.32073	-78.6486	5.73611
	8.56613	-100.006	-102.914	-1.5416	-5.32717	-78.6413	5.7357
	8.57099	-100.008	-102.915	-1.54063	-5.337	-78.6339	5.73519
	8.57584	-100.01	-102.915	-1.53868	-5.35011	-78.6266	5.73444
	8.58069	-100.013	-102.915	-1.53581	-5.36627	-78.6193	5.73364
	8.58555	-100.015	-102.914	-1.53188	-5.38492	-78.6122	5.73283
	8.5904	-100.018	-102.913	-1.52694	-5.40596	-78.6053	5.73197
	8.59525	-100.02	-102.911	-1.52111	-5.42897	-78.5986	5.7312
	8.60011	-100.023	-102.908	-1.5144	-5.45371	-78.5923	5.73048
	8.60496	-100.025	-102.905	-1.50725	-5.47981	-78.5863	5.72994
	8.60981	-100.028	-102.901	-1.49979	-5.50717	-78.5805	5.72953
	8.61467	-100.03	-102.896	-1.49215	-5.53519	-78.5751	5.72911
	8.61952	-100.033	-102.89	-1.48433	-5.5635	-78.5699	5.72872
	8.62437	-100.037	-102.884	-1.47634	-5.59151	-78.5649	5.72819
	8.62923	-100.04	-102.877	-1.46822	-5.61839	-78.56	5.72753
	8.63408	-100.044	-102.868	-1.46014	-5.64373	-78.5553	5.72661
	8.63893	-100.048	-102.86	-1.4521	-5.66709	-78.5505	5.72544
	8.64379	-100.052	-102.85	-1.44424	-5.68819	-78.5457	5.72422
	8.64864	-100.056	-102.84	-1.43687	-5.70726	-78.5409	5.72297
	8.65349	-100.059	-102.829	-1.43007	-5.72419	-78.5359	5.72178
	8.65835	-100.062	-102.818	-1.42398	-5.73933	-78.5307	5.72091
	8.6632	-100.065	-102.806	-1.41863	-5.75238	-78.5253	5.72029
	8.66805	-100.068	-102.795	-1.41413	-5.76323	-78.5194	5.72011
	8.67291	-100.071	-102.783	-1.41055	-5.77164	-78.5132	5.72026
	8.67776	-100.074	-102.772	-1.40791	-5.77754	-78.5065	5.72073
	8.68261	-100.077	-102.76	-1.40627	-5.78088	-78.4993	5.72136
	8.68747	-100.08	-102.749	-1.40552	-5.78171	-78.4915	5.72202
	8.69232	-100.084	-102.737	-1.40561	-5.78046	-78.4832	5.72258
	8.69717	-100.087	-102.724	-1.40632	-5.77724	-78.4743	5.72306
	8.70203	-100.09	-102.711	-1.40751	-5.77241	-78.4648	5.72348
	8.70688	-100.093	-102.698	-1.40914	-5.76603	-78.4549	5.72401
	8.71173	-100.096	-102.686	-1.41117	-5.75811	-78.4444	5.7247
	8.71659	-100.099	-102.673	-1.41369	-5.74869	-78.4335	5.7258
	8.72144	-100.102	-102.662	-1.41674	-5.73766	-78.4222	5.72726
	8.72629	-100.105	-102.651	-1.42018	-5.72515	-78.4104	5.72896
	8.73115	-100.107	-102.642	-1.42415	-5.71144	-78.3983	5.73096
	8.736	-100.109	-102.633	-1.42835	-5.69654	-78.3857	5.73301
	8.74085	-100.112	-102.625	-1.43241	-5.68068	-78.3729	5.73504
	8.74571	-100.114	-102.618	-1.43625	-5.66411	-78.3598	5.73713
	8.75056	-100.116	-102.611	-1.43943	-5.64712	-78.3465	5.73924
	8.75541	-100.119	-102.605	-1.44204	-5.62984	-78.3332	5.74145
	8.76027	-100.121	-102.599	-1.44393	-5.61261	-78.3198	5.7438
	8.76512	-100.123	-102.595	-1.44535	-5.59533	-78.3064	5.74622
	8.76997	-100.124	-102.591	-1.44636	-5.57828	-78.2932	5.74872
	8.77483	-100.125	-102.588	-1.44716	-5.56147	-78.2801	5.75122
	8.77968	-100.126	-102.587	-1.44755	-5.5452	-78.2671	5.75361
	8.78453	-100.128	-102.586	-1.44738	-5.5297	-78.2543	5.75587
	8.78939	-100.128	-102.585	-1.4468	-5.5154	-78.2418	5.75799
	8.79424	-100.129	-102.586	-1.44557	-5.50252	-78.2296	5.76007
	8.79909	-100.13	-102.586	-1.44345	-5.4958	-78.2178	5.76207
	8.80395	-100.131	-102.587	-1.44053	-5.49004	-78.2063	5.76407
	8.8088	-100.131	-102.588	-1.43678	-5.48518	-78.1951	5.76612
	8.81365	-100.131	-102.59	-1.43223	-5.48114	-78.1844	5.76818
	8.81851	-100.131	-102.591	-1.42698	-5.47763	-78.1739	5.77024
	8.82336	-100.131	-102.591	-1.42093	-5.47463	-78.1636	5.77238
	8.82821	-100.131	-102.592	-1.41426	-5.47198	-78.1534	5.77453
	8.83307	-100.132	-102.591	-1.40689	-5.46962	-78.1432	5.7767
	8.83792	-100.132	-102.589	-1.39899	-5.46755	-78.1329	5.77903
	8.84277	-100.132	-102.586	-1.39025	-5.46554	-78.1224	5.78135
	8.84763	-100.132	-102.582	-1.38058	-5.46365	-78.1118	5.78362
	8.85248	-100.132	-102.577	-1.36998	-5.46172	-78.101	5.78588
	8.85733	-100.131	-102.571	-1.35824	-5.45971	-78.09	5.788
	8.86219	-100.131	-102.563	-1.34534	-5.45753	-78.0789	5.79005
	8.86704	-100.13	-102.555	-1.33117	-5.45524	-78.0675	5.79193
	8.87189	-100.129	-102.545	-1.31581	-5.45267	-78.0561	5.79378
	8.87675	-100.128	-102.533	-1.29929	-5.44977	-78.0448	5.79572
	8.8816	-100.126	-102.52	-1.28168	-5.44655	-78.0336	5.79768
	8.88645	-100.125	-102.506	-1.263	-5.44308	-78.0227	5.79968
	8.89131	-100.123	-102.49	-1.24322	-5.4394	-78.0122	5.8018
	8.89616	-100.12	-102.473	-1.22243	-5.43561	-78.0024	5.80403
	8.90101	-100.118	-102.455	-1.20057	-5.43189	-77.9933	5.8063
	8.90587	-100.116	-102.435	-1.17761	-5.42824	-77.9851	5.80862
	8.91072	-100.113	-102.415	-1.15359	-5.42492	-77.9778	5.81115
	8.91557	-100.11	-102.392	-1.12838	-5.42191	-77.9716	5.81381
	8.92043	-100.106	-102.369	-1.10224	-5.41944	-77.9664	5.81673
	8.92528	-100.102	-102.344	-1.07527	-5.41733	-77.9624	5.81977
	8.93013	-100.097	-102.317	-1.04776	-5.41562	-77.9595	5.8229
	8.93499	-100.092	-102.29	-1.02003	-5.41422	-77.9579	5.82603
	8.93984	-100.086	-102.262	-0.9924	-5.41297	-77.9574	5.82916
	8.94469	-100.08	-102.234	-0.96529	-5.41176	-77.958	5.83223
	8.94955	-100.075	-102.206	-0.93884	-5.41043	-77.9594	5.83526
	8.9544	-100.068	-102.178	-0.91336	-5.40875	-77.9616	5.8383
	8.95925	-100.062	-102.151	-0.88904	-5.40661	-77.9642	5.84128
	8.96411	-100.055	-102.125	-0.86603	-5.40371	-77.9671	5.84418
	8.96896	-100.047	-102.1	-0.84458	-5.39977	-77.97	5.84686
	8.97381	-100.039	-102.078	-0.82488	-5.3947	-77.9727	5.84921
	8.97867	-100.03	-102.059	-0.80718	-5.38833	-77.9749	5.85121
	8.98352	-100.02	-102.045	-0.79159	-5.3805	-77.9765	5.853
	8.98837	-100.01	-102.035	-0.77808	-5.37124	-77.9771	5.85449
	8.99323	-99.9998	-102.031	-0.76647	-5.36058	-77.9766	5.85586
	8.99808	-99.9888	-102.032	-0.75663	-5.34842	-77.9748	5.85708
	9.00293	-99.977	-102.039	-0.74824	-5.33487	-77.9713	5.85815
	9.00779	-99.9643	-102.052	-0.74091	-5.31992	-77.9662	5.85893
	9.01264	-99.9502	-102.07	-0.73429	-5.30368	-77.9592	5.85938
	9.01749	-99.9348	-102.093	-0.72784	-5.28612	-77.9502	5.85952
	9.02235	-99.9179	-102.121	-0.72113	-5.2676	-77.9392	5.85943
	9.0272	-99.8994	-102.152	-0.7138	-5.24843	-77.9262	5.85935
	9.03205	-99.8794	-102.188	-0.70532	-5.22894	-77.9111	5.85929
	9.03691	-99.8577	-102.225	-0.69543	-5.20966	-77.894	5.85958
	9.04176	-99.834	-102.265	-0.68382	-5.19081	-77.875	5.86018
	9.04661	-99.8079	-102.305	-0.67018	-5.17268	-77.8541	5.86104
	9.05147	-99.7789	-102.345	-0.65424	-5.15566	-77.8314	5.86212
	9.05632	-99.7466	-102.384	-0.63565	-5.13985	-77.807	5.86316
	9.06117	-99.7111	-102.421	-0.61424	-5.12558	-77.781	5.86399
	9.06603	-99.6722	-102.457	-0.58987	-5.11306	-77.7535	5.86447
	9.07088	-99.6302	-102.491	-0.56223	-5.10237	-77.7246	5.86453
	9.07573	-99.5853	-102.521	-0.53123	-5.09368	-77.6942	5.86417
	9.08059	-99.5372	-102.548	-0.49679	-5.08681	-77.6625	5.86346
	9.08544	-99.4861	-102.571	-0.45865	-5.08181	-77.6294	5.86253
	9.09029	-99.4315	-102.59	-0.41679	-5.07855	-77.5949	5.86134
	9.09515	-99.3733	-102.605	-0.37118	-5.07694	-77.5589	5.85988
	9.1	-99.3112	-102.616	-0.3216	-5.07677	-77.5211	5.8583
	9.10485	-99.2457	-102.623	-0.26844	-5.07791	-77.4813	5.85642
	9.10971	-99.1772	-102.625	-0.21157	-5.08016	-77.4391	5.85434
	9.11456	-99.1062	-102.624	-0.15109	-5.08306	-77.394	5.85219
	9.11941	-99.0336	-102.619	-0.08689	-5.08614	-77.3456	5.84999
	9.12427	-98.9602	-102.609	-0.01872	-5.08878	-77.2936	5.84772
	9.12912	-98.8871	-102.595	0.05404	-5.0905	-77.2377	5.8454
	9.13397	-98.8153	-102.577	0.13192	-5.09089	-77.1778	5.84298
	9.13883	-98.746	-102.555	0.21568	-5.08946	-77.1142	5.84042
	9.14368	-98.6802	-102.529	0.30601	-5.0861	-77.0474	5.8378
	9.14853	-98.6193	-102.498	0.40381	-5.08066	-76.9781	5.83529
	9.15339	-98.5645	-102.463	0.51	-5.07312	-76.9076	5.833
	9.15824	-98.5168	-102.423	0.62563	-5.06343	-76.8373	5.83112
	9.16309	-98.4773	-102.377	0.75208	-5.05152	-76.769	5.82993
	9.16795	-98.447	-102.325	0.89093	-5.03732	-76.7046	5.82939
	9.1728	-98.4265	-102.266	1.0441	-5.0208	-76.6462	5.82957
	9.17765	-98.4167	-102.2	1.21364	-5.00202	-76.5957	5.83044
	9.18251	-98.4176	-102.126	1.40177	-4.98089	-76.5547	5.83193
	9.18736	-98.4297	-102.042	1.61109	-4.95739	-76.5248	5.8341
	9.19221	-98.4526	-101.949	1.8443	-4.93153	-76.5067	5.83699
	9.19707	-98.486	-101.844	2.10466	-4.90332	-76.5008	5.84063
	9.20192	-98.5292	-101.727	2.39522	-4.87267	-76.5071	5.84486
	9.20677	-98.5812	-101.595	2.71983	-4.83962	-76.5248	5.84978
	9.21163	-98.6412	-101.448	3.08222	-4.80418	-76.5528	5.85523
	9.21648	-98.708	-101.284	3.48652	-4.76649	-76.5895	5.86131
	9.22133	-98.7804	-101.1	3.93686	-4.7265	-76.6332	5.86799
	9.22619	-98.8571	-100.893	4.43772	-4.6843	-76.6817	5.87535
	9.23104	-98.9368	-100.662	4.99372	-4.63974	-76.7331	5.88337
	9.23589	-99.0183	-100.403	5.60972	-4.59261	-76.7853	5.89207
	9.24075	-99.1004	-100.112	6.29067	-4.54261	-76.8367	5.90146
	9.2456	-99.1817	-99.7871	7.04196	-4.48936	-76.8856	5.91153
	9.25045	-99.2616	-99.4227	7.86918	-4.43225	-76.9305	5.92235
	9.25531	-99.3392	-99.0153	8.77809	-4.37074	-76.9704	5.93385
	9.26016	-99.414	-98.5603	9.77485	-4.30407	-77.0042	5.94637
	9.26501	-99.4856	-98.053	10.8657	-4.23137	-77.0314	5.96005
	9.26987	-99.5535	-97.4885	12.0569	-4.15158	-77.0512	5.97498
	9.27472	-99.6172	-96.8618	13.3548	-4.06346	-77.0633	5.99143
	9.27957	-99.6763	-96.1673	14.7653	-3.96551	-77.0675	6.00937
	9.28443	-99.7305	-95.3995	16.2941	-3.85636	-77.0636	6.02901
	9.28928	-99.7797	-94.5524	17.9466	-3.73423	-77.0515	6.05029
	9.29413	-99.8241	-93.6199	19.7277	-3.59719	-77.0309	6.07339
	9.29899	-99.8641	-92.5962	21.6418	-3.44301	-77.0017	6.0983
	9.30384	-99.8998	-91.475	23.6931	-3.26921	-76.9639	6.12518
	9.30869	-99.932	-90.2506	25.8845	-3.07294	-76.917	6.15421
	9.31355	-99.9609	-88.9175	28.2184	-2.85089	-76.8608	6.18565
	9.3184	-99.9865	-87.4704	30.6956	-2.59991	-76.7947	6.21989
	9.32325	-100.009	-85.9045	33.3156	-2.31613	-76.7183	6.25724
	9.32811	-100.029	-84.2156	36.0763	-1.99562	-76.6308	6.29827
	9.33296	-100.046	-82.3998	38.9742	-1.63438	-76.5315	6.34354
	9.33781	-100.06	-80.4542	42.0041	-1.2279	-76.4194	6.39346
	9.34267	-100.072	-78.3766	45.1592	-0.77121	-76.2934	6.44848
	9.34752	-100.082	-76.1656	48.4314	-0.25909	-76.1522	6.50916
	9.35237	-100.09	-73.8207	51.8114	0.31397	-75.9941	6.57594
	9.35723	-100.096	-71.3425	55.2882	0.95388	-75.8175	6.64958
	9.36208	-100.101	-68.733	58.8503	1.66663	-75.6203	6.73082
	9.36693	-100.105	-65.9953	62.4845	2.45838	-75.4001	6.82065
	9.37179	-100.108	-63.134	66.1773	3.33529	-75.1543	6.92019
	9.37664	-100.111	-60.1549	69.9142	4.30335	-74.88	7.03067
	9.38149	-100.112	-57.0648	73.6805	5.36872	-74.5737	7.15351
	9.38635	-100.112	-53.872	77.4614	6.53738	-74.2318	7.29015
	9.3912	-100.112	-50.585	81.2428	7.81511	-73.85	7.4423
	9.39605	-100.112	-47.2134	85.0114	9.20736	-73.4236	7.6119
	9.40091	-100.111	-43.7672	88.7558	10.7192	-72.9476	7.80115
	9.40576	-100.11	-40.2567	92.4662	12.3548	-72.4162	8.01268
	9.41061	-100.109	-36.6929	96.1352	14.1177	-71.823	8.2494
	9.41547	-100.107	-33.0862	99.7577	16.0101	-71.1613	8.51467
	9.42032	-100.104	-29.4476	103.331	18.0337	-70.4236	8.81225
	9.42517	-100.101	-25.7872	106.855	20.1884	-69.602	9.1463
	9.43003	-100.098	-22.1146	110.333	22.4735	-68.6879	9.52154
	9.43488	-100.095	-18.4384	113.768	24.8868	-67.6727	9.94313
	9.43973	-100.091	-14.7659	117.17	27.425	-66.5473	10.4169
	9.44459	-100.087	-11.1023	120.549	30.0837	-65.3026	10.949
	9.44944	-100.083	-7.45177	123.918	32.8573	-63.9294	11.5463
	9.45429	-100.08	-3.81583	127.291	35.7388	-62.4188	12.2158
	9.45915	-100.077	-0.19407	130.685	38.7203	-60.7617	12.9653
	9.464	-100.073	3.41594	134.117	41.7928	-58.95	13.8024
	9.46885	-100.069	7.01904	137.603	44.9463	-56.9755	14.7353
	9.47371	-100.066	10.6219	141.159	48.1701	-54.8314	15.7724
	9.47856	-100.062	14.2328	144.795	51.4531	-52.5118	16.9222
	9.48341	-100.058	17.8623	148.521	54.7837	-50.0123	18.1932
	9.48827	-100.054	21.5219	152.339	58.1508	-47.3303	19.5936
	9.49312	-100.05	25.2247	156.245	61.5429	-44.4652	21.1315
	9.49797	-100.046	28.9845	160.226	64.9497	-41.4187	22.8142
	9.50283	-100.042	32.8154	164.264	68.3611	-38.1947	24.6481
	9.50768	-100.039	36.7306	168.326	71.7679	-34.7993	26.6386
	9.51253	-100.034	40.7417	172.373	75.1621	-31.2408	28.7901
	9.51739	-100.03	44.8569	176.353	78.5365	-27.5294	31.1049
	9.52224	-100.025	49.0797	180.205	81.8856	-23.6774	33.5844
	9.52709	-100.021	53.4075	183.858	85.2055	-19.6988	36.2281
	9.53195	-100.015	57.8303	187.231	88.4939	-15.6092	39.0334
	9.5368	-100.01	62.3297	190.24	91.7512	-11.426	41.9967
	9.54165	-100.005	66.8777	192.793	94.9797	-7.1678	45.1118
	9.54651	-99.9989	71.4362	194.801	98.1842	-2.85411	48.3711
	9.55136	-99.9928	75.9568	196.176	101.371	1.4951	51.7649
	9.55621	-99.9866	80.3809	196.837	104.551	5.86004	55.2813
	9.56107	-99.9801	84.6395	196.714	107.732	10.2217	58.9072
	9.56592	-99.9737	88.6548	195.749	110.926	14.5622	62.6276
	9.57077	-99.9672	92.3416	193.9	114.146	18.8659	66.4264
	9.57563	-99.9604	95.6088	191.144	117.404	23.1191	70.2866
	9.58048	-99.9536	98.3631	187.478	120.709	27.3108	74.1911
	9.58533	-99.9463	100.511	182.919	124.072	31.4325	78.1227
	9.59019	-99.9387	101.963	177.506	127.498	35.4789	82.0645
	9.59504	-99.9305	102.638	171.297	130.991	39.4471	86.0007
	9.59989	-99.9219	102.466	164.369	134.549	43.3373	89.9162
	9.60475	-99.9129	101.391	156.814	138.164	47.1525	93.7975
	9.6096	-99.9039	99.3756	148.736	141.82	50.8988	97.6329
	9.61445	-99.8946	96.4013	140.248	145.493	54.585	101.412
	9.61931	-99.8854	92.4717	131.468	149.151	58.2223	105.128
	9.62416	-99.8763	87.6117	122.514	152.752	61.824	108.774
	9.62901	-99.8674	81.8677	113.503	156.244	65.4047	112.348
	9.63387	-99.8586	75.3061	104.545	159.569	68.9785	115.85
	9.63872	-99.85	68.0115	95.7405	162.659	72.5585	119.282
	9.64357	-99.8413	60.0834	87.1814	165.442	76.1544	122.648
	9.64843	-99.8324	51.6332	78.9457	167.841	79.7718	125.953
	9.65328	-99.8231	42.7798	71.0985	169.78	83.4104	129.205
	9.65813	-99.8137	33.6461	63.6908	171.183	87.0626	132.41
	9.66299	-99.804	24.3545	56.7592	171.979	90.7127	135.573
	9.66784	-99.7944	15.0236	50.3272	172.103	94.3356	138.699
	9.67269	-99.7849	5.76562	44.4058	171.502	97.896	141.789
	9.67755	-99.7755	-3.31777	38.9955	170.137	101.348	144.839
	9.6824	-99.7664	-12.1356	34.0874	167.983	104.634	147.843
	9.68725	-99.7573	-20.6098	29.6654	165.031	107.689	150.787
[truncated: 5,585 more rows]
[truncated: 5 more columns]
