# Supplementary material for: Catalytic oxidation of polystyrene to aromatic oxygenates over a graphitic carbon nitride catalyst
Source: Nat Commun. 2022 Aug 16;13:4809. doi: 10.1038/s41467-022-32510-x (PMC9381527; doi:10.1038/s41467-022-32510-x)
Supplement: Supplementary file 2 — Source Data [file 41467_2022_32510_MOESM2_ESM.zip › Figure 2.xlsx]

## Sheet: Sheet1
Figure 2a		Yield(%)
	Reaction time (h)	CO2	PhCOOH
	0	0	0
	1	0.3	1.21274
	2	0.8	3.16778
	4	2.2	7.2494
	8	4.3	14.1686
Figure 2b
	Isopropylphenol
		Yield(%)
	Reaction time (h)	CO2	PhCOOH
	0	0	0
	2	15	0
	6	35	0
	Benzoic acid
		Yield(%)
	Reaction time (h)	CO2	PhCOOH
	0	0	-
	2	3	-
	6	8	-
	Benzaldehyde
		Yield(%)
	Reaction time (h)	CO2	PhCOOH
	0	0	0
	2	5	7
	6	15	19
	Acetophenone
		Yield(%)
	Reaction time (h)	CO2	PhCOOH
	0	0	0
	2	3	3
	6	10	8
Figure 2c
	sec-butylbenzene
		Yield(%)
	Reaction time (h)	CO2	PhCOOH
	0	0	0
	2	4	5
	6	12	14
	ethylbenzene
		Yield(%)
	Reaction time (h)	CO2	PhCOOH
	0	0	0
	2	4	8
	6	9	19
