# Supplementary material for: Catalytic oxidation of polystyrene to aromatic oxygenates over a graphitic carbon nitride catalyst
Source: Nat Commun. 2022 Aug 16;13:4809. doi: 10.1038/s41467-022-32510-x (PMC9381527; doi:10.1038/s41467-022-32510-x)
Supplement: Supplementary file 2 — Source Data [file 41467_2022_32510_MOESM2_ESM.zip › Figure 3.xlsx]

## Sheet: Sheet1
Figure 3b		product of each cycle					Cululitive organics (mmol)
	reaction cycle	benzoic acid	acetophenone	benzaldehyde	COx	total
	1	0.76667	0.22707	0.11246	0.51377	1.61997	1.1062
	2	1.21766	0.34933	0.11246	0.51377	2.19322	2.78565
	3	1.2402	0.37553	0.16437	0.43598	2.21608	4.56576
	4	1.05981	0.33187	0.14707	0.43598	1.97473	6.1045
	5	0.93955	0.27947	0.16437	0.43598	1.81937	7.48789
	6	0.97713	0.24453	0.17302	0.36434	1.75902	8.88257
	7	0.87942	0.19213	0.13842	0.36434	1.57431	10.0925
	8	0.90948	0.20087	0.17302	0.36434	1.64771	11.3759
	9	0.86439	0.16593	0.14707	0.34592	1.52331	12.5533
	10	0.81177	0.14847	0.16437	0.34592	1.47053	13.6779
	11	0.69651	0.15543	0.15801	0.34592	1.35587	14.6878
	12	0.75636	0.15439	0.15131	0.28861	1.35067	15.7499
	13	0.67434	0.14314	0.13685	0.28861	1.24294	16.7042
	14	0.65665	0.13469	0.13463	0.28861	1.21458	17.6302
	15	0.58641	0.11223	0.11704	0.26814	1.08382	18.4459
	16	0.54931	0.10539	0.10416	0.26814	1.027	19.2047
	17	0.58523	0.10718	0.10893	0.26814	1.06948	20.0061
	18	0.5601	0.10932	0.10621	0.1974	0.97303	20.7817
	19	0.27773	0.0457	0.04401	0.09641	0.46385	21.1491
	20	0.09741	0.01623	0.01563	0.03414	0.16341	21.2784
Figure 3c
	Polystyrene with diffrent pretreatment	Rate of chemicals	Selectivity (%)
			COx	benzoic acid	acetophenone	benzaldehyde
	PS	0.65	29.4118	48.6928	11.7647	10.1307
	PS-O	0.77	26.9444	49.7222	12.5	10.8333
	PS-1	1.39	18.0243	68.4575	7.27903	6.23917
	PS-2	0.9	20.8226	61.6967	10.2828	7.19794
	PS-3	0.56	28.6219	49.8233	11.6608	9.89399
	PS-4	0.48	54	31.3	7.5	7.2
Figure 3d
	WHSV	Selectivity in liquid phase (%)			Rate of chemicals	Errors of rate
	0.9	18	31	51	0.51	0.03
	0.4	34	25	41	0.48	0.032
	0.2	35	23	42	0.45	0.024
	0.04	48	22	30	0.46	0.022
	0.02	74	14	12	0.34	0.029
