# Supplementary material for: Catalytic oxidation of polystyrene to aromatic oxygenates over a graphitic carbon nitride catalyst
Source: Nat Commun. 2022 Aug 16;13:4809. doi: 10.1038/s41467-022-32510-x (PMC9381527; doi:10.1038/s41467-022-32510-x)
Supplement: Supplementary file 2 — Source Data [file 41467_2022_32510_MOESM2_ESM.zip › Supplementary Figure 1.xlsx]

## Sheet: Sheet1
Supplementary Figure 1
		Intensity (a.u.)
	2theta (°)	C3N4-fresh	C3N4-used
	5.00657	5934	2612
	5.0197	5941	2662
	5.03283	5870	2684
	5.04596	5830	2545
	5.05909	5826	2628
	5.07222	5941	2710
	5.08535	5920	2657
	5.09848	5818	2758
	5.11161	5851	2570
	5.12474	5912	2536
	5.13787	5978	2684
	5.151	5922	2653
	5.16413	5839	2639
	5.17726	5860	2604
	5.19039	5792	2694
	5.20352	5954	2672
	5.21665	5935	2649
	5.22978	5810	2615
	5.24291	5795	2578
	5.25604	5821	2695
	5.26917	5907	2656
	5.2823	5921	2673
	5.29543	5863	2625
	5.30856	5862	2568
	5.32169	5831	2660
	5.33482	5784	2668
	5.34795	5867	2605
	5.36108	5913	2722
	5.37421	5837	2571
	5.38734	5908	2656
	5.40047	5820	2575
	5.4136	5825	2604
	5.42673	5764	2599
	5.43986	5884	2646
	5.45299	5848	2685
	5.46613	5867	2612
	5.47926	5867	2628
	5.49239	5865	2625
	5.50552	5822	2525
	5.51865	5787	2565
	5.53178	5828	2628
	5.54491	5740	2586
	5.55804	5759	2573
	5.57117	5725	2511
	5.5843	5935	2684
	5.59743	5779	2598
	5.61056	5706	2658
	5.62369	5740	2570
	5.63682	5901	2666
	5.64995	5789	2632
	5.66308	5762	2717
	5.67621	5766	2667
	5.68934	5793	2611
	5.70247	5653	2613
	5.7156	5870	2635
	5.72873	5779	2794
	5.74186	5846	2603
	5.75499	5821	2626
	5.76812	5777	2556
	5.78125	5811	2498
	5.79438	5865	2644
	5.80751	5817	2530
	5.82064	5757	2670
	5.83377	5795	2685
	5.8469	5775	2548
	5.86003	5717	2676
	5.87316	5824	2707
	5.88629	5846	2566
	5.89942	5815	2497
	5.91255	5818	2798
	5.92568	5766	2651
	5.93882	5770	2591
	5.95195	5796	2543
	5.96508	5796	2639
	5.97821	5854	2661
	5.99134	5722	2720
	6.00447	5728	2582
	6.0176	5785	2577
	6.03073	5749	2640
	6.04386	5761	2589
	6.05699	5832	2667
	6.07012	5792	2543
	6.08325	5852	2557
	6.09638	5761	2555
	6.10951	5757	2648
	6.12264	5721	2522
	6.13577	5778	2521
	6.1489	5766	2696
	6.16203	5803	2689
	6.17516	5747	2545
	6.18829	5743	2699
	6.20142	5800	2653
	6.21455	5864	2625
	6.22768	5656	2570
	6.24081	5780	2531
	6.25394	5760	2504
	6.26707	5725	2671
	6.2802	5754	2613
	6.29333	5935	2732
	6.30646	5850	2657
	6.31959	5794	2610
	6.33272	5777	2622
	6.34585	5756	2560
	6.35898	5760	2523
	6.37211	5797	2716
	6.38524	5823	2691
	6.39838	5809	2632
	6.41151	5820	2572
	6.42464	5824	2689
	6.43777	5736	2593
	6.4509	5696	2660
	6.46403	5776	2705
	6.47716	5750	2671
	6.49029	5793	2601
	6.50342	5791	2654
	6.51655	5689	2681
	6.52968	5758	2589
	6.54281	5808	2689
	6.55594	5766	2635
	6.56907	5707	2654
	6.5822	5758	2719
	6.59533	5808	2695
	6.60846	5839	2703
	6.62159	5817	2521
	6.63472	5848	2665
	6.64785	5727	2628
	6.66098	5834	2663
	6.67411	5734	2579
	6.68724	5843	2613
	6.70037	5893	2672
	6.7135	5617	2682
	6.72663	5843	2593
	6.73976	5837	2716
	6.75289	5860	2561
	6.76602	5747	2644
	6.77915	5749	2622
	6.79228	5801	2656
	6.80541	5912	2583
	6.81854	5881	2551
	6.83167	5824	2566
	6.8448	5733	2734
	6.85793	5669	2624
	6.87107	5665	2595
	6.8842	5657	2622
	6.89733	5847	2657
	6.91046	5800	2666
	6.92359	5748	2710
	6.93672	5666	2628
	6.94985	5796	2546
	6.96298	5828	2562
	6.97611	5851	2769
	6.98924	5785	2731
	7.00237	5852	2815
	7.0155	5833	2764
	7.02863	5784	2644
	7.04176	5699	2587
	7.05489	5720	2685
	7.06802	5743	2750
	7.08115	5757	2665
	7.09428	5843	2660
	7.10741	5811	2663
	7.12054	5696	2625
	7.13367	5855	2762
	7.1468	5720	2605
	7.15993	5706	2627
	7.17306	5781	2595
	7.18619	5839	2698
	7.19932	5713	2737
	7.21245	5880	2591
	7.22558	5848	2606
	7.23871	5791	2699
	7.25184	5825	2648
	7.26497	5674	2658
	7.2781	5779	2622
	7.29123	5801	2643
	7.30436	5812	2674
	7.31749	5727	2743
	7.33063	5787	2669
	7.34376	5857	2701
	7.35689	5881	2622
	7.37002	5789	2605
	7.38315	5735	2613
	7.39628	5816	2625
	7.40941	5763	2712
	7.42254	5752	2756
	7.43567	5768	2705
	7.4488	5811	2637
	7.46193	5755	2677
	7.47506	5685	2720
	7.48819	5832	2576
	7.50132	5753	2655
	7.51445	5760	2686
	7.52758	5852	2723
	7.54071	5818	2629
	7.55384	5802	2665
	7.56697	5756	2655
	7.5801	5733	2648
	7.59323	5815	2659
	7.60636	5845	2678
	7.61949	5907	2546
	7.63262	5755	2570
	7.64575	5799	2653
	7.65888	5829	2609
	7.67201	5775	2666
	7.68514	5804	2667
	7.69827	5712	2611
	7.7114	5754	2550
	7.72453	5788	2621
	7.73766	5826	2719
	7.75079	5680	2659
	7.76392	5836	2530
	7.77705	5769	2666
	7.79019	5748	2671
	7.80332	5725	2591
	7.81645	5785	2713
	7.82958	5813	2539
	7.84271	5686	2614
	7.85584	5765	2614
	7.86897	5859	2647
	7.8821	5652	2595
	7.89523	5734	2683
	7.90836	5888	2631
	7.92149	5750	2713
	7.93462	5723	2703
	7.94775	5683	2724
	7.96088	5750	2562
	7.97401	5748	2659
	7.98714	5790	2654
	8.00027	5626	2548
	8.0134	5762	2646
	8.02653	5704	2680
	8.03966	5640	2709
	8.05279	5769	2639
	8.06592	5802	2638
	8.07905	5785	2635
	8.09218	5740	2619
	8.10531	5803	2646
	8.11844	5777	2612
	8.13157	5772	2612
	8.1447	5719	2568
	8.15783	5748	2616
	8.17096	5795	2599
	8.18409	5699	2644
	8.19722	5664	2704
	8.21035	5788	2713
	8.22348	5755	2641
	8.23661	5753	2555
	8.24974	5843	2611
	8.26288	5746	2533
	8.27601	5822	2592
	8.28914	5734	2600
	8.30227	5706	2613
	8.3154	5696	2654
	8.32853	5826	2598
	8.34166	5733	2597
	8.35479	5690	2494
	8.36792	5705	2599
	8.38105	5757	2584
	8.39418	5628	2682
	8.40731	5730	2563
	8.42044	5796	2625
	8.43357	5747	2506
	8.4467	5782	2550
	8.45983	5739	2504
	8.47296	5789	2514
	8.48609	5723	2594
	8.49922	5649	2599
	8.51235	5674	2620
	8.52548	5717	2625
	8.53861	5794	2577
	8.55174	5679	2576
	8.56487	5662	2659
	8.578	5684	2674
	8.59113	5727	2595
	8.60426	5664	2593
	8.61739	5714	2521
	8.63052	5785	2594
	8.64365	5639	2672
	8.65678	5700	2673
	8.66991	5776	2636
	8.68304	5688	2554
	8.69617	5792	2593
	8.7093	5619	2573
	8.72244	5624	2585
	8.73557	5681	2550
	8.7487	5753	2555
	8.76183	5620	2602
	8.77496	5569	2590
	8.78809	5757	2495
	8.80122	5650	2502
	8.81435	5692	2521
	8.82748	5708	2589
	8.84061	5558	2587
	8.85374	5621	2526
	8.86687	5661	2544
	8.88	5687	2548
	8.89313	5687	2618
	8.90626	5669	2593
	8.91939	5738	2456
	8.93252	5725	2686
	8.94565	5720	2615
	8.95878	5603	2690
	8.97191	5671	2453
	8.98504	5616	2519
	8.99817	5644	2588
	9.0113	5646	2709
	9.02443	5653	2611
	9.03756	5695	2682
	9.05069	5679	2469
	9.06382	5611	2621
	9.07695	5717	2574
	9.09008	5684	2596
	9.10321	5658	2544
	9.11634	5603	2523
	9.12947	5614	2469
	9.1426	5663	2577
	9.15573	5588	2663
	9.16886	5625	2530
	9.182	5651	2566
	9.19513	5700	2563
	9.20826	5693	2572
	9.22139	5650	2665
	9.23452	5690	2594
	9.24765	5696	2527
	9.26078	5606	2624
	9.27391	5718	2522
	9.28704	5666	2627
	9.30017	5733	2514
	9.3133	5597	2608
	9.32643	5622	2557
	9.33956	5609	2495
	9.35269	5618	2666
	9.36582	5591	2550
	9.37895	5637	2530
	9.39208	5734	2587
	9.40521	5598	2543
	9.41834	5672	2608
	9.43147	5628	2635
	9.4446	5622	2693
	9.45773	5661	2568
	9.47086	5785	2525
	9.48399	5555	2530
	9.49712	5620	2511
	9.51025	5634	2581
	9.52338	5692	2538
	9.53651	5659	2542
	9.54964	5595	2549
	9.56277	5710	2589
	9.5759	5648	2570
	9.58903	5639	2524
	9.60216	5587	2482
	9.61529	5662	2606
	9.62842	5650	2551
	9.64155	5628	2612
	9.65469	5592	2499
	9.66782	5635	2452
	9.68095	5586	2496
	9.69408	5668	2507
	9.70721	5737	2530
	9.72034	5599	2613
	9.73347	5607	2721
	9.7466	5652	2605
	9.75973	5608	2595
	9.77286	5533	2565
	9.78599	5632	2573
	9.79912	5655	2408
	9.81225	5602	2536
	9.82538	5717	2679
	9.83851	5585	2504
	9.85164	5669	2526
	9.86477	5664	2462
	9.8779	5596	2520
	9.89103	5575	2575
	9.90416	5690	2540
	9.91729	5573	2484
	9.93042	5557	2536
	9.94355	5616	2482
	9.95668	5669	2517
	9.96981	5580	2537
	9.98294	5697	2431
	9.99607	5611	2435
	10.0092	5682	2475
	10.0223	5529	2434
	10.0355	5612	2395
	10.0486	5648	2475
	10.0617	5712	2436
	10.0748	5607	2538
	10.088	5662	2500
	10.1011	5686	2451
	10.1143	5575	2574
	10.1274	5609	2514
	10.1405	5562	2375
	10.1536	5597	2508
	10.1668	5677	2495
	10.1799	5623	2461
	10.193	5573	2377
	10.2062	5517	2393
	10.2193	5636	2419
	10.2324	5572	2499
	10.2455	5566	2456
	10.2587	5637	2367
	10.2718	5543	2479
	10.2849	5550	2425
	10.2981	5598	2439
	10.3112	5611	2433
	10.3243	5601	2465
	10.3375	5473	2372
	10.3506	5474	2501
	10.3637	5612	2515
	10.3768	5601	2551
	10.39	5570	2500
	10.4031	5530	2505
	10.4162	5558	2507
	10.4294	5526	2492
	10.4425	5523	2425
	10.4556	5441	2440
	10.4688	5617	2534
	10.4819	5478	2456
	10.495	5543	2473
	10.5082	5572	2474
	10.5213	5513	2417
	10.5344	5599	2437
	10.5475	5536	2459
	10.5607	5645	2520
	10.5738	5598	2515
	10.5869	5590	2476
	10.6001	5591	2439
	10.6132	5527	2413
	10.6263	5630	2529
	10.6395	5629	2451
	10.6526	5505	2451
	10.6657	5558	2396
	10.6789	5563	2492
	10.692	5456	2494
	10.7051	5479	2422
	10.7182	5561	2386
	10.7314	5639	2421
	10.7445	5497	2439
	10.7576	5575	2429
	10.7708	5505	2386
	10.7839	5508	2434
	10.797	5509	2509
	10.8102	5494	2466
	10.8233	5575	2491
	10.8364	5452	2460
	10.8495	5527	2346
	10.8627	5569	2434
	10.8758	5440	2466
	10.8889	5539	2424
	10.9021	5493	2314
	10.9152	5531	2501
	10.9283	5496	2530
	10.9414	5608	2449
	10.9546	5489	2471
	10.9677	5456	2504
	10.9808	5524	2446
	10.994	5527	2449
	11.0071	5566	2477
	11.0202	5534	2386
	11.0334	5524	2449
	11.0465	5468	2382
	11.0596	5454	2442
	11.0728	5462	2439
	11.0859	5475	2435
	11.099	5448	2471
	11.1121	5409	2414
	11.1253	5577	2439
	11.1384	5505	2494
	11.1515	5455	2409
	11.1647	5485	2412
	11.1778	5447	2443
	11.1909	5495	2509
	11.2041	5409	2401
	11.2172	5409	2392
	11.2303	5520	2407
	11.2434	5522	2351
	11.2566	5537	2387
	11.2697	5548	2288
	11.2828	5370	2261
	11.296	5534	2385
	11.3091	5444	2447
	11.3222	5504	2450
	11.3354	5370	2509
	11.3485	5461	2464
	11.3616	5504	2443
	11.3748	5512	2316
	11.3879	5428	2410
	11.401	5434	2401
	11.4141	5341	2428
	11.4273	5466	2284
	11.4404	5467	2404
	11.4535	5413	2494
	11.4667	5396	2494
	11.4798	5460	2434
	11.4929	5439	2476
	11.5061	5487	2349
	11.5192	5461	2447
	11.5323	5348	2300
	11.5455	5449	2424
	11.5586	5512	2465
	11.5717	5521	2396
	11.5848	5427	2317
	11.598	5403	2492
	11.6111	5394	2422
	11.6242	5506	2396
	11.6374	5431	2498
	11.6505	5583	2428
	11.6636	5487	2479
	11.6768	5385	2422
	11.6899	5489	2382
	11.703	5471	2334
	11.7161	5447	2394
	11.7293	5320	2406
	11.7424	5379	2405
	11.7555	5438	2459
	11.7687	5504	2374
	11.7818	5530	2410
	11.7949	5423	2402
	11.808	5453	2428
	11.8212	5417	2487
	11.8343	5390	2425
	11.8474	5430	2452
	11.8606	5514	2514
	11.8737	5469	2573
	11.8868	5405	2519
	11.9	5429	2415
	11.9131	5421	2491
	11.9262	5386	2401
	11.9393	5400	2485
	11.9525	5363	2413
	11.9656	5403	2466
	11.9787	5436	2462
	11.9919	5478	2441
	12.005	5490	2422
	12.0181	5428	2381
	12.0313	5507	2457
	12.0444	5509	2511
	12.0575	5521	2406
	12.0707	5393	2425
	12.0838	5465	2483
	12.0969	5392	2451
	12.11	5483	2475
	12.1232	5437	2453
	12.1363	5424	2436
	12.1494	5410	2349
	12.1626	5400	2523
	12.1757	5499	2513
	12.1888	5519	2536
	12.202	5414	2611
	12.2151	5501	2580
	12.2282	5457	2541
	12.2414	5472	2512
	12.2545	5571	2499
	12.2676	5524	2558
	12.2807	5405	2472
	12.2939	5480	2495
	12.307	5426	2454
	12.3201	5401	2467
	12.3333	5492	2480
	12.3464	5355	2605
	12.3595	5473	2565
	12.3727	5408	2653
	12.3858	5462	2574
	12.3989	5443	2497
	12.412	5425	2610
	12.4252	5555	2604
	12.4383	5468	2519
	12.4514	5378	2457
	12.4646	5447	2532
	12.4777	5432	2445
	12.4908	5546	2430
	12.504	5489	2395
	12.5171	5537	2541
	12.5302	5514	2624
	12.5434	5689	2550
	12.5565	5621	2571
	12.5696	5548	2657
	12.5827	5548	2537
	12.5959	5560	2494
	12.609	5520	2526
	12.6221	5576	2660
	12.6353	5575	2690
	12.6484	5460	2625
	12.6615	5628	2609
	12.6746	5565	2520
	12.6878	5583	2614
	12.7009	5523	2534
	12.714	5472	2681
	12.7272	5556	2605
	12.7403	5550	2539
	12.7534	5547	2712
	12.7666	5535	2642
	12.7797	5585	2637
	12.7928	5683	2502
	12.8059	5552	2599
	12.8191	5628	2543
	12.8322	5562	2626
	12.8453	5588	2567
	12.8585	5589	2566
	12.8716	5647	2699
	12.8847	5716	2630
	12.8979	5743	2633
	12.911	5552	2681
	12.9241	5624	2586
	12.9373	5561	2616
	12.9504	5605	2603
	12.9635	5518	2666
	12.9766	5596	2676
	12.9898	5503	2581
	13.0029	5583	2559
	13.016	5559	2702
	13.0292	5537	2517
	13.0423	5502	2580
	13.0554	5537	2695
	13.0686	5515	2663
	13.0817	5693	2603
	13.0948	5621	2575
	13.108	5468	2544
	13.1211	5560	2555
	13.1342	5541	2599
	13.1473	5510	2635
	13.1605	5581	2614
	13.1736	5564	2600
	13.1867	5543	2619
	13.1999	5536	2643
	13.213	5496	2453
	13.2261	5560	2641
	13.2393	5556	2643
	13.2524	5457	2549
	13.2655	5522	2625
	13.2786	5483	2567
	13.2918	5562	2564
	13.3049	5509	2650
	13.318	5544	2683
	13.3312	5443	2651
	13.3443	5499	2610
	13.3574	5495	2589
	13.3706	5477	2484
	13.3837	5512	2511
	13.3968	5563	2525
	13.41	5561	2590
	13.4231	5548	2601
	13.4362	5499	2546
	13.4493	5602	2513
	13.4625	5435	2548
	13.4756	5431	2601
	13.4887	5544	2597
	13.5019	5484	2505
	13.515	5445	2387
	13.5281	5454	2458
	13.5412	5428	2478
	13.5544	5529	2575
	13.5675	5448	2542
	13.5806	5523	2429
	13.5938	5497	2465
	13.6069	5413	2517
	13.62	5501	2586
	13.6332	5501	2603
	13.6463	5446	2541
	13.6594	5382	2504
	13.6725	5417	2492
	13.6857	5454	2416
	13.6988	5413	2505
	13.7119	5524	2441
	13.7251	5453	2592
	13.7382	5378	2514
	13.7513	5450	2589
	13.7645	5422	2432
	13.7776	5510	2437
	13.7907	5418	2475
	13.8039	5441	2516
	13.817	5458	2455
	13.8301	5476	2382
	13.8432	5445	2492
	13.8564	5432	2499
	13.8695	5414	2524
	13.8826	5385	2571
	13.8958	5450	2452
	13.9089	5367	2472
	13.922	5504	2547
	13.9352	5371	2414
	13.9483	5391	2462
	13.9614	5490	2434
	13.9746	5494	2605
	13.9877	5391	2470
	14.0008	5317	2341
	14.0139	5373	2477
	14.0271	5395	2469
	14.0402	5449	2476
	14.0533	5434	2445
	14.0665	5397	2533
	14.0796	5418	2390
	14.0927	5394	2420
	14.1059	5437	2423
	14.119	5524	2431
	14.1321	5406	2481
	14.1452	5370	2556
	14.1584	5302	2446
	14.1715	5339	2376
	14.1846	5370	2389
	14.1978	5311	2420
	14.2109	5330	2340
	14.224	5427	2469
	14.2371	5406	2449
	14.2503	5427	2480
	14.2634	5375	2336
	14.2765	5363	2438
	14.2897	5370	2309
	14.3028	5308	2394
	14.3159	5321	2412
	14.3291	5366	2420
	14.3422	5421	2299
	14.3553	5446	2429
	14.3685	5377	2512
	14.3816	5287	2565
	14.3947	5374	2464
	14.4078	5404	2370
	14.421	5467	2385
	14.4341	5409	2461
	14.4472	5329	2324
	14.4604	5366	2259
	14.4735	5374	2411
	14.4866	5324	2370
	14.4998	5342	2368
	14.5129	5302	2344
	14.526	5355	2447
	14.5391	5308	2319
	14.5523	5301	2394
	14.5654	5332	2419
	14.5785	5275	2349
	14.5917	5355	2416
	14.6048	5368	2375
	14.6179	5336	2269
	14.6311	5455	2491
	14.6442	5381	2337
	14.6573	5331	2233
	14.6705	5414	2381
	14.6836	5355	2368
	14.6967	5381	2322
	14.7098	5358	2329
	14.723	5375	2266
	14.7361	5196	2293
	14.7492	5342	2347
	14.7624	5343	2281
	14.7755	5292	2285
	14.7886	5330	2315
	14.8018	5295	2266
	14.8149	5243	2348
	14.828	5256	2329
	14.8412	5346	2233
	14.8543	5427	2212
	14.8674	5296	2366
	14.8805	5316	2288
	14.8937	5305	2231
	14.9068	5265	2318
	14.9199	5344	2309
	14.9331	5319	2320
	14.9462	5286	2254
	14.9593	5316	2214
	14.9725	5255	2237
	14.9856	5253	2256
	14.9987	5221	2309
	15.0118	5249	2333
	15.025	5315	2252
	15.0381	5198	2242
	15.0512	5381	2312
	15.0644	5177	2226
	15.0775	5232	2322
	15.0906	5281	2274
	15.1037	5222	2176
	15.1169	5262	2268
	15.13	5297	2227
	15.1431	5184	2326
	15.1563	5246	2338
	15.1694	5249	2287
	15.1825	5339	2192
	15.1957	5397	2201
	15.2088	5202	2204
	15.2219	5225	2278
	15.2351	5295	2286
	15.2482	5317	2183
	15.2613	5262	2212
	15.2744	5291	2126
	15.2876	5266	2179
	15.3007	5334	2372
	15.3138	5257	2222
	15.327	5153	2189
	15.3401	5282	2247
	15.3532	5268	2256
	15.3664	5250	2139
	15.3795	5249	2232
	15.3926	5304	2171
	15.4057	5227	2209
	15.4189	5290	2158
	15.432	5191	2140
	15.4451	5184	2161
	15.4583	5213	2165
	15.4714	5210	2167
	15.4845	5291	2226
	15.4977	5273	2155
	15.5108	5246	2213
	15.5239	5253	2220
	15.5371	5270	2272
	15.5502	5226	2206
	15.5633	5250	2214
	15.5764	5264	2183
	15.5896	5286	2153
	15.6027	5267	2145
	15.6158	5157	2112
	15.629	5158	2154
	15.6421	5278	2262
	15.6552	5171	2085
	15.6684	5278	2060
	15.6815	5197	2280
	15.6946	5251	2093
	15.7078	5286	2075
	15.7209	5227	2169
	15.734	5332	2215
	15.7471	5192	2142
	15.7603	5205	2191
	15.7734	5275	2171
	15.7865	5272	2233
	15.7997	5237	2104
	15.8128	5343	2161
	15.8259	5275	2171
	15.8391	5215	2201
	15.8522	5186	2124
	15.8653	5269	2199
	15.8784	5314	2234
	15.8916	5212	2227
	15.9047	5201	2233
	15.9178	5275	2138
	15.931	5141	2019
	15.9441	5202	2126
	15.9572	5236	2177
	15.9703	5155	2229
	15.9835	5219	2077
	15.9966	5212	2088
	16.0097	5121	2108
	16.0229	5210	2140
	16.036	5181	2136
	16.0491	5144	2155
	16.0623	5107	2140
	16.0754	5173	2182
	16.0885	5191	2104
	16.1016	5126	2223
	16.1148	5183	2134
	16.1279	5195	2126
	16.141	5264	2117
	16.1542	5173	2155
	16.1673	5226	2164
	16.1804	5260	2125
	16.1936	5177	2119
	16.2067	5175	2125
	16.2198	5228	2136
	16.233	5154	2167
	16.2461	5167	2099
	16.2592	5164	2158
	16.2723	5212	2065
	16.2855	5180	2119
	16.2986	5208	2068
	16.3117	5263	2088
	16.3249	5243	2125
	16.338	5144	2064
	16.3511	5135	2165
	16.3643	5194	2066
	16.3774	5195	2087
	16.3905	5211	2065
	16.4036	5255	2122
	16.4168	5153	2153
	16.4299	5219	2132
	16.443	5176	2052
	16.4562	5196	2114
	16.4693	5130	2148
	16.4824	5236	2000
	16.4956	5219	2114
	16.5087	5186	2087
	16.5218	5249	2062
	16.5349	5150	2052
	16.5481	5262	2115
	16.5612	5230	2069
	16.5743	5117	2112
	16.5875	5210	2074
	16.6006	5283	2125
	16.6137	5185	2018
	16.6269	5127	2027
	16.64	5210	2090
	16.6531	5221	2119
	16.6663	5185	2097
	16.6794	5176	2139
	16.6925	5243	2079
	16.7056	5083	2003
	16.7188	5138	1998
	16.7319	5206	2083
	16.745	5137	2026
	16.7582	5107	2102
	16.7713	5133	2170
	16.7844	5269	2068
	16.7976	5223	2092
	16.8107	5213	2142
	16.8238	5151	2142
	16.837	5116	2112
	16.8501	5194	2067
	16.8632	5170	2111
	16.8763	5115	2086
	16.8895	5048	2038
	16.9026	5163	1980
	16.9157	5136	2009
	16.9289	5188	2131
	16.942	5174	2065
	16.9551	5161	2134
	16.9683	5145	2083
	16.9814	5265	2086
	16.9945	5150	2103
	17.0076	5164	2138
	17.0208	5129	2117
	17.0339	5172	2102
	17.047	5174	2174
	17.0602	5194	2041
	17.0733	5161	2089
	17.0864	5117	2114
	17.0996	5145	2032
	17.1127	5166	1983
	17.1258	5110	2103
	17.139	5173	2108
	17.1521	5131	2082
	17.1652	5166	2050
	17.1783	5153	2008
	17.1915	5204	2051
	17.2046	5193	2095
	17.2177	5189	2063
	17.2309	5138	2077
	17.244	5084	2188
	17.2571	5130	2012
	17.2703	5204	2078
	17.2834	5173	2132
	17.2965	5237	2074
	17.3096	5157	2106
	17.3228	5075	1986
	17.3359	5158	2033
	17.349	5180	2075
	17.3622	5225	2050
	17.3753	5313	2068
	17.3884	5193	2016
	17.4016	5142	2047
	17.4147	5233	2059
	17.4278	5156	2003
	17.4409	5205	2084
	17.4541	5167	2158
	17.4672	5179	2176
	17.4803	5218	2155
	17.4935	5179	2144
	17.5066	5149	2042
	17.5197	5133	2068
	17.5328	5246	2088
	17.546	5318	2103
	17.5591	5206	2115
	17.5723	5209	2165
	17.5854	5130	2135
	17.5985	5238	2052
	17.6116	5227	2099
	17.6248	5279	2080
	17.6379	5259	2046
	17.651	5218	2071
	17.6642	5212	2085
	17.6773	5148	2142
	17.6904	5164	2086
	17.7035	5221	1992
	17.7167	5194	1985
	17.7298	5188	2208
	17.7429	5222	2141
	17.7561	5278	2093
	17.7692	5200	2036
	17.7823	5250	2033
	17.7955	5140	2120
	17.8086	5221	2173
	17.8217	5116	2089
	17.8348	5064	2138
	17.848	5218	2014
	17.8611	5160	2000
	17.8742	5184	2042
	17.8874	5242	2054
	17.9005	5134	2109
	17.9136	5197	2168
	17.9268	5131	2063
	17.9399	5096	2015
	17.953	5131	1999
	17.9661	5148	2037
	17.9793	5127	2042
	17.9924	5162	2077
	18.0055	5199	2069
	18.0187	5285	2003
	18.0318	5260	2041
	18.0449	5101	2060
	18.0581	5205	2076
	18.0712	5191	2065
	18.0843	5181	2114
	18.0975	5188	2211
	18.1106	5138	2071
	18.1237	5160	2137
	18.1368	5168	2088
	18.15	5128	2099
	18.1631	5178	2133
	18.1762	5189	2085
	18.1894	5186	2104
	18.2025	5236	2031
	18.2156	5138	2080
	18.2288	5248	1985
	18.2419	5101	2065
	18.255	5110	2020
	18.2681	5132	2001
	18.2813	5186	2121
	18.2944	5164	2141
	18.3075	5111	2070
	18.3207	5168	2043
	18.3338	5214	2051
	18.3469	5244	2165
	18.3601	5141	2010
	18.3732	5115	1986
	18.3863	5005	2038
	18.3995	5151	2053
	18.4126	5232	2147
	18.4257	5266	2020
	18.4388	5122	2081
	18.452	5098	2052
	18.4651	5040	2105
	18.4782	5098	2061
	18.4914	5135	1954
	18.5045	5172	2096
	18.5176	5156	2006
	18.5308	5111	1985
	18.5439	5153	1996
	18.557	5139	1993
	18.5702	5141	2081
	18.5833	5135	1973
	18.5964	5213	2048
	18.6095	5092	1934
	18.6227	5149	2005
	18.6358	5188	1983
	18.6489	5083	1986
	18.6621	5157	1950
	18.6752	5062	2013
	18.6883	5135	1978
	18.7015	5166	1914
	18.7146	5112	1949
	18.7277	5114	1995
	18.7408	5137	1982
	18.754	5186	2078
	18.7671	5104	2048
	18.7802	5143	2006
	18.7934	5055	2015
	18.8065	5124	2007
	18.8196	5103	2039
	18.8328	5103	1969
	18.8459	5160	1934
	18.859	5225	2073
	18.8721	5108	2024
	18.8853	5133	2001
	18.8984	5128	1989
	18.9115	5140	2020
	18.9247	5192	2007
	18.9378	5126	1984
	18.9509	5143	2090
	18.9641	5106	2109
	18.9772	5143	2069
	18.9903	5181	1971
	19.0035	5157	2016
	19.0166	5084	2030
	19.0297	5102	2009
	19.0428	5113	2010
	19.056	5058	2016
	19.0691	5051	1927
	19.0822	5060	1865
	19.0954	5138	2002
	19.1085	5133	1989
	19.1216	5082	2025
	19.1348	5177	2038
	19.1479	5130	2030
	19.161	5081	1970
	19.1741	5099	2086
	19.1873	5158	2061
	19.2004	5079	2029
	19.2135	5162	1991
	19.2267	5159	1963
	19.2398	5091	1921
	19.2529	5074	2034
	19.266	5070	1995
	19.2792	5059	2036
	19.2923	5191	1959
	19.3054	5130	2040
	19.3186	5091	2039
	19.3317	5111	1978
	19.3448	5002	2042
	19.358	5079	1932
	19.3711	5118	1924
	19.3842	5154	1952
	19.3973	5154	2022
	19.4105	5070	1989
	19.4236	5007	2016
	19.4367	5173	1971
	19.4499	5058	2049
	19.463	5095	2021
	19.4761	5041	2019
	19.4893	5168	2025
	19.5024	5099	2029
	19.5155	5040	2046
	19.5287	5108	1995
	19.5418	5101	2030
	19.5549	5091	2030
	19.568	5068	1917
	19.5812	5124	1986
	19.5943	5098	1997
	19.6074	5139	1970
	19.6206	5146	2021
	19.6337	5142	1931
	19.6468	5068	2043
	19.66	5126	1994
	19.6731	5105	1996
	19.6862	5173	1946
	19.6993	5052	1897
	19.7125	5070	1985
	19.7256	5131	1985
	19.7387	5054	1895
	19.7519	5091	1997
	19.765	5098	1914
	19.7781	5087	1892
	19.7913	5062	2050
	19.8044	5023	1966
	19.8175	5108	1949
	19.8306	5131	1971
	19.8438	5101	1918
	19.8569	5184	1936
	19.87	5094	1870
	19.8832	5075	1916
	19.8963	5110	1878
	19.9094	5141	1934
	19.9226	5039	1894
	19.9357	5167	1969
	19.9488	5167	1984
	19.962	5158	1898
	19.9751	5035	1946
	19.9882	5089	2013
	20.0013	5065	2032
	20.0145	5033	1979
	20.0276	5099	1918
	20.0407	5124	1927
	20.0539	5068	1901
	20.067	5053	1958
	20.0801	5131	1995
	20.0933	5169	1875
	20.1064	5111	1972
	20.1195	5099	1884
	20.1327	5091	1888
	20.1458	5119	1987
	20.1589	5105	1995
	20.172	5099	1950
	20.1852	5025	1961
	20.1983	5096	1903
	20.2114	5021	1934
	20.2246	5111	1925
	20.2377	5055	1926
	20.2508	5037	1880
	20.264	5043	1936
	20.2771	5165	1986
	20.2902	5011	1984
	20.3033	5097	1965
	20.3165	5162	1960
	20.3296	5114	1942
	20.3427	5144	1952
	20.3559	5082	2031
	20.369	5089	1928
	20.3821	5013	1819
	20.3953	5003	1927
	20.4084	5062	1946
	20.4215	5087	1879
	20.4347	4998	1952
	20.4478	5141	1927
	20.4609	5064	1890
	20.474	5075	1873
	20.4872	5084	1911
	20.5003	5005	1902
	20.5134	5081	1915
	20.5266	5039	1903
	20.5397	5130	1981
	20.5528	5061	1951
	20.566	5032	1884
	20.5791	5100	1895
	20.5922	5073	1954
	20.6053	4974	1904
	20.6185	5079	1939
	20.6316	5030	1985
	20.6447	5032	1826
	20.6579	5073	1814
	20.671	5012	1955
	20.6841	5174	1953
	20.6973	5058	1996
	20.7104	4966	1933
	20.7235	4997	1915
	20.7366	5049	1985
	20.7498	5134	1948
	20.7629	5147	1928
	20.776	5143	1835
	20.7892	5122	1972
	20.8023	5069	1895
	20.8154	5107	1964
	20.8286	5126	1968
	20.8417	5050	1869
	20.8548	5077	1952
	20.868	5014	1893
	20.8811	5082	1964
	20.8942	5082	1916
	20.9073	5066	1907
	20.9205	5115	1868
	20.9336	5152	1976
	20.9467	5171	1905
	20.9599	4943	1907
	20.973	4991	1958
	20.9861	5142	1905
	20.9992	5082	1902
	21.0124	5078	1888
	21.0255	5061	1931
	21.0386	5094	1857
	21.0518	5090	1947
	21.0649	5071	1967
	21.078	5090	1973
	21.0912	5074	1888
	21.1043	5124	1883
	21.1174	5141	1871
	21.1305	5119	1904
	21.1437	5004	1947
	21.1568	5106	2000
	21.1699	5150	1938
	21.1831	5095	1815
	21.1962	5122	1870
	21.2093	5105	1891
	21.2225	5165	1883
	21.2356	5092	2008
	21.2487	5092	1957
	21.2619	5137	2022
	21.275	5082	1916
	21.2881	5127	1885
	21.3012	5129	1849
	21.3144	5109	1939
	21.3275	5174	1939
	21.3406	5185	1980
	21.3538	5103	1924
	21.3669	5114	1881
	21.38	5206	1872
	21.3932	5167	1987
	21.4063	5163	1895
	21.4194	5126	1936
	21.4325	5130	1925
	21.4457	5101	1877
	21.4588	5114	1876
	21.4719	5166	1892
	21.4851	5107	1953
	21.4982	5076	1909
	21.5113	5194	1914
	21.5245	5163	1862
	21.5376	5099	1862
	21.5507	5069	1977
	21.5638	5128	1923
	21.577	5131	1943
	21.5901	5099	1888
	21.6032	5186	1983
	21.6164	5162	2005
	21.6295	5168	1942
	21.6426	5101	1957
	21.6558	5161	1844
	21.6689	5230	1841
	21.682	5140	2024
	21.6952	5187	1986
	21.7083	5114	1978
	21.7214	5127	1864
	21.7345	5129	1959
	21.7477	5152	1927
	21.7608	5158	1896
	21.7739	5082	1958
	21.7871	5163	1925
	21.8002	5195	1940
	21.8133	5128	1884
	21.8265	5106	1940
	21.8396	5206	1958
	21.8527	5214	1993
	21.8658	5165	1937
	21.879	5141	1920
	21.8921	5140	1899
	21.9052	5077	1970
	21.9184	5270	1809
	21.9315	5197	1825
	21.9446	5155	1949
	21.9578	5140	1892
	21.9709	5093	1930
	21.984	5158	1984
	21.9972	5140	1920
	22.0103	5104	1839
	22.0234	5085	1964
	22.0365	5156	1959
	22.0497	5048	1933
	22.0628	5092	1917
	22.0759	5123	1927
	22.0891	5099	1934
	22.1022	5018	1827
	22.1153	5095	1959
	22.1285	5159	1878
	22.1416	5091	1901
	22.1547	5052	1921
	22.1678	5120	1902
	22.181	5154	1925
	22.1941	4995	1947
	22.2072	5094	1913
	22.2204	5153	1917
	22.2335	5123	1853
	22.2466	5067	1849
	22.2598	5126	1931
	22.2729	5082	2039
	22.286	5046	1939
	22.2992	5106	1878
	22.3123	5107	1907
	22.3254	5045	1958
	22.3385	5121	1945
	22.3517	5132	1961
	22.3648	5155	1871
	22.3779	5051	1854
	22.3911	5043	1924
	22.4042	5015	1875
	22.4173	5062	1941
	22.4305	5108	2006
	22.4436	5192	1930
	22.4567	5151	1924
	22.4698	5131	1923
	22.483	5125	1918
	22.4961	5064	1847
	22.5092	5030	1870
	22.5224	5082	1931
	22.5355	5122	1887
	22.5486	4962	1892
	22.5617	5146	1896
	22.5749	5066	1826
	22.588	5081	1906
	22.6011	5094	1955
	22.6143	5103	1904
	22.6274	5107	1867
	22.6405	5061	1848
	22.6537	5004	1949
	22.6668	5116	1918
	22.6799	5102	1842
	22.6931	5126	1870
	22.7062	5100	1986
	22.7193	5044	1891
	22.7325	5094	1880
	22.7456	5050	1867
	22.7587	4982	1859
	22.7718	5061	1918
	22.785	5031	1977
	22.7981	5073	1969
	22.8112	5088	1927
	22.8244	5126	1855
	22.8375	5168	1961
	22.8506	5103	1926
	22.8637	5107	1866
	22.8769	5091	1845
	22.89	5151	1901
	22.9031	5147	1889
	22.9163	4979	1876
	22.9294	4989	1858
	22.9425	4994	1851
	22.9557	5037	1839
	22.9688	5103	1832
	22.9819	5109	1909
	22.995	5082	1909
	23.0082	5103	1947
	23.0213	5036	1894
	23.0344	5036	1889
	23.0476	5060	1932
	23.0607	5150	1810
	23.0738	5071	1909
	23.087	5075	1850
	23.1001	5149	1903
	23.1132	5127	1888
	23.1264	5138	1809
	23.1395	5142	1938
	23.1526	5114	1849
	23.1657	5060	1831
	23.1789	5120	1943
	23.192	5100	2027
	23.2051	5082	1888
	23.2183	5084	1880
	23.2314	5041	1939
	23.2445	5145	1831
	23.2577	5147	1907
	23.2708	5053	1860
	23.2839	5065	1886
	23.297	5122	1886
	23.3102	5094	1991
	23.3233	5040	1892
	23.3364	5058	1837
	23.3496	5020	1881
	23.3627	4931	1835
	23.3758	5027	1883
	23.389	5111	1935
	23.4021	5141	1931
	23.4152	5002	1883
	23.4283	5015	1940
	23.4415	5116	1955
	23.4546	5040	1942
	23.4677	5022	1874
	23.4809	5013	1872
	23.494	5091	1903
	23.5071	5136	1861
	23.5203	5061	1821
	23.5334	5033	1826
	23.5465	5094	1993
	23.5597	5088	1876
	23.5728	5112	1888
	23.5859	5035	1900
	23.599	5042	1852
	23.6122	5039	1812
	23.6253	5048	1926
	23.6384	5124	1883
	23.6516	5141	1984
	23.6647	5110	1966
	23.6778	5136	1982
	23.691	5113	1956
	23.7041	5073	1867
	23.7172	5047	1868
	23.7304	5017	1930
	23.7435	5126	1964
	23.7566	5132	1895
	23.7697	5065	1919
	23.7829	5068	1885
	23.796	5047	1844
	23.8091	5033	1899
	23.8223	5110	1959
	23.8354	5105	1921
	23.8485	5050	1872
	23.8617	5010	1991
	23.8748	5017	1943
	23.8879	4922	2045
	23.901	5126	1944
	23.9142	5134	1905
	23.9273	4985	1973
	23.9404	4995	1929
	23.9536	5126	1973
	23.9667	5145	1973
	23.9798	5115	2109
	23.993	5120	1902
	24.0061	5069	1969
	24.0192	5111	2089
	24.0323	5147	2065
	24.0455	5074	1954
	24.0586	5050	2070
	24.0717	5121	2010
	24.0849	5043	1972
	24.098	5047	2036
	24.1111	5071	1914
	24.1243	5090	1935
	24.1374	5078	1900
	24.1505	5098	1928
	24.1637	4950	1933
	24.1768	5082	2005
	24.1899	5108	1985
	24.203	5039	1882
	24.2162	5171	1939
	24.2293	5074	1991
	24.2424	5088	1925
	24.2556	5090	1942
	24.2687	5124	1967
	24.2818	5148	2016
	24.295	5053	1911
	24.3081	5097	2025
	24.3212	5097	1862
	24.3343	5060	1952
	24.3475	5077	2008
	24.3606	4953	1875
	24.3737	5146	1941
	24.3869	5040	1919
	24.4	5041	1962
	24.4131	5043	1928
	24.4262	5052	1941
	24.4394	4996	1973
	24.4525	5015	1964
	24.4656	5069	1951
	24.4788	5136	1981
	24.4919	5056	1956
	24.505	5160	1945
	24.5182	5146	1897
	24.5313	5117	1912
	24.5444	5099	1909
	24.5576	5124	1913
	24.5707	5062	1978
	24.5838	5101	1942
	24.5969	5110	1894
	24.6101	5126	1850
	24.6232	5145	1966
	24.6363	5108	1958
	24.6495	5193	2023
	24.6626	5058	2092
	24.6757	4974	1923
	24.6889	5105	1990
	24.702	5168	2009
	24.7151	5162	1966
	24.7282	5068	1922
	24.7414	5211	1867
	24.7545	5031	1922
	24.7676	5078	1996
	24.7808	5156	2009
	24.7939	5108	2056
	24.807	5134	2055
	24.8202	5081	1988
	24.8333	4996	1964
	24.8464	5084	1947
	24.8595	5078	1961
	24.8727	5036	2062
	24.8858	5163	1918
	24.8989	5069	1894
	24.9121	5069	1962
	24.9252	5129	2080
	24.9383	5057	1972
	24.9515	5149	1996
	24.9646	5149	2054
	24.9777	5093	1948
	24.9909	5183	2069
	25.004	5213	2114
	25.0171	5261	2029
	25.0302	5201	2093
	25.0434	5086	2026
	25.0565	5151	1963
	25.0696	5168	2068
	25.0828	5106	2023
	25.0959	5113	2027
	25.109	5122	1917
	25.1222	5138	2000
	25.1353	5043	1980
	25.1484	5102	2051
	25.1615	5142	2007
	25.1747	5078	2099
	25.1878	5088	2086
	25.2009	5174	2014
	25.2141	5161	2048
	25.2272	5213	1954
	25.2403	5061	1992
	25.2535	5067	2011
	25.2666	5187	2120
	25.2797	5205	2072
	25.2929	5076	2073
	25.306	5163	2085
	25.3191	5137	2071
	25.3322	5142	2193
	25.3454	5261	2193
	25.3585	5153	2130
	25.3716	5138	2127
	25.3848	5211	2103
	25.3979	5217	1989
	25.411	5165	2031
	25.4242	5246	2121
	25.4373	5247	2194
	25.4504	5291	2163
	25.4636	5177	2139
	25.4767	5280	2118
	25.4898	5166	2201
	25.5029	5309	2218
	25.5161	5193	2127
	25.5292	5253	2187
	25.5423	5226	2251
	25.5555	5239	2136
	25.5686	5203	2099
	25.5817	5354	2175
	25.5949	5280	2235
	25.608	5180	2209
	25.6211	5294	2271
	25.6342	5268	2219
	25.6474	5286	2271
	25.6605	5293	2167
	25.6736	5293	2134
	25.6868	5341	2327
	25.6999	5265	2251
	25.713	5251	2292
	25.7262	5286	2262
	25.7393	5274	2276
	25.7524	5234	2310
	25.7655	5298	2275
	25.7787	5379	2384
	25.7918	5351	2400
	25.8049	5347	2267
	25.8181	5342	2332
	25.8312	5328	2290
	25.8443	5312	2368
	25.8575	5359	2298
	25.8706	5341	2399
	25.8837	5369	2432
	25.8968	5308	2437
	25.91	5374	2500
	25.9231	5353	2411
	25.9362	5277	2398
	25.9494	5374	2443
	25.9625	5460	2440
	25.9756	5354	2442
	25.9888	5430	2456
	26.0019	5396	2334
	26.015	5484	2402
	26.0282	5311	2447
	26.0413	5423	2472
	26.0544	5409	2374
	26.0675	5472	2538
	26.0807	5363	2470
	26.0938	5465	2482
	26.1069	5495	2459
	26.1201	5499	2524
	26.1332	5413	2554
	26.1463	5397	2530
	26.1594	5547	2560
	26.1726	5502	2544
	26.1857	5501	2444
	26.1988	5547	2495
	26.212	5495	2584
	26.2251	5499	2701
	26.2382	5566	2633
	26.2514	5513	2622
	26.2645	5467	2728
	26.2776	5644	2668
	26.2907	5570	2579
	26.3039	5508	2681
	26.317	5590	2676
	26.3301	5581	2725
	26.3433	5461	2728
	26.3564	5644	2729
	26.3695	5699	2848
	26.3827	5601	2726
	26.3958	5569	2710
	26.4089	5707	2763
	26.4221	5633	2911
	26.4352	5695	2784
	26.4483	5728	2807
	26.4614	5650	2816
	26.4746	5682	2787
	26.4877	5805	2836
	26.5008	5764	2884
	26.514	5852	2898
	26.5271	5778	2958
	26.5402	5789	3027
	26.5534	5846	3042
	26.5665	5892	3043
	26.5796	5859	2977
	26.5927	5928	3009
	26.6059	5866	2980
	26.619	5886	3103
	26.6321	5826	3046
	26.6453	5896	2987
	26.6584	5910	3113
	26.6715	5866	3138
	26.6847	5975	3067
	26.6978	5888	3078
	26.7109	6021	3195
	26.724	6036	3247
	26.7372	6032	3260
	26.7503	6024	3256
	26.7634	6038	3214
	26.7766	6057	3306
	26.7897	6025	3300
	26.8028	6249	3335
	26.816	6154	3343
	26.8291	6207	3407
	26.8422	6129	3340
	26.8554	6179	3396
	26.8685	6213	3373
	26.8816	6141	3402
	26.8947	6249	3467
	26.9079	6390	3522
	26.921	6273	3520
	26.9341	6373	3516
	26.9473	6337	3607
	26.9604	6404	3590
	26.9735	6315	3682
	26.9867	6448	3634
	26.9998	6370	3573
	27.0129	6352	3650
	27.0261	6447	3664
	27.0392	6486	3657
	27.0523	6484	3712
	27.0654	6490	3821
	27.0786	6567	3707
	27.0917	6404	3845
	27.1048	6717	3806
	27.118	6481	3906
	27.1311	6582	3914
	27.1442	6581	3769
	27.1574	6693	3873
	27.1705	6702	3877
	27.1836	6703	4036
	27.1967	6642	3795
	27.2099	6682	3857
	27.223	6683	3781
	27.2361	6869	3932
	27.2493	6818	3927
	27.2624	6902	3918
	27.2755	6794	3915
	27.2887	6793	3982
	27.3018	6872	3982
	27.3149	6817	3986
	27.3281	6984	4001
	27.3412	6882	4026
	27.3543	6880	3987
	27.3674	6968	3920
	27.3806	6861	3929
	27.3937	7013	4095
	27.4068	6968	4058
	27.42	6874	4110
	27.4331	6991	4122
	27.4462	7069	3914
	27.4594	7109	4063
	27.4725	7065	3981
	27.4856	7059	4084
	27.4987	6941	4065
	27.5119	7122	4078
	27.525	7048	3930
	27.5381	7071	3884
	27.5513	7000	3980
	27.5644	7149	3755
	27.5775	7032	3949
	27.5907	6993	4070
	27.6038	7053	3986
	27.6169	7016	3928
	27.63	7031	3854
	27.6432	7037	3842
	27.6563	7158	3729
	27.6694	6960	3883
	27.6826	7040	3904
	27.6957	6983	3915
	27.7088	7093	3807
	27.7219	7071	3754
	27.7351	7074	3895
	27.7482	6937	3911
	27.7614	6877	3853
	27.7745	6901	3781
	27.7876	6943	3718
	27.8007	6851	3718
	27.8139	6985	3580
	27.827	6849	3687
	27.8401	6886	3583
	27.8533	6874	3562
	27.8664	6811	3618
	27.8795	6755	3520
	27.8926	6780	3518
	27.9058	6721	3652
	27.9189	6770	3525
	27.932	6755	3423
	27.9452	6688	3456
	27.9583	6649	3369
	27.9714	6671	3412
	27.9846	6604	3257
	27.9977	6530	3274
	28.0108	6543	3255
	28.0239	6629	3320
	28.0371	6471	3282
	28.0502	6406	3205
	28.0633	6543	3132
	28.0765	6281	3205
	28.0896	6467	3111
	28.1027	6475	3007
	28.1159	6329	3110
	28.129	6300	3027
	28.1421	6238	2983
	28.1552	6131	2936
	28.1684	6216	2995
	28.1815	6285	2977
	28.1946	6090	2828
	28.2078	6125	2938
	28.2209	5978	2814
	28.234	6095	2726
	28.2472	5995	2876
	28.2603	6059	2899
	28.2734	6027	2796
	28.2866	6030	2742
	28.2997	5954	2751
	28.3128	6018	2818
	28.3259	5889	2800
	28.3391	5961	2634
	28.3522	5910	2565
	28.3653	5842	2554
	28.3785	5828	2529
	28.3916	5781	2563
	28.4047	5719	2628
	28.4179	5731	2520
	28.431	5765	2438
	28.4441	5807	2510
	28.4572	5792	2553
	28.4704	5664	2503
	28.4835	5736	2482
	28.4966	5629	2427
	28.5098	5656	2458
	28.5229	5623	2361
	28.536	5559	2412
	28.5492	5530	2389
	28.5623	5474	2330
	28.5754	5517	2380
	28.5886	5437	2286
	28.6017	5441	2248
	28.6148	5562	2293
	28.6279	5484	2187
	28.6411	5499	2183
	28.6542	5379	2213
	28.6673	5421	2094
	28.6805	5357	2202
	28.6936	5420	2128
	28.7067	5317	2187
	28.7199	5327	2234
	28.733	5310	2136
	28.7461	5318	2112
	28.7593	5275	2069
	28.7724	5365	2098
	28.7855	5207	2175
	28.7986	5303	2145
	28.8118	5143	2081
	28.8249	5252	2052
	28.838	5170	2056
	28.8512	5273	2120
	28.8643	5221	2031
	28.8774	5243	1926
	28.8906	5230	1990
	28.9037	5216	2032
	28.9168	5102	2002
	28.9299	5166	1918
	28.9431	5115	1968
	28.9562	5128	1886
	28.9693	5117	1924
	28.9825	5200	1922
	28.9956	5183	1928
	29.0087	5159	1974
	29.0219	5108	1809
	29.035	5126	1893
	29.0481	5077	1907
	29.0612	5116	1919
	29.0744	5092	1820
	29.0875	5024	1901
	29.1006	5034	1868
	29.1138	5019	1810
	29.1269	5008	1818
	29.14	5006	1896
	29.1532	5109	1869
	29.1663	4977	1770
	29.1794	4990	1717
	29.1926	5018	1764
	29.2057	5025	1846
	29.2188	4954	1824
	29.2319	4960	1772
	29.2451	4999	1778
	29.2582	5004	1776
	29.2713	5009	1756
	29.2845	4979	1702
	29.2976	4958	1770
	29.3107	4920	1704
	29.3239	4863	1777
	29.337	4885	1740
	29.3501	4878	1682
	29.3632	4944	1668
	29.3764	4953	1700
	29.3895	4854	1704
	29.4026	4875	1749
	29.4158	4962	1795
	29.4289	4840	1717
	29.442	4847	1709
	29.4551	4876	1724
	29.4683	4976	1681
	29.4814	4851	1622
	29.4945	4869	1649
	29.5077	4886	1682
	29.5208	4889	1595
	29.5339	4888	1691
	29.5471	4873	1604
	29.5602	4909	1656
	29.5733	4846	1633
	29.5864	4820	1625
	29.5996	4753	1667
	29.6127	4871	1683
	29.6258	4803	1561
	29.639	4874	1634
	29.6521	4735	1676
	29.6652	4785	1656
	29.6784	4879	1657
	29.6915	4794	1639
	29.7046	4791	1702
	29.7178	4841	1700
	29.7309	4803	1743
	29.744	4819	1805
	29.7571	4774	1705
	29.7703	4737	1711
	29.7834	4866	1653
	29.7965	4689	1648
	29.8097	4706	1749
	29.8228	4770	1649
	29.8359	4770	1628
	29.8491	4772	1692
	29.8622	4784	1658
	29.8753	4720	1558
	29.8884	4771	1602
	29.9016	4777	1612
	29.9147	4752	1552
	29.9278	4773	1537
	29.941	4787	1526
	29.9541	4685	1526
	29.9672	4703	1499
	29.9804	4657	1551
	29.9935	4804	1472
	30.0066	4790	1484
	30.0197	4685	1517
	30.0329	4798	1557
	30.046	4712	1505
	30.0591	4717	1414
	30.0723	4685	1479
	30.0854	4728	1420
	30.0985	4701	1476
	30.1117	4640	1486
	30.1248	4684	1483
	30.1379	4674	1432
	30.1511	4664	1433
	30.1642	4729	1388
	30.1773	4709	1426
	30.1904	4674	1326
	30.2036	4677	1383
	30.2167	4611	1472
	30.2298	4708	1542
	30.243	4664	1489
	30.2561	4663	1427
	30.2692	4641	1399
	30.2824	4646	1404
	30.2955	4718	1428
	30.3086	4647	1414
	30.3218	4738	1414
	30.3349	4630	1359
	30.348	4644	1480
	30.3611	4689	1437
	30.3743	4705	1411
	30.3874	4627	1378
	30.4005	4648	1389
	30.4137	4686	1369
	30.4268	4640	1343
	30.4399	4719	1358
	30.4531	4710	1371
	30.4662	4657	1403
	30.4793	4724	1324
	30.4924	4652	1397
	30.5056	4571	1441
	30.5187	4605	1314
	30.5318	4637	1350
	30.545	4627	1413
	30.5581	4685	1400
	30.5712	4672	1394
	30.5844	4678	1351
	30.5975	4634	1394
	30.6106	4541	1312
	30.6238	4584	1299
	30.6369	4696	1300
	30.65	4604	1326
	30.6631	4635	1329
	30.6763	4643	1395
	30.6894	4610	1276
	30.7025	4596	1362
	30.7157	4608	1370
	30.7288	4617	1363
	30.7419	4642	1385
	30.7551	4554	1381
	30.7682	4583	1410
	30.7813	4565	1306
	30.7944	4648	1347
	30.8076	4654	1357
	30.8207	4558	1360
	30.8338	4534	1337
	30.847	4588	1384
	30.8601	4571	1294
	30.8732	4556	1355
	30.8864	4558	1345
	30.8995	4489	1267
	30.9126	4568	1337
	30.9257	4622	1310
	30.9389	4624	1300
	30.952	4576	1302
	30.9651	4580	1325
	30.9783	4654	1240
	30.9914	4607	1338
	31.0045	4537	1339
	31.0177	4630	1239
	31.0308	4482	1280
	31.0439	4597	1203
	31.0571	4557	1283
	31.0702	4596	1343
	31.0833	4500	1189
	31.0964	4547	1219
	31.1096	4567	1250
	31.1227	4499	1327
	31.1358	4555	1272
	31.149	4515	1248
	31.1621	4534	1220
	31.1752	4595	1264
	31.1883	4565	1203
	31.2015	4600	1213
	31.2146	4561	1255
[truncated: 2,192 more rows]
